# Supplementary material for: Mutant H3 histones drive human pre-leukemic hematopoietic stem cell expansion and promote leukemic aggressiveness
Source: Nat Commun. 2019 Jun 28;10:2891. doi: 10.1038/s41467-019-10705-z (PMC6599207; doi:10.1038/s41467-019-10705-z)
Supplement: Supplementary file 3 — Supplementary Data 1 [file 41467_2019_10705_MOESM3_ESM.xlsx]

## Sheet: supplementary data 1
Feature	RNA_AVG_TEX_UT	RNA_AVG_TEX_Luc2	RNA_AVG_TEX_H3-1H_WT	RNA_AVG_TEX_H3-1H_K27M	RNA_AVG_TEX_H3-1F_WT	RNA_AVG_TEX_H3-1F_K27I	RNA_z-score_Luc2/UNT	RNA_z-score_K27M/WT	RNA_z-score_K27I/WT	RNA_FC_Luc2/UNT	RNA_FC_K27M/WT	RNA_FC_K27I/WT	RNA_p-value_Luc2/UNT	RNA_p-value_K27M/WT	RNA_p-value_K27I/WT	H3K27me3_AVG_TEX_Luc2	H3K27me3_AVG_TEX_H3-1H_WT	H3K27me3_AVG_TEX_H3-1H_K27M	H3K27me3_AVG_TEX_H3-1F_WT	H3K27me3_AVG_TEX_H3-1F_K27I	Input_AVG_TEX_Luc2	Input_AVG_TEX_H3-1H_WT	Input_AVG_TEX_H3-1H_K27M	Input_AVG_TEX_H3-1F_WT	Input_AVG_TEX_H3-1F_K27I	InputSub_H3K27me3_AVG_TEX_Luc2	InputSub_H3K27me3_AVG_TEX_H3-1H_WT	InputSub_H3K27me3_AVG_TEX_H3-1H_K27M	InputSub_H3K27me3_AVG_TEX_H3-1F_WT	InputSub_H3K27me3_AVG_TEX_H3-1F_K27I	H3K27me3_z-score_K27M/WT	H3K27me3_z-score_K27I/WT	H3K27ac_AVG_TEX_Luc2	H3K27ac_AVG_TEX_H3-1H_WT	H3K27ac_AVG_TEX_H3-1H_K27M	H3K27ac_AVG_TEX_H3-1F_WT	H3K27ac_AVG_TEX_H3-1F_K27I	InputSub_H3K27ac_AVG_TEX_Luc2	InputSub_H3K27ac_AVG_TEX_H3-1H_WT	InputSub_H3K27ac_AVG_TEX_H3-1H_K27M	InputSub_H3K27ac_AVG_TEX_H3-1F_WT	InputSub_H3K27ac_AVG_TEX_H3-1F_K27I	H3K27ac_z-score_K27M/WT	H3K27ac_z-score_K27I/WT
TSPAN6	0.53	0.45	0.84	0.54	0.64	0.59	-0.09	-0.26	-0.05	-0.16	-0.36	-0.08	0.44	0.12	0.53	0.91	0.96	0.41	0.97	0.55	0.23	0.2	0.19	0.22	0.15	0.68	0.77	0.21	0.75	0.4	-0.559489	-0.324915	0.0479041	0.0403123	0.0633416	0.0251851	0.0620354	-0.18	-0.16	-0.13	-0.2	-0.09	0.0484836	0.200528
TNMD	0	0	0	0	0	0	0	0	0	0	0	0	#DIV/0!	#DIV/0!	#DIV/0!	0.87	1.02	0.43	1.07	0.57	0.17	0.21	0.17	0.13	0.23	0.71	0.8	0.25	0.94	0.34	-0.535234	-0.526606	0.0132764	0.0332668	0.0265389	0.0365764	0.0308077	-0.15	-0.18	-0.15	-0.09	-0.2	0.0577743	-0.200568
DPM1	14.01	14.64	13.66	12.68	13.99	13.22	0.12	-0.19	-0.15	0.05	-0.07	-0.06	0.51	0.2	0.23	0.18	0.18	0.06	0.25	0.15	0.65	0.61	0.74	0.55	0.3	-0.47	-0.43	-0.68	-0.31	-0.15	-0.240321	0.235916	7.51566	8.14058	8.42736	8.50109	7.4999	6.87	7.53	7.69	7.95	7.2	0.0399492	-0.191514
SCYL3	4.79	4.61	4.67	4.46	4.62	4.43	-0.06	-0.07	-0.07	-0.04	-0.04	-0.04	0.37	0.56	0.54	0.44	0.44	0.07	0.38	0.14	0.7	0.67	0.81	0.66	0.81	-0.25	-0.22	-0.74	-0.28	-0.67	-0.521358	-0.405479	10.6093	11.6839	15.5369	11.4028	13.1012	9.91	11.02	14.73	10.75	12.29	0.731582	0.322307
C1orf112	2.82	2.74	2.95	3.7	2.83	3.61	-0.03	0.29	0.31	-0.03	0.25	0.28	0.08	0.18	0.02	0.36	0.37	0.1	0.4	0.16	0.19	0.23	0.28	0.23	0.26	0.17	0.13	-0.18	0.17	-0.09	-0.563557	-0.513466	0.178068	0.180425	0.537157	0.223302	0.323953	-0.02	-0.05	0.26	-0.01	0.07	0.55812	0.272256
FGR	1.25	0.82	0.93	3.83	1.14	2.85	-0.3	1.33	0.85	-0.34	3.13	1.49	0.29	0.01	0.04	0.46	0.59	0.15	0.54	0.24	0.55	0.52	0.67	0.58	0.74	-0.1	0.07	-0.53	-0.04	-0.5	-0.771408	-0.626868	5.7035	5.97162	11.5075	5.93707	8.11584	5.15	5.45	10.83	5.36	7.38	1.33412	0.565138
CFH	0.21	0.19	0.24	1.52	0.39	0.85	-0.04	0.96	0.41	-0.1	5.23	1.16	0.73	0.06	0.03	0.7	0.79	0.14	0.67	0.32	0.54	0.53	0.53	0.5	0.64	0.15	0.27	-0.39	0.17	-0.31	-0.812817	-0.696702	0.345051	0.425	1.18054	0.60221	0.851779	-0.2	-0.1	0.65	0.1	0.21	0.866143	0.193867
FUCA2	0	0	0	0.03	0.01	0.02	0	0.18	0.08	0	33.02	1.68	#DIV/0!	0.28	0.43	0.85	0.73	0.16	0.84	0.35	0.33	0.3	0.34	0.21	0.38	0.51	0.44	-0.18	0.63	-0.03	-0.786249	-0.812306	0.0479041	0.0603887	0.130935	0.0494092	0.146783	-0.28	-0.24	-0.21	-0.16	-0.23	0.0421143	-0.110922
GCLC	3.46	3.28	3.38	4.1	3.57	3.85	-0.07	0.26	0.1	-0.05	0.21	0.08	0.27	0.09	0.37	1.36	1.66	0.22	1.33	0.72	0.37	0.38	0.43	0.28	0.45	0.99	1.28	-0.21	1.06	0.27	-1.22076	-0.685022	0.0398293	0.065633	0.341121	0.0598396	0.138582	-0.33	-0.31	-0.09	-0.22	-0.31	0.355468	-0.135223
NFYA	8.06	8.1	8.2	7.35	8.09	7.5	0.01	-0.22	-0.15	0.01	-0.1	-0.07	0.92	0.06	0.06	0.2	0.14	0.07	0.09	0.08	0.74	0.85	0.91	0.79	1.01	-0.54	-0.72	-0.84	-0.7	-0.93	-0.099585	-0.178668	19.2936	19.9384	27.5217	20.7295	23.7232	18.56	19.08	26.62	19.94	22.71	1.11408	0.42484
C1orf201	0.62	0.56	0.47	0.57	0.62	0.59	-0.05	0.1	-0.03	-0.09	0.22	-0.05	0.14	0.25	0.17	0.19	0.21	0.09	0.18	0.13	0.61	0.59	0.74	0.57	0.65	-0.41	-0.37	-0.65	-0.39	-0.53	-0.272906	-0.145421	2.61025	2.50036	4.27402	2.55184	4.11108	2	1.91	3.53	1.99	3.46	0.694454	0.630908
NIPAL3	4.19	4.1	3.9	4.46	4.2	4.69	-0.03	0.19	0.16	-0.02	0.14	0.12	0.64	0.01	0.03	0.22	0.29	0.07	0.15	0.13	0.53	0.51	0.69	0.51	0.66	-0.31	-0.22	-0.61	-0.36	-0.52	-0.425234	-0.172226	2.22757	2.10969	3.34655	2.23453	3.36339	1.7	1.6	2.66	1.72	2.71	0.514057	0.467547
LAS1L	8.75	8.95	8.55	7.5	8.71	7.99	0.05	-0.26	-0.18	0.02	-0.12	-0.08	0.42	0.04	0	0.11	0.06	0.05	0.11	0.03	0.27	0.3	0.31	0.29	0.38	-0.16	-0.24	-0.27	-0.17	-0.35	-0.0409327	-0.241742	2.96789	3.04614	3.14311	2.93552	3.24468	2.69	2.75	2.83	2.65	2.86	0.0352331	0.0898934
ENPP4	0	0	0	0	0	0	0	0	0	0	0	0	#DIV/0!	#DIV/0!	#DIV/0!	2.27	2.66	0.74	2.42	1.37	0.29	0.24	0.28	0.38	0.23	1.97	2.41	0.45	2.04	1.14	-1.15589	-0.503754	0.0132764	0.0428547	0.0654676	0.0425123	0.0619304	-0.28	-0.2	-0.22	-0.34	-0.17	-0.0234396	0.238036
SEMA3F	0.41	0.36	0.39	0.49	0.6	0.39	-0.05	0.11	-0.21	-0.11	0.26	-0.35	0.38	0.34	0.15	1.32	1.51	0.51	1.45	0.83	0.55	0.55	0.53	0.46	0.58	0.77	0.95	-0.02	0.99	0.25	-0.987224	-0.663254	1.45835	1.81087	2.31182	1.93001	1.45248	0.91	1.26	1.78	1.47	0.87	0.298605	-0.390949
CFTR	0	0	0	0	0	0	0	0	0	0	0	0	#DIV/0!	#DIV/0!	#DIV/0!	1.62	1.47	0.41	1.79	0.84	0.42	0.38	0.41	0.45	0.44	1.2	1.09	0	1.34	0.41	-1.04123	-0.704766	0.0903342	0.0569456	0.0552039	0.0429928	0.0540447	-0.33	-0.32	-0.36	-0.41	-0.38	-0.0394418	0.0313302
ANKIB1	6.04	6.07	5.9	6.65	6.02	6.78	0.01	0.21	0.21	0	0.13	0.13	0.85	0.07	0.08	0.24	0.19	0.08	0.26	0.12	0.67	0.67	0.76	0.65	0.77	-0.43	-0.47	-0.68	-0.39	-0.65	-0.19336	-0.255515	8.73737	9.5834	11.8773	8.89558	10.9803	8.07	8.92	11.12	8.25	10.21	0.491739	0.457118
CYP51A1	16.22	16.82	13.89	14.97	13.85	15.39	0.1	0.2	0.28	0.04	0.08	0.11	0.46	0.15	0.07	0.54	0.65	0.14	0.55	0.29	0.24	0.28	0.29	0.28	0.32	0.3	0.37	-0.15	0.27	-0.03	-0.720725	-0.544935	0.106211	0.0797239	0.243469	0.0805302	0.154249	-0.13	-0.2	-0.05	-0.2	-0.17	0.311159	0.062255
KRIT1	7.1	6.72	6.85	7.46	6.93	7.49	-0.1	0.16	0.15	-0.05	0.09	0.08	0.04	0.07	0.05	0.25	0.21	0.08	0.26	0.12	0.68	0.68	0.76	0.64	0.79	-0.43	-0.47	-0.68	-0.38	-0.67	-0.20165	-0.284591	8.75599	9.61757	11.9162	8.91435	11.0342	8.08	8.94	11.16	8.27	10.25	0.494357	0.458745
RAD52	5.17	4.83	4.82	4.46	4.84	4.63	-0.11	-0.12	-0.07	-0.07	-0.07	-0.04	0.13	0.1	0.68	0.28	0.17	0.1	0.22	0.13	0.77	0.77	0.88	0.75	0.95	-0.49	-0.61	-0.78	-0.53	-0.82	-0.146162	-0.253979	13.6246	14.5504	19.6952	14.6895	17.9868	12.85	13.78	18.82	13.94	17.03	0.882792	0.555434
BAD	8.5	8.76	8.53	7.84	8.4	8.05	0.06	-0.17	-0.09	0.03	-0.08	-0.04	0.53	0	0.51	0.2	0.18	0.06	0.24	0.11	0.78	0.65	0.79	0.68	0.79	-0.58	-0.47	-0.73	-0.44	-0.69	-0.239816	-0.229897	10.1282	10.7668	14.8683	11.0986	12.3305	9.35	10.12	14.08	10.42	11.54	0.804545	0.238825
LAP3	10.55	10.93	10.38	9.34	10.36	9.84	0.08	-0.23	-0.12	0.04	-0.1	-0.05	0.43	0.07	0.2	0.33	0.3	0.06	0.24	0.09	0.66	0.64	0.77	0.59	0.75	-0.33	-0.34	-0.71	-0.35	-0.66	-0.359722	-0.308814	6.98968	7.45718	9.5137	7.3257	8.38923	6.33	6.81	8.75	6.73	7.64	0.489562	0.239629
CD99	0	0	0	0	0	0	0	0	0	0	0	0	#DIV/0!	#DIV/0!	#DIV/0!	0.45	0.52	0.2	0.5	0.31	0.48	0.57	0.59	0.54	0.47	-0.03	-0.05	-0.4	-0.04	-0.15	-0.524964	-0.248409	6.61724	7.17573	10.1891	7.11558	8.2885	6.14	6.61	9.6	6.57	7.82	0.742444	0.32879
CD99	0	0	0	0	0	0	0	0	0	0	0	0	#DIV/0!	#DIV/0!	#DIV/0!	0.45	0.52	0.2	0.5	0.31	0.48	0.57	0.59	0.54	0.47	-0.03	-0.05	-0.4	-0.04	-0.15	-0.524964	-0.248409	6.61724	7.17573	10.1891	7.11558	8.2885	6.14	6.61	9.6	6.57	7.82	0.742444	0.32879
HS3ST1	0.1	0.14	0.08	0.07	0	0.05	0.08	-0.01	0.21	0.39	-0.04	16.04	0.1	0.95	0.15	0.53	0.68	0.2	0.48	0.38	0.54	0.43	0.49	0.45	0.47	-0.01	0.26	-0.29	0.02	-0.09	-0.740374	-0.336865	0.63494	0.499639	0.554165	0.289078	0.51006	0.09	0.07	0.07	-0.16	0.04	-0.015417	0.455626
ABP1	0.02	0.02	0.02	0.08	0.01	0.02	-0.02	0.17	0.05	-0.17	2.16	0.65	0.75	0.19	0.51	1.63	1.62	0.42	1.54	0.85	0.26	0.3	0.36	0.35	0.24	1.37	1.32	0.07	1.19	0.61	-1.06567	-0.435875	0.0663821	0.105945	0.136947	0.0681779	0.154458	-0.19	-0.19	-0.22	-0.28	-0.09	-0.0442262	0.325085
WNT16	0	0	0	0	0	0	0	0	0	0	0	0	#DIV/0!	#DIV/0!	#DIV/0!	1.27	1.41	0.45	1.45	0.88	0.29	0.31	0.3	0.36	0.38	0.98	1.1	0.15	1.09	0.5	-0.847349	-0.465737	0.0557065	0.0647324	0.165245	0.0375374	0.0543597	-0.23	-0.24	-0.13	-0.33	-0.32	0.179386	0.00787144
HECW1	0	0	0	0	0	0	0	0	0	0	0	0	#DIV/0!	#DIV/0!	#DIV/0!	2.36	2.77	1.32	2.97	1.91	0.28	0.33	0.31	0.25	0.27	2.09	2.44	1.01	2.72	1.64	-0.7703	-0.518026	0.0665183	0.0840676	0.0675937	0.036096	0.0538347	-0.21	-0.25	-0.24	-0.21	-0.22	0.00772392	-0.0106859
MAD1L1	5.95	5.95	5.96	5.58	5.61	5.65	0	-0.11	0.01	0	-0.06	0.01	1	0.22	0.8	0.21	0.2	0.07	0.21	0.09	0.56	0.53	0.63	0.67	0.71	-0.35	-0.33	-0.56	-0.46	-0.62	-0.243612	-0.152582	5.55514	5.62819	7.10503	5.48411	6.31072	4.99	5.09	6.47	4.82	5.61	0.405396	0.244477
LASP1	23.58	24.95	24.7	22.2	23.6	22.64	0.2	-0.36	-0.14	0.06	-0.1	-0.04	0.15	0.06	0.35	0.22	0.22	0.09	0.22	0.12	0.83	0.76	0.83	0.56	0.41	-0.61	-0.54	-0.75	-0.35	-0.3	-0.184941	0.0643946	17.0811	18.3234	22.4102	18.287	19.6544	16.25	17.56	21.58	17.72	19.24	0.641769	0.249867
SNX11	8.59	8.64	8.52	7.62	8.48	7.92	0.01	-0.22	-0.14	0.01	-0.11	-0.07	0.9	0.22	0.09	0.32	0.33	0.14	0.28	0.21	0.55	0.56	0.74	0.64	0.31	-0.22	-0.23	-0.6	-0.36	-0.1	-0.398085	0.392819	5.52024	5.90243	7.29154	5.8319	6.48946	4.98	5.34	6.55	5.19	6.18	0.351347	0.294438
TMEM176A	0	0	0	0	0	0	0	0	0	0	0	0	#DIV/0!	#DIV/0!	#DIV/0!	1.57	1.44	0.39	1.65	0.64	0.35	0.3	0.27	0.23	0.39	1.22	1.14	0.12	1.42	0.25	-0.911852	-0.907821	0.095672	0.0674342	0.237458	0.192662	0.0927381	-0.26	-0.24	-0.03	-0.04	-0.3	0.389471	-0.44099
M6PR	17.6	17.51	16.76	18.12	16.84	18.04	-0.02	0.23	0.2	-0.01	0.08	0.07	0.8	0.19	0.14	0.17	0.11	0.08	0.18	0.12	0.62	0.78	0.74	0.71	0.89	-0.45	-0.67	-0.67	-0.53	-0.76	3.59e-05	-0.209713	12.6113	13.6012	18.6078	13.6368	16.4334	11.99	12.82	17.86	12.93	15.55	0.909895	0.490501
KLHL13	0.02	0.01	0	0.93	0	0.26	-0.07	0.97	0.5	-0.59	932.23	45.06	0.34	0.04	0.07	1.33	1.46	0.7	1.33	1.07	0.15	0.18	0.31	0.21	0.2	1.18	1.27	0.39	1.12	0.87	-0.683541	-0.177796	0.11976	0.0710366	1.52841	0.0558256	0.386619	-0.03	-0.11	1.22	-0.15	0.19	1.15575	0.582606
CYP26B1	0	0	0	0	0	0	0	0	0	0	0	0	#DIV/0!	#DIV/0!	#DIV/0!	2.58	2.57	1.24	2.39	1.78	0.31	0.22	0.28	0.24	0.23	2.27	2.34	0.95	2.15	1.56	-0.766366	-0.307823	0.0372285	0.035068	0.0796168	0.0425123	0.0695011	-0.27	-0.19	-0.2	-0.2	-0.16	-0.0223439	0.0733404
ICA1	0.04	0.04	0.11	0.24	0.07	0.41	0.02	0.21	0.5	0.11	1.07	4.98	0.9	0.2	0.28	3.01	3.49	1.55	3.27	2.04	0.48	0.44	0.47	0.41	0.49	2.54	3.05	1.08	2.86	1.55	-0.970351	-0.624066	0.127699	0.272279	0.529753	0.168918	0.693331	-0.35	-0.16	0.06	-0.24	0.21	0.471228	0.669413
DBNDD1	0.33	0.4	0.35	0.21	0.35	0.15	0.08	-0.19	-0.28	0.21	-0.41	-0.56	0.2	0.21	0.02	1.38	1.69	0.57	1.61	1.05	0.6	0.49	0.55	0.51	0.37	0.78	1.19	0.01	1.1	0.68	-1.07515	-0.319193	1.06786	0.979465	1.70106	1.07033	1.02769	0.47	0.49	1.15	0.56	0.66	0.517496	0.0855525
ALS2	6.48	5.65	5.17	12.22	6.59	11.64	-0.24	1.69	1.18	-0.13	1.36	0.77	0.04	0.02	0.02	0.28	0.26	0.08	0.15	0.14	0.61	0.65	0.63	0.63	0.72	-0.33	-0.39	-0.55	-0.48	-0.58	-0.15813	-0.103644	5.76743	5.99624	12.5763	6.65243	10.9756	5.16	5.34	11.95	6.02	10.26	1.58761	1.0494
CASP10	6.25	6.49	6.31	5.6	6.2	5.94	0.07	-0.2	-0.07	0.04	-0.11	-0.04	0.3	0.08	0	0.31	0.25	0.09	0.23	0.14	0.61	0.64	0.56	0.69	0.79	-0.3	-0.39	-0.47	-0.46	-0.65	-0.0909201	-0.180749	7.58108	7.55719	7.9391	7.80298	8.46083	6.97	6.92	7.38	7.11	7.68	0.122049	0.146305
CFLAR	6.92	6.78	7.04	6.18	6.83	6.8	-0.04	-0.24	-0.01	-0.02	-0.12	0	0.41	0.06	0.94	0.22	0.23	0.07	0.25	0.12	0.69	0.69	0.84	0.68	0.89	-0.47	-0.47	-0.78	-0.43	-0.77	-0.279867	-0.308641	19.1403	19.7703	25.777	20.5656	23.9193	18.45	19.08	24.93	19.88	23.03	0.882522	0.480412
TFPI	4.46	4.56	4.62	3.15	4.7	3.84	0.03	-0.53	-0.29	0.02	-0.32	-0.18	0.34	0.23	0.33	0.35	0.26	0.06	0.33	0.14	0.23	0.28	0.28	0.24	0.32	0.12	-0.02	-0.22	0.09	-0.17	-0.403219	-0.509998	0.167256	0.184769	0.300433	0.184804	0.323953	-0.06	-0.09	0.02	-0.06	0.01	0.333272	0.258335
C2orf56	6.23	6.12	5.92	4.95	5.8	5.36	-0.03	-0.29	-0.13	-0.02	-0.16	-0.08	0.63	0.04	0.14	0.27	0.25	0.08	0.19	0.1	0.71	0.65	0.66	0.67	0.71	-0.44	-0.4	-0.58	-0.47	-0.61	-0.175689	-0.126098	7.2021	7.66314	8.44232	7.63242	7.62009	6.49	7.01	7.78	6.97	6.91	0.201388	-0.0140571
RBM5	8.95	8.78	9.2	8.64	9.05	8.83	-0.04	-0.13	-0.05	-0.02	-0.06	-0.03	0.45	0.29	0.55	0.17	0.11	0.05	0.16	0.09	0.52	0.53	0.65	0.42	0.55	-0.35	-0.42	-0.6	-0.26	-0.45	-0.1793	-0.232772	8.68277	9.41833	10.9398	9.32073	10.2493	8.16	8.89	10.29	8.9	9.7	0.319532	0.185864
MTMR7	0	0	0	0	0	0	0	0	0	0	0	0	#DIV/0!	#DIV/0!	#DIV/0!	1.11	1.18	0.27	1.2	0.62	0.31	0.22	0.28	0.3	0.34	0.8	0.96	-0.01	0.9	0.28	-0.986588	-0.564691	0.0186142	0.0209771	0.0757313	0.0489287	0.0692911	-0.29	-0.2	-0.2	-0.25	-0.27	-0.0095948	-0.0284768
SLC7A2	0	0	0	0	0	0	0	0.04	0	0	2.31	0	#DIV/0!	0.42	#DIV/0!	2.76	3.01	1.2	2.67	1.86	0.33	0.39	0.38	0.35	0.45	2.43	2.63	0.82	2.32	1.41	-0.972626	-0.469216	0.0424301	0.0945561	0.0817429	0.0608006	0.100204	-0.28	-0.29	-0.3	-0.29	-0.35	-0.00862818	-0.0658697
ARF5	13.16	13.18	12.93	12.83	12.72	12.94	0	-0.02	0.04	0	-0.01	0.02	0.97	0.81	0.75	0.44	0.55	0.12	0.55	0.24	0.61	0.56	0.63	0.63	0.65	-0.17	-0.01	-0.51	-0.08	-0.42	-0.693433	-0.476951	3.79376	3.64886	5.83571	3.9176	5.05244	3.18	3.09	5.21	3.29	4.4	0.736809	0.399499
SARM1	0.03	0.02	0.02	0.06	0.04	0.07	-0.05	0.14	0.09	-0.38	1.66	0.7	0.47	0.27	0.42	0.21	0.26	0.05	0.28	0.11	0.33	0.25	0.34	0.26	0.17	-0.12	0.02	-0.29	0.02	-0.05	-0.552619	-0.263583	0.095672	0.0726784	0.133061	0.0869466	0.107879	-0.23	-0.17	-0.2	-0.18	-0.06	-0.0493165	0.243661
POLDIP2	18.16	19.22	17.74	15.38	17.49	16.59	0.17	-0.41	-0.15	0.06	-0.13	-0.05	0.25	0.02	0.08	0.21	0.14	0.08	0.22	0.08	0.6	0.65	0.72	0.6	0.33	-0.39	-0.51	-0.64	-0.39	-0.25	-0.121018	0.178073	7.22865	7.12223	8.53359	7.41698	6.81204	6.63	6.47	7.81	6.81	6.49	0.35412	-0.0894662
PLXND1	12.5	12.06	12.14	10.34	12.27	10.63	-0.09	-0.38	-0.34	-0.03	-0.15	-0.13	0.61	0.41	0.18	0.37	0.45	0.13	0.36	0.24	0.72	0.54	0.58	0.58	0.64	-0.35	-0.09	-0.45	-0.21	-0.4	-0.49118	-0.236679	4.2683	3.87077	5.8904	4.73546	4.78884	3.54	3.33	5.31	4.16	4.15	0.673638	-0.0036745
AK2	16.38	17.76	15.85	15.2	16.08	16.11	0.24	-0.12	0	0.08	-0.04	0	0.03	0.39	0.96	1.52	2.11	0.69	2.08	1.03	0.41	0.51	0.48	0.42	0.46	1.11	1.59	0.22	1.66	0.57	-1.02504	-0.735307	0.62933	0.421238	0.76721	0.329018	0.68807	0.22	-0.09	0.29	-0.09	0.23	0.616591	0.561992
CD38	4.76	4.42	4.5	10.86	4.7	10.06	-0.11	1.62	1.39	-0.07	1.41	1.14	0.52	0.01	0	0.76	0.87	0.26	0.79	0.57	0.64	0.53	0.73	0.58	0.82	0.12	0.34	-0.47	0.21	-0.25	-0.898795	-0.683074	3.03631	3.88608	10.5741	3.36539	7.77695	2.4	3.36	9.85	2.79	6.95	1.78639	1.33577
FKBP4	18.3	19.33	17.69	15.32	17.52	16.72	0.17	-0.41	-0.14	0.06	-0.13	-0.05	0.23	0.12	0.12	0.3	0.3	0.08	0.27	0.17	0.63	0.55	0.66	0.66	0.84	-0.33	-0.25	-0.59	-0.39	-0.68	-0.369685	-0.274198	9.79319	10.6987	13.3462	10.6716	11.1973	9.16	10.15	12.68	10.01	10.35	0.530492	0.0767941
KDM1A	22.41	23.5	22.14	20.12	21.67	21.67	0.16	-0.31	0	0.05	-0.09	0	0.25	0.2	1	0.16	0.25	0.07	0.25	0.13	0.58	0.67	0.69	0.69	0.73	-0.42	-0.42	-0.62	-0.44	-0.6	-0.196369	-0.153069	10.6831	11.9204	15.3056	11.7756	13.2473	10.1	11.25	14.61	11.08	12.52	0.660853	0.296006
RBM6	10.42	10.55	10.41	9.87	10.53	10.18	0.03	-0.12	-0.08	0.01	-0.05	-0.03	0.66	0.4	0.36	0.12	0.21	0.06	0.1	0.07	0.53	0.58	0.55	0.48	0.59	-0.41	-0.37	-0.48	-0.38	-0.53	-0.118941	-0.151627	6.29616	6.57555	7.80985	6.78927	7.36984	5.76	5.99	7.26	6.31	6.78	0.348397	0.130241
CAMKK1	1.94	2.24	2.04	1.36	2.07	1.44	0.14	-0.37	-0.34	0.15	-0.33	-0.3	0.02	0.06	0.01	0.49	0.53	0.21	0.52	0.28	0.73	0.73	0.77	0.65	0.4	-0.24	-0.21	-0.56	-0.13	-0.12	-0.408697	0.0296754	5.0683	4.9887	5.51651	5.23257	5.26883	4.34	4.25	4.75	4.58	4.87	0.163547	0.0932182
RECQL	11.36	11.53	11.22	12.03	11.28	11.97	0.03	0.17	0.14	0.01	0.07	0.06	0.68	0.17	0.06	0.22	0.13	0.08	0.15	0.11	0.63	0.59	0.72	0.66	0.72	-0.41	-0.46	-0.64	-0.51	-0.62	-0.16853	-0.0975021	3.52563	4.17785	5.55302	4.24068	4.49054	2.9	3.58	4.83	3.58	3.77	0.43002	0.0691759
CCDC132	3.02	2.8	2.8	3.11	2.96	3.21	-0.09	0.13	0.1	-0.07	0.11	0.08	0.2	0.01	0.27	0.6	0.54	0.12	0.5	0.25	0.61	0.65	0.6	0.66	0.59	-0.01	-0.11	-0.49	-0.16	-0.34	-0.481855	-0.249894	0.916073	1.18537	1.71594	0.930917	1.62281	0.31	0.54	1.11	0.27	1.04	0.448568	0.668921
HSPB6	0	0.04	0	0.04	0.01	0	0.2	0.19	-0.1	41.07	37.67	-0.92	0.26	0.42	0.42	0.28	0.26	0.08	0.29	0.14	0.65	0.84	0.88	0.69	0.31	-0.37	-0.58	-0.8	-0.39	-0.18	-0.18657	0.28479	9.17205	9.72124	13.5011	9.89077	11.1589	8.52	8.88	12.62	9.2	10.84	0.805305	0.366973
ARHGAP33	2.65	2.51	2.94	3.72	2.57	3.02	-0.06	0.3	0.19	-0.05	0.26	0.18	0.59	0.07	0.03	0.6	0.46	0.09	0.46	0.19	0.75	0.81	0.94	0.75	0.4	-0.16	-0.35	-0.85	-0.29	-0.21	-0.45096	0.116846	5.22843	5.29367	9.54823	5.21748	7.45879	4.47	4.48	8.61	4.47	7.06	1.1392	0.763479
NDUFAB1	18.07	18.85	17.95	15.67	17.38	16.57	0.13	-0.39	-0.14	0.04	-0.13	-0.05	0.34	0.08	0.4	0.17	0.15	0.05	0.14	0.1	0.58	0.68	0.53	0.54	0.23	-0.41	-0.53	-0.48	-0.4	-0.13	0.0468384	0.36284	5.0078	5.10863	5.75396	5.35479	4.77391	4.43	4.43	5.22	4.82	4.54	0.254518	-0.0910116
PDK4	0	0	0	0	0	0	0	0	-0.06	0	0	-0.8	#DIV/0!	#DIV/0!	0.42	1.34	1.21	0.19	1.25	0.42	0.37	0.34	0.3	0.31	0.34	0.98	0.87	-0.11	0.94	0.07	-0.989026	-0.859851	0.0663821	0.0499002	0.0654676	0.0686583	0.0462641	-0.3	-0.29	-0.24	-0.24	-0.3	0.0755588	-0.0815161
SLC22A16	2.76	2.31	1.06	1.41	1.75	2.55	-0.2	0.22	0.39	-0.16	0.32	0.46	0.09	0	0.01	0.19	0.22	0.07	0.2	0.11	0.65	0.57	0.65	0.54	0.79	-0.47	-0.35	-0.58	-0.34	-0.68	-0.234273	-0.328442	14.7406	14.6261	19.1991	16.462	18.0173	14.09	14.06	18.55	15.92	17.23	0.787234	0.226909
ZMYND10	0.71	0.62	0.64	0.77	0.6	0.66	-0.08	0.11	0.05	-0.13	0.2	0.09	0.55	0.32	0.57	0.32	0.16	0.07	0.28	0.13	0.33	0.35	0.43	0.35	0.38	-0.01	-0.19	-0.36	-0.07	-0.25	-0.227947	-0.329873	0.457009	0.491374	1.0793	0.637034	0.771243	0.12	0.14	0.65	0.29	0.39	0.576355	0.119352
ABCB5	0	0	0	0	0	0	0	0	0	0	0	0	#DIV/0!	#DIV/0!	#DIV/0!	1.22	1.1	0.18	1.23	0.44	0.39	0.43	0.4	0.38	0.41	0.83	0.66	-0.23	0.84	0.04	-0.942932	-0.860534	0.0665183	0.083167	0.212678	0.0755552	0.185476	-0.32	-0.35	-0.19	-0.31	-0.22	0.220748	0.122927
ARX	0	0	0	0	0	0	0	0	0	0	0	0	#DIV/0!	#DIV/0!	#DIV/0!	1.65	1.96	1.35	1.94	1.47	0.2	0.19	0.22	0.24	0.25	1.45	1.77	1.12	1.7	1.22	-0.378063	-0.279196	0.0399655	0.0446559	0.00813762	0.0242241	0.108089	-0.16	-0.15	-0.21	-0.21	-0.14	-0.113832	0.125142
SLC25A13	8.26	8.32	7.96	7.89	7.96	8.63	0.02	-0.02	0.17	0.01	-0.01	0.09	0.82	0.64	0.08	0.42	0.35	0.09	0.39	0.16	0.58	0.77	0.74	0.58	0.72	-0.16	-0.42	-0.65	-0.18	-0.56	-0.222246	-0.439009	9.43582	10.1952	12.8257	10.1797	11.7701	8.85	9.42	12.09	9.6	11.05	0.5751	0.317862
ST7	3.63	3.67	3.42	3.45	3.55	3.54	0.01	0.01	0	0.01	0.01	0	0.4	0.89	0.94	0.21	0.31	0.09	0.29	0.13	0.74	0.67	0.81	0.67	0.84	-0.52	-0.37	-0.72	-0.38	-0.71	-0.34134	-0.320381	11.7733	11.9687	17.4146	12.4361	13.4947	11.04	11.3	16.6	11.77	12.65	1.00453	0.179087
CDC27	12.09	12.32	11.52	11.62	11.44	12.04	0.05	0.02	0.12	0.02	0.01	0.05	0.47	0.87	0.07	0.58	0.72	0.21	0.62	0.34	0.68	0.66	0.8	0.67	0.34	-0.1	0.06	-0.59	-0.05	0	-0.808632	0.212964	8.26298	8.64679	11.1816	8.67858	10.1666	7.59	7.99	10.38	8.01	9.82	0.558327	0.428823
SLC4A1	0	0	0	0.01	0	0.01	0	0.08	0.06	0	6.61	1.69	#DIV/0!	0.18	0.51	0.52	0.79	0.17	0.66	0.28	0.39	0.32	0.35	0.3	0.19	0.13	0.47	-0.18	0.36	0.09	-0.806146	-0.394452	0.268674	0.170096	0.370152	0.209509	0.355286	-0.12	-0.15	0.02	-0.09	0.17	0.410135	0.507898
CALCR	0	0	0	0	0	0	0	0	0	0	0	0	#DIV/0!	#DIV/0!	#DIV/0!	2.19	2.87	0.95	2.52	1.45	0.39	0.31	0.35	0.33	0.38	1.8	2.56	0.6	2.19	1.07	-1.10571	-0.617096	0.0585797	0.0437553	0.120672	0.0420319	0.0772817	-0.33	-0.26	-0.23	-0.29	-0.3	0.0482425	-0.0148159
HCCS	6.59	6.92	6.39	5.93	6.62	6.5	0.09	-0.13	-0.03	0.05	-0.07	-0.02	0.39	0.04	0.7	0.2	0.14	0.04	0.19	0.09	0.28	0.34	0.31	0.24	0.27	-0.08	-0.2	-0.27	-0.05	-0.18	-0.106279	-0.289382	3.15539	3.53651	4.49344	3.62049	3.81866	2.88	3.2	4.18	3.38	3.55	0.3613	0.062259
DVL2	13.03	13.26	13.21	12.3	12.72	12.5	0.04	-0.18	-0.04	0.02	-0.07	-0.02	0.51	0.07	0.78	0.14	0.17	0.08	0.15	0.08	0.51	0.7	0.59	0.49	0.26	-0.38	-0.53	-0.51	-0.34	-0.18	0.0266432	0.217709	6.99392	7.12287	8.508	7.2181	7.49918	6.48	6.42	7.92	6.73	7.24	0.395649	0.136786
PRSS22	0	0	0	0	0	0	0	0	0	0	0	0	#DIV/0!	#DIV/0!	#DIV/0!	0.69	0.78	0.22	0.7	0.3	0.23	0.27	0.29	0.21	0.34	0.45	0.51	-0.07	0.49	-0.04	-0.762682	-0.730178	0.236511	0.16109	0.279905	0.18127	0.254872	0.01	-0.11	-0.01	-0.03	-0.09	0.272307	-0.163876
UPF1	20.69	21.48	20.96	20.16	20.26	21.05	0.12	-0.12	0.12	0.04	-0.04	0.04	0.48	0.27	0.05	0.37	0.49	0.12	0.58	0.21	0.79	0.85	1	0.82	0.62	-0.42	-0.36	-0.88	-0.25	-0.41	-0.461661	-0.207022	13.1657	13.5338	18.3973	14.2442	15.5998	12.38	12.68	17.4	13.42	14.98	0.859924	0.291846
SKAP2	11.17	11.4	11.17	10.18	11.25	10.76	0.05	-0.21	-0.1	0.02	-0.09	-0.04	0.56	0.02	0.24	0.64	0.73	0.14	0.84	0.42	0.51	0.52	0.37	0.48	0.43	0.14	0.21	-0.23	0.36	-0.01	-0.664397	-0.607207	0.0878696	0.155104	0.371912	0.174854	0.177696	-0.42	-0.37	0	-0.31	-0.25	0.605012	0.0756426
SLC25A5	40.12	41.02	38.43	36.29	37.15	38.89	0.1	-0.25	0.2	0.02	-0.06	0.05	0.73	0.14	0.47	0.14	0.23	0.06	0.21	0.07	0.33	0.33	0.34	0.31	0.45	-0.2	-0.1	-0.28	-0.1	-0.38	-0.291134	-0.400633	4.29567	4.83169	6.63092	5.15249	5.4421	3.96	4.5	6.29	4.84	4.99	0.544294	0.0463513
CCDC109B	3.01	2.93	2.36	1.71	2.66	1.15	-0.03	-0.33	-0.77	-0.03	-0.28	-0.57	0.48	0.03	0.01	0.76	0.86	0.43	1.03	0.72	0.6	0.56	0.61	0.57	0.75	0.16	0.29	-0.18	0.46	-0.03	-0.690668	-0.700052	2.12545	1.70567	2.2704	1.76991	1.122	1.53	1.14	1.66	1.2	0.37	0.308792	-0.661385
HOXA11	3.6	2.72	3.48	3.86	4.07	3.36	-0.35	0.14	-0.26	-0.24	0.11	-0.17	0.1	0.35	0.03	0.33	0.42	0.15	0.37	0.23	0.48	0.61	0.54	0.51	0.55	-0.15	-0.19	-0.39	-0.14	-0.32	-0.259938	-0.265739	6.73346	8.31841	10.2285	8.92334	8.52498	6.25	7.71	9.69	8.41	7.97	0.474922	-0.107978
POLR2J	12.57	13.34	11.95	11.64	12.08	11.9	0.15	-0.06	-0.04	0.06	-0.03	-0.01	0.12	0.7	0.78	0.04	0.01	0.01	0.02	0.01	0.17	0.08	0.13	0.09	0.19	-0.13	-0.07	-0.12	-0.06	-0.18	-0.105406	-0.230109	0.893075	0.943656	1.05701	0.935722	1.06523	0.72	0.86	0.93	0.85	0.88	0.0498066	0.0201338
DHX33	5.91	5.82	5.88	5.13	5.5	5.24	-0.03	-0.23	-0.08	-0.02	-0.13	-0.05	0.5	0.02	0.37	0.17	0.18	0.06	0.25	0.11	0.56	0.48	0.5	0.57	0.22	-0.4	-0.3	-0.43	-0.32	-0.11	-0.162676	0.331865	3.8611	4.65905	4.36544	4.34046	4.37488	3.3	4.18	3.87	3.77	4.16	-0.11071	0.137756
MEOX1	0	0	0	0	0	0	0	0	0	0	0	0	#DIV/0!	#DIV/0!	#DIV/0!	0.97	0.95	0.2	1.28	0.47	0.36	0.24	0.3	0.27	0.16	0.61	0.71	-0.09	1.01	0.31	-0.898752	-0.608329	0.0955357	0.113891	0.230713	0.117587	0.131011	-0.27	-0.12	-0.07	-0.15	-0.03	0.129005	0.290952
THSD7A	0	0	0	0	0	0	0	0	0	0	0	0	#DIV/0!	#DIV/0!	#DIV/0!	2.26	2.63	0.71	2.26	1.17	0.44	0.36	0.39	0.46	0.48	1.81	2.28	0.32	1.8	0.69	-1.21593	-0.706452	0.161918	0.155845	1.43992	0.172932	1.05629	-0.28	-0.2	1.05	-0.29	0.58	1.11912	0.927608
LIG3	7.23	7.47	7.09	6.87	6.84	7.23	0.06	-0.06	0.1	0.03	-0.03	0.06	0.5	0.44	0.01	0.14	0.22	0.08	0.24	0.12	0.74	0.77	0.7	0.77	0.38	-0.59	-0.55	-0.61	-0.53	-0.27	-0.0587496	0.293221	14.2261	15.0408	19.6751	15.3055	17.1246	13.49	14.28	18.98	14.54	16.74	0.815717	0.39387
RPAP3	9.09	9.07	8.91	8.07	9.07	8.65	-0.01	-0.2	-0.1	0	-0.09	-0.05	0.95	0.07	0.21	0.21	0.19	0.07	0.21	0.1	0.66	0.65	0.69	0.65	0.71	-0.46	-0.46	-0.62	-0.43	-0.6	-0.15812	-0.166176	9.96291	10.8663	10.7282	11.2251	11.0088	9.3	10.22	10.03	10.58	10.3	-0.0414981	-0.0606093
ACSM3	4.38	3.69	2.59	3.84	4.24	5.11	-0.24	0.49	0.28	-0.16	0.48	0.21	0.24	0.16	0.27	0.74	0.93	0.17	0.67	0.27	0.53	0.48	0.52	0.48	0.31	0.21	0.45	-0.35	0.19	-0.04	-0.89613	-0.477414	0.502312	0.462929	1.16955	0.63302	1.19781	-0.03	-0.02	0.64	0.15	0.89	0.814712	0.721269
AC004381.6	10.4	10.05	9.12	12.76	10.47	13.13	-0.08	0.78	0.55	-0.03	0.4	0.25	0.19	0	0.02	0.23	0.13	0.06	0.13	0.09	0.67	0.66	0.77	0.64	0.3	-0.44	-0.52	-0.71	-0.51	-0.2	-0.169029	0.365592	13.8337	15.192	20.8396	15.7971	19.2918	13.17	14.53	20.07	15.15	18.99	0.940244	0.65712
CIAPIN1	14.46	14.54	14.23	12.48	13.64	13.43	0.01	-0.34	-0.04	0.01	-0.12	-0.02	0.9	0.12	0.64	0.29	0.24	0.05	0.22	0.08	0.66	0.64	0.69	0.64	0.29	-0.38	-0.39	-0.65	-0.42	-0.21	-0.247665	0.258641	8.7048	9.46627	11.2581	9.11792	9.87745	8.04	8.83	10.56	8.48	9.59	0.394151	0.260719
AC004410.1	16.72	16.43	16.58	15.07	16.96	15.86	-0.05	-0.27	-0.19	-0.02	-0.09	-0.07	0.76	0.31	0.35	0.3	0.24	0.09	0.22	0.13	0.98	0.82	0.97	0.96	0.42	-0.68	-0.58	-0.88	-0.74	-0.28	-0.248014	0.451952	16.63	17.5325	19.877	18.2885	17.7588	15.65	16.71	18.9	17.33	17.34	0.367517	0.0014492
KIAA1539	3.27	2.83	3.35	3.16	3.34	3.19	-0.18	-0.07	-0.06	-0.13	-0.06	-0.04	0.04	0.63	0.52	0.27	0.43	0.11	0.28	0.14	0.62	0.72	0.65	0.6	0.73	-0.34	-0.29	-0.54	-0.31	-0.58	-0.280945	-0.287986	8.97128	9.20046	10.9379	9.77537	10.8181	8.35	8.48	10.29	9.18	10.09	0.416617	0.207665
COPZ2	0	0	0.02	0.02	0	0	0	0	0	0	-0.03	0	#DIV/0!	0.99	#DIV/0!	0.86	1.4	0.31	1.18	0.53	0.32	0.33	0.37	0.27	0.15	0.54	1.07	-0.06	0.91	0.37	-1.06049	-0.478565	0.114286	0.0761215	0.208793	0.0855052	0.0850624	-0.2	-0.25	-0.16	-0.18	-0.07	0.144485	0.221419
PRKAR2B	0.18	0.11	0.3	3.39	0.17	1.6	-0.12	1.61	1.08	-0.36	10.25	8.5	0.22	0.03	0.07	2.39	3.08	1.18	2.44	1.75	0.61	0.43	0.6	0.48	0.66	1.78	2.66	0.58	1.96	1.09	-1.15797	-0.493177	0.201883	0.268095	1.54754	0.228277	0.46432	-0.4	-0.16	0.94	-0.25	-0.2	1.04961	0.0863586
MSL3	3.91	3.9	3.87	3.56	4.05	3.82	0	-0.12	-0.08	0	-0.08	-0.06	0.97	0.13	0.21	0.28	0.39	0.11	0.39	0.15	0.29	0.37	0.38	0.33	0.37	0	0.02	-0.27	0.06	-0.22	-0.535534	-0.524917	4.49537	4.43964	6.74683	4.39261	5.26988	4.21	4.07	6.37	4.06	4.9	0.710861	0.278872
CREBBP	5.13	5.1	5.76	5.26	5.51	5.08	-0.01	-0.15	-0.13	-0.01	-0.09	-0.08	0.88	0.17	0.09	0.44	0.46	0.16	0.53	0.25	0.74	0.67	0.72	0.7	0.79	-0.3	-0.21	-0.56	-0.17	-0.55	-0.398278	-0.444334	8.97309	9.06765	15.2128	9.50571	10.7089	8.24	8.4	14.5	8.81	9.92	1.27467	0.256861
BZRAP1	25.15	27.51	25.18	19.89	25.66	21.96	0.33	-0.79	-0.54	0.09	-0.21	-0.14	0.03	0.23	0.08	0.25	0.15	0.08	0.15	0.14	0.63	0.66	0.73	0.58	0.3	-0.39	-0.52	-0.66	-0.44	-0.16	-0.130919	0.366092	14.9834	15.6215	15.6267	15.706	16.0538	14.35	14.96	14.89	15.12	15.76	-0.01189	0.114147
MPO	94.97	99.37	85.49	71.79	85.21	83.08	0.32	-1.09	-0.16	0.05	-0.16	-0.03	0.11	0.51	0.87	0.21	0.16	0.06	0.17	0.09	0.65	0.66	0.62	0.55	0.26	-0.44	-0.49	-0.56	-0.39	-0.17	-0.0663671	0.289309	16.0777	15.6054	16.961	15.0092	16.4944	15.43	14.95	16.34	14.45	16.24	0.248087	0.321739
PON1	0	0	0	0	0	0	0	0	0	0	0	0	#DIV/0!	#DIV/0!	#DIV/0!	1.9	2.13	0.29	1.76	0.72	0.3	0.3	0.29	0.35	0.44	1.59	1.83	0.01	1.41	0.29	-1.34358	-0.858522	0.0425663	0.0412128	0.0265389	0.0681779	0.046579	-0.26	-0.26	-0.26	-0.28	-0.39	0.00277191	-0.128914
C2orf3	3.18	3.19	3.15	2.55	3.23	3.11	0	-0.25	-0.05	0	-0.19	-0.04	0.79	0	0.26	0.51	0.57	0.14	0.64	0.29	0.42	0.39	0.35	0.35	0.4	0.09	0.19	-0.2	0.29	-0.11	-0.62308	-0.631494	2.82815	2.98994	4.26976	3.05953	3.38337	2.41	2.6	3.92	2.71	2.98	0.517244	0.113741
WDR54	3.92	4.16	3.53	5.17	3.52	4.34	0.09	0.56	0.29	0.06	0.47	0.23	0.68	0.01	0.1	0.56	0.55	0.12	0.64	0.17	0.52	0.56	0.62	0.46	0.7	0.03	-0.01	-0.5	0.17	-0.52	-0.68049	-0.834846	1.45903	1.50326	3.37499	1.34815	2.46597	0.93	0.94	2.75	0.88	1.77	0.942534	0.541995
CROT	0.92	0.72	1	1.33	0.96	0.92	-0.15	0.22	-0.02	-0.21	0.33	-0.04	0.34	0.11	0.68	1.17	0.82	0.17	1.06	0.86	0.47	0.56	0.65	0.64	0.66	0.7	0.26	-0.48	0.41	0.2	-0.860895	-0.267669	1.31245	1.75721	3.41773	1.53601	1.9618	0.84	1.2	2.77	0.89	1.31	0.787816	0.279867
ABCB4	0	0	0	0	0	0	0	0	0.04	0	0	2.4	#DIV/0!	#DIV/0!	0.42	1.13	1.28	0.27	1.19	0.59	0.39	0.42	0.35	0.38	0.4	0.73	0.86	-0.08	0.81	0.19	-0.969092	-0.621249	0.0372285	0.0428547	0.0838689	0.0429928	0.0619304	-0.36	-0.38	-0.27	-0.34	-0.33	0.13607	0.00804202
MLL5	5.56	5.59	5.82	5.26	5.82	5.54	0.01	-0.17	-0.08	0.01	-0.1	-0.05	0.93	0.15	0.17	0.18	0.13	0.07	0.15	0.09	0.67	0.64	0.74	0.68	0.8	-0.49	-0.51	-0.68	-0.52	-0.71	-0.159355	-0.168723	25.9414	27.6792	33.3753	27.6572	30.6982	25.27	27.04	32.63	26.98	29.9	0.723645	0.387256
RHBDD2	7.67	6.8	6.82	11.38	7.32	10.95	-0.23	1.07	0.85	-0.11	0.67	0.5	0.11	0.01	0	0.56	0.72	0.12	0.49	0.32	0.46	0.42	0.47	0.38	0.48	0.1	0.3	-0.35	0.11	-0.16	-0.807563	-0.514153	0.891427	1.05803	4.19865	0.958815	2.35493	0.43	0.64	3.73	0.57	1.88	1.47862	0.831504
SOX8	0.01	0.01	0.02	0.09	0.03	0.04	-0.01	0.23	0.04	-0.09	4.48	0.38	0.42	0.13	0.41	2.89	3.56	1.2	2.81	1.7	0.39	0.4	0.36	0.26	0.41	2.5	3.16	0.85	2.55	1.29	-1.15505	-0.646222	0.430592	0.491534	0.739571	0.339928	0.40176	0.04	0.09	0.38	0.08	-0.01	0.428488	-0.296824
IBTK	8.98	9.13	8.77	8.59	8.99	8.99	0.04	-0.04	0	0.02	-0.02	0	0.35	0.43	0.98	0.3	0.37	0.09	0.39	0.12	0.52	0.6	0.63	0.52	0.59	-0.22	-0.23	-0.53	-0.13	-0.48	-0.345714	-0.441983	5.94249	6.23271	7.54241	5.97899	6.81447	5.42	5.63	6.91	5.46	6.22	0.36278	0.222553
ZNF195	6.75	6.78	6.99	5.63	6.89	6.12	0.01	-0.38	-0.21	0	-0.19	-0.11	0.82	0.06	0.09	0.29	0.31	0.09	0.4	0.22	0.48	0.58	0.59	0.52	0.72	-0.2	-0.27	-0.5	-0.13	-0.5	-0.270377	-0.469468	5.25239	5.61918	7.52504	5.4347	6.31051	4.77	5.04	6.93	4.91	5.59	0.546968	0.209592
MYCBP2	14.4	15.29	14.67	12.34	14.68	13.37	0.16	-0.45	-0.25	0.06	-0.16	-0.09	0.22	0.21	0.11	0.22	0.23	0.06	0.16	0.1	0.63	0.67	0.71	0.67	0.67	-0.42	-0.44	-0.65	-0.51	-0.57	-0.200591	-0.0616362	12.2616	12.4042	15.1166	12.6369	14.6079	11.63	11.73	14.41	11.97	13.94	0.522759	0.387504
FBXL3	10.25	10.06	10	11.34	10.33	11.28	-0.04	0.29	0.2	-0.02	0.13	0.09	0.26	0.03	0.19	0.34	0.35	0.1	0.3	0.19	0.67	0.7	0.7	0.7	0.84	-0.33	-0.35	-0.61	-0.4	-0.64	-0.260303	-0.244057	7.6394	8.36677	12.1221	9.00455	9.83182	6.97	7.67	11.42	8.31	8.99	0.858705	0.165315
ITGAL	20.03	21.02	20.68	24.41	19.59	22.01	0.15	0.55	0.38	0.05	0.18	0.12	0.29	0.06	0	0.25	0.17	0.08	0.14	0.08	0.59	0.52	0.59	0.59	0.31	-0.33	-0.35	-0.51	-0.44	-0.22	-0.177758	0.267736	10.6308	11.4453	15.0435	10.7719	13.1598	10.04	10.93	14.45	10.19	12.85	0.698957	0.555271
PDK2	4.24	3.91	4.36	4.23	4.22	4.1	-0.11	-0.05	-0.04	-0.08	-0.03	-0.03	0.22	0.68	0.75	0.39	0.48	0.1	0.41	0.21	0.65	0.64	0.7	0.66	0.37	-0.26	-0.16	-0.6	-0.25	-0.16	-0.503844	0.136179	4.53711	5.27645	7.39652	5.27446	6.39694	3.89	4.63	6.7	4.62	6.03	0.612975	0.432128
ITGA3	0.09	0.07	0.1	0.19	0.06	0.1	-0.06	0.16	0.12	-0.25	0.86	0.85	0.33	0.21	0.04	2.31	2.54	0.9	2.32	1.5	0.41	0.44	0.46	0.38	0.3	1.9	2.09	0.44	1.94	1.2	-1.04111	-0.415855	0.273195	0.337171	0.443758	0.209028	0.355076	-0.14	-0.11	-0.02	-0.17	0.05	0.243814	0.474773
ZFX	7.39	7.39	7.3	6.82	7.13	7.13	0	-0.13	0	0	-0.07	0	1	0.12	1	0.07	0.09	0.04	0.06	0.05	0.41	0.4	0.46	0.28	0.48	-0.35	-0.32	-0.42	-0.23	-0.43	-0.121709	-0.247496	12.6331	13.7368	18.7174	14.2446	15.6087	12.22	13.33	18.25	13.96	15.13	0.875739	0.216056
LAMP2	16.75	16.81	16.32	13.25	16.54	14.82	0.01	-0.56	-0.31	0	-0.19	-0.1	0.88	0.21	0.3	0.08	0.1	0.1	0.09	0.1	0.27	0.21	0.2	0.22	0.28	-0.2	-0.11	-0.1	-0.12	-0.18	0.0167391	-0.101365	3.68126	3.75195	3.88751	4.0766	4.02844	3.41	3.54	3.68	3.86	3.74	0.0547125	-0.0420585
GGNBP2	6.46	6.56	6.43	6.05	6.3	6.32	0.03	-0.11	0.01	0.02	-0.06	0	0.65	0.09	0.36	0.19	0.12	0.06	0.18	0.11	0.64	0.75	0.66	0.69	0.38	-0.44	-0.62	-0.6	-0.51	-0.27	0.0222334	0.279539	19.1986	20.3349	25.4962	21.3283	22.0598	18.56	19.59	24.83	20.64	21.68	0.786753	0.160915
ITGA2B	20.36	19.61	19.98	27.96	19.97	26.28	-0.12	1.15	0.93	-0.04	0.4	0.32	0.29	0.03	0.02	0.31	0.19	0.08	0.18	0.13	0.53	0.54	0.65	0.53	0.26	-0.22	-0.35	-0.57	-0.35	-0.13	-0.227311	0.322505	5.85996	6.41579	12.6858	6.73365	9.92698	5.33	5.88	12.03	6.2	9.67	1.4552	0.870806
ASB4	0	0	0	0	0	0	0	0	0	0	0	0	#DIV/0!	#DIV/0!	#DIV/0!	0.71	0.68	0.13	0.79	0.28	0.4	0.34	0.44	0.45	0.42	0.3	0.34	-0.31	0.34	-0.14	-0.810259	-0.696311	0.0689829	0.106846	0.16136	0.0721919	0.100414	-0.33	-0.23	-0.28	-0.38	-0.32	-0.0656	0.0647438
GDE1	16.72	16.92	16.18	15.04	15.75	16.28	0.03	-0.2	0.09	0.01	-0.07	0.03	0.67	0.14	0.36	0.21	0.21	0.05	0.2	0.11	0.64	0.58	0.66	0.67	0.34	-0.43	-0.37	-0.61	-0.47	-0.22	-0.240923	0.292646	4.22039	4.37565	5.71856	4.33761	5.61392	3.58	3.8	5.06	3.67	5.28	0.424979	0.538736
C19orf60	23.73	24.12	22.35	21.8	21.89	22.61	0.06	-0.08	0.11	0.02	-0.02	0.03	0.85	0.09	0.31	0.34	0.26	0.12	0.33	0.2	0.91	0.78	0.99	0.86	0.65	-0.57	-0.52	-0.87	-0.53	-0.45	-0.293867	0.0893789	13.925	13.8143	16.3768	14.306	13.7068	13.01	13.03	15.39	13.44	13.06	0.441789	-0.0738431
CRLF1	0	0	0	0	0	0	0	0	0	0	0	0	#DIV/0!	#DIV/0!	#DIV/0!	3.63	4.2	2.46	3.71	3.21	0.49	0.39	0.49	0.41	0.23	3.14	3.81	1.97	3.31	2.98	-0.767022	-0.129168	0.095672	0.126922	0.130569	0.118068	0.11587	-0.39	-0.26	-0.36	-0.29	-0.11	-0.128191	0.277603
OSBPL7	6.97	6.88	7.05	5.84	6.6	6.02	-0.02	-0.34	-0.16	-0.01	-0.17	-0.09	0.59	0.08	0.2	0.23	0.17	0.08	0.24	0.07	0.53	0.52	0.47	0.51	0.24	-0.31	-0.35	-0.39	-0.27	-0.17	-0.0476767	0.154242	2.79968	2.92584	3.77439	2.61066	3.30818	2.27	2.4	3.31	2.1	3.07	0.378143	0.4267
TMEM98	0	0	0	0.06	0	0.02	0	0.24	0.13	0	59.8	18.52	#DIV/0!	0.1	0.42	2	2.21	0.86	1.92	1.36	0.32	0.26	0.29	0.26	0.16	1.68	1.94	0.57	1.65	1.2	-0.864717	-0.265423	0.0689829	0.0569456	0.153589	0.0736333	0.123441	-0.25	-0.21	-0.13	-0.19	-0.04	0.126203	0.32396
YBX2	0	0	0	0	0.01	0	0	0	-0.1	0	0	-0.92	#DIV/0!	#DIV/0!	0.42	0.51	0.66	0.19	0.64	0.3	0.47	0.37	0.38	0.38	0.22	0.04	0.29	-0.18	0.26	0.09	-0.691503	-0.300259	0.321507	0.319796	0.629897	0.344903	0.470946	-0.15	-0.05	0.25	-0.04	0.25	0.550908	0.537435
KRT33A	0	0	0	0	0	0	0	0	0	0	0	0	#DIV/0!	#DIV/0!	#DIV/0!	1.19	1.26	0.32	1.28	0.66	0.29	0.33	0.33	0.25	0.18	0.89	0.93	-0.01	1.03	0.49	-0.968667	-0.443821	0.079931	0.083167	0.0817429	0.0814911	0.0928431	-0.21	-0.25	-0.25	-0.17	-0.08	0.00508877	0.162373
MAP3K14	2.27	2.17	2.31	2.25	2.23	1.93	-0.04	-0.03	-0.15	-0.04	-0.03	-0.14	0.73	0.62	0.27	0.26	0.26	0.11	0.28	0.14	0.79	0.71	0.92	0.65	0.47	-0.53	-0.45	-0.81	-0.36	-0.33	-0.314406	0.0378865	7.6498	8.1695	10.0196	8.70464	9.15983	6.86	7.46	9.1	8.06	8.69	0.403833	0.153175
ABCC8	0	0	0	0	0	0	0	0	0	0	0	0	#DIV/0!	#DIV/0!	#DIV/0!	2.6	2.72	1.05	2.63	1.54	0.4	0.35	0.32	0.28	0.33	2.2	2.37	0.73	2.35	1.21	-0.933063	-0.605662	0.0852688	0.0603887	0.0962587	0.0370569	0.100414	-0.32	-0.29	-0.22	-0.24	-0.23	0.0900217	0.0211841
CCL18	0	0	0	0	0	0	0	0	0	0	0	0	#DIV/0!	#DIV/0!	#DIV/0!	1.5	1.49	0.31	1.46	0.67	0.44	0.32	0.47	0.36	0.19	1.07	1.17	-0.16	1.1	0.48	-1.15287	-0.49815	0.108948	0.0455565	0.468904	0.0810106	0.255292	-0.33	-0.28	0	-0.28	0.07	0.527572	0.586468
CCL3	1.95	1.59	1.57	5.41	1.94	3.97	-0.19	1.45	0.84	-0.19	2.44	1.05	0.38	0.05	0.03	0.85	0.75	0.19	0.7	0.32	0.42	0.53	0.58	0.46	0.26	0.43	0.22	-0.4	0.24	0.06	-0.785853	-0.324308	0.864057	0.852702	2.77339	0.826953	1.73363	0.44	0.32	2.19	0.36	1.47	1.1795	0.816565
SYNRG	2.59	2.52	2.66	2.48	2.78	2.71	-0.03	-0.08	-0.03	-0.03	-0.07	-0.03	0.64	0.41	0.75	0.16	0.15	0.08	0.2	0.09	0.63	0.56	0.69	0.58	0.34	-0.47	-0.41	-0.61	-0.37	-0.25	-0.196592	0.159638	6.1868	7.02847	8.09716	7.02207	7.75268	5.56	6.47	7.4	6.45	7.42	0.250863	0.260111
CACNG3	0	0	0	0	0	0	0	0	0	0	0	0	#DIV/0!	#DIV/0!	#DIV/0!	1.16	1.19	0.24	1.04	0.47	0.36	0.33	0.34	0.36	0.15	0.8	0.86	-0.1	0.68	0.32	-0.982963	-0.361165	0.0398293	0.0446559	0.0633416	0.0676974	0.0309127	-0.32	-0.28	-0.28	-0.29	-0.12	0.010789	0.262878
TMEM132A	0.04	0.04	0.06	0.14	0.01	0.06	0.02	0.18	0.21	0.13	1.42	6.97	0.75	0	0.03	1.99	2.39	0.73	2.21	1.23	0.43	0.33	0.53	0.35	0.49	1.57	2.05	0.2	1.86	0.73	-1.23361	-0.696234	0.311104	0.250561	0.581071	0.290519	0.293356	-0.12	-0.08	0.05	-0.06	-0.2	0.363311	-0.271886
AP2B1	14.63	15.08	14.7	13.37	14.47	14.15	0.08	-0.25	-0.06	0.03	-0.09	-0.02	0.49	0.15	0.54	0.28	0.21	0.08	0.22	0.18	0.7	0.71	0.67	0.61	0.36	-0.42	-0.51	-0.59	-0.39	-0.18	-0.0822736	0.287621	7.62584	7.94522	8.94678	7.93354	9.1285	6.93	7.23	8.28	7.32	8.77	0.265112	0.361405
TAC1	0	0	0	0	0	0	0	0	0	0	0	0	#DIV/0!	#DIV/0!	#DIV/0!	2.4	2.74	0.55	2.43	1.25	0.34	0.26	0.39	0.3	0.52	2.06	2.48	0.16	2.14	0.73	-1.4262	-0.830588	0.0479041	0.0446559	0.0856284	0.0375374	0.0772817	-0.29	-0.21	-0.3	-0.26	-0.45	-0.12251	-0.22292
ZNF263	14.02	14.18	13.69	11.61	13.61	12.68	0.03	-0.41	-0.18	0.01	-0.15	-0.07	0.63	0.05	0.16	0.3	0.25	0.11	0.24	0.14	0.66	0.61	0.69	0.57	0.72	-0.36	-0.36	-0.58	-0.34	-0.58	-0.229798	-0.255058	10.3728	11.2447	14.0327	11.4682	12.2525	9.72	10.64	13.34	10.9	11.53	0.552406	0.133444
CX3CL1	0	0	0	0	0	0	0	0	0	0	0	0	#DIV/0!	#DIV/0!	#DIV/0!	0.98	0.99	0.24	0.98	0.46	0.24	0.24	0.33	0.22	0.15	0.73	0.75	-0.09	0.76	0.3	-0.913542	-0.440457	0.0958082	0.103243	0.197796	0.11021	0.131326	-0.15	-0.14	-0.13	-0.11	-0.02	0.0155298	0.23937
SPATA20	11	10.54	10.51	9.82	10.63	10.05	-0.1	-0.15	-0.13	-0.04	-0.07	-0.06	0.1	0.43	0.47	0.61	0.65	0.14	0.56	0.28	0.52	0.53	0.61	0.48	0.35	0.08	0.12	-0.47	0.08	-0.08	-0.766405	-0.39444	1.7633	2.0226	3.81479	1.93756	2.65618	1.24	1.49	3.21	1.46	2.3	0.791328	0.435606
CACNA1G	0	0	0	0.01	0	0	-0.03	0.07	0.05	-0.63	1.96	3.79	0.42	0.04	0.18	1.89	2.5	1.27	2.2	1.75	0.61	0.56	0.5	0.52	0.34	1.28	1.94	0.78	1.68	1.42	-0.70798	-0.149203	0.454272	0.526442	0.955109	0.583611	0.509115	-0.16	-0.03	0.46	0.07	0.17	0.70318	0.214153
TNFRSF12A	9.75	9.81	9.79	11.17	8.3	10.12	0.01	0.3	0.42	0.01	0.14	0.22	0.65	0.27	0.04	0.28	0.24	0.11	0.28	0.12	0.66	0.59	0.7	0.55	0.7	-0.39	-0.36	-0.59	-0.28	-0.58	-0.240673	-0.326859	8.04137	8.62777	11.8639	8.3809	9.51333	7.38	8.03	11.17	7.83	8.81	0.714625	0.240897
DLX6	0	0	0	0	0	0	0	0.06	0	0	4.83	0	#DIV/0!	0.42	#DIV/0!	3.02	3.41	2.1	2.96	2.53	0.46	0.42	0.45	0.32	0.37	2.56	2.99	1.65	2.65	2.15	-0.621817	-0.224841	0.0609081	0.065633	0.116419	0.062242	0.0616154	-0.4	-0.35	-0.33	-0.26	-0.31	0.0275602	-0.0757054
MAP3K9	0.41	0.36	0.4	0.25	0.38	0.31	-0.06	-0.18	-0.08	-0.13	-0.37	-0.17	0.27	0.03	0.35	2.96	3.31	1.57	3.34	1.91	0.86	0.97	0.9	0.88	1.02	2.11	2.34	0.66	2.47	0.88	-0.967891	-0.86688	1.62355	1.7953	2.28074	1.79654	1.9066	0.77	0.83	1.38	0.92	0.88	0.370941	-0.0294044
RALA	10.34	10.45	10.16	8.79	10.34	9.63	0.03	-0.31	-0.16	0.01	-0.13	-0.07	0.68	0.19	0.22	0.19	0.21	0.08	0.25	0.12	0.68	0.59	0.69	0.65	0.74	-0.49	-0.38	-0.61	-0.4	-0.62	-0.23463	-0.220318	10.5775	11.1465	15.038	11.1134	13.3537	9.9	10.55	14.35	10.46	12.62	0.759675	0.448076
BAIAP2L1	0.01	0.01	0.01	0.04	0.01	0.02	0.03	0.1	0.04	0.49	1.64	0.5	0.72	0.18	0.62	0.72	0.86	0.15	0.78	0.31	0.32	0.28	0.28	0.25	0.33	0.4	0.58	-0.13	0.52	-0.02	-0.842182	-0.739893	0.0692554	0.0822664	0.0552039	0.0814911	0.131011	-0.25	-0.19	-0.22	-0.17	-0.2	-0.0397606	-0.0463778
JHDM1D	1.33	1.13	1.36	1.69	1.74	1.4	-0.13	0.19	-0.19	-0.15	0.24	-0.19	0.14	0.43	0.11	1.36	1.64	0.45	1.21	0.69	0.58	0.73	0.77	0.61	0.81	0.78	0.91	-0.33	0.6	-0.12	-1.11198	-0.845764	3.16676	3.3457	8.89128	4.1223	5.03067	2.58	2.61	8.12	3.51	4.22	1.6808	0.256062
ETV1	0	0	0	0	0.01	0.02	-0.02	0.02	0.06	-0.32	0.48	1.09	0.8	0.79	0.21	2.21	2.31	0.66	2.03	0.98	0.64	0.43	0.52	0.53	0.65	1.57	1.88	0.14	1.5	0.33	-1.22272	-0.870432	0.481233	0.526761	0.849612	0.676804	0.887953	-0.16	0.1	0.33	0.15	0.24	0.357252	0.139155
AGK	4.9	5.12	4.64	4.31	4.85	4.64	0.07	-0.11	-0.07	0.04	-0.07	-0.04	0.29	0.03	0.09	0.51	0.5	0.1	0.5	0.25	0.55	0.59	0.63	0.57	0.69	-0.05	-0.09	-0.53	-0.07	-0.44	-0.553591	-0.513142	2.86579	2.58279	4.37665	2.64082	3.23059	2.31	1.99	3.75	2.07	2.54	0.731869	0.219787
ALDH3B1	1.81	1.8	1.61	2.46	2.13	2.42	0	0.42	0.13	0	0.53	0.13	0.74	0	0.2	0.25	0.21	0.08	0.23	0.13	0.5	0.53	0.48	0.46	0.6	-0.25	-0.33	-0.4	-0.23	-0.46	-0.0865652	-0.274749	3.57587	3.58964	4.81015	3.63367	3.89385	3.08	3.06	4.33	3.17	3.3	0.468971	0.0489417
TTC22	0	0	0	0	0	0	-0.05	0	0.05	-0.75	0	2.96	0.42	#DIV/0!	0.42	0.66	0.8	0.17	0.78	0.35	0.28	0.3	0.28	0.35	0.33	0.38	0.51	-0.11	0.43	0.02	-0.782288	-0.611791	0.109221	0.0806245	0.202414	0.14037	0.131221	-0.17	-0.22	-0.08	-0.21	-0.2	0.253934	0.0112309
PHTF2	4.09	4.13	4.18	4.59	4.17	4.21	0.01	0.14	0.01	0.01	0.1	0.01	0.69	0.39	0.78	0.23	0.15	0.07	0.15	0.12	0.65	0.77	0.71	0.64	0.89	-0.42	-0.62	-0.64	-0.5	-0.77	-0.013629	-0.244843	11.4997	12.3406	15.0435	12.9616	14.0158	10.85	11.57	14.34	12.32	13.13	0.542536	0.161106
CCL26	0.07	0.13	0.1	0	0.02	0	0.14	-0.32	-0.15	0.87	-0.99	-0.96	0.37	0.06	0.42	0.83	1.06	0.19	0.91	0.32	0.25	0.29	0.28	0.24	0.3	0.58	0.76	-0.09	0.67	0.02	-0.921901	-0.784561	0.0823955	0.0954567	0.122798	0.0795693	0.100624	-0.17	-0.2	-0.15	-0.16	-0.2	0.0764084	-0.0636889
FARP2	1.65	1.72	1.6	1.38	1.61	1.36	0.04	-0.12	-0.14	0.04	-0.13	-0.15	0.08	0.12	0.06	0.17	0.17	0.06	0.18	0.14	0.54	0.61	0.63	0.64	0.67	-0.37	-0.44	-0.57	-0.47	-0.54	-0.13274	-0.0697248	4.07092	3.82781	4.53735	4.19673	3.8644	3.53	3.22	3.91	3.55	3.19	0.259339	-0.138668
USH1C	0	0	0	0	0	0	0	0	0	0	0	0	#DIV/0!	#DIV/0!	#DIV/0!	1.37	1.72	0.34	1.45	0.53	0.3	0.25	0.28	0.21	0.31	1.07	1.47	0.06	1.24	0.22	-1.1392	-0.847008	0.0265528	0.0849682	0.10227	0.0425123	0.131431	-0.28	-0.16	-0.18	-0.17	-0.18	-0.0269673	-0.0211544
GGCT	11.68	12.1	11.19	10.89	11.17	11.52	0.09	-0.06	0.07	0.04	-0.03	0.03	0.27	0.3	0.35	0.23	0.21	0.06	0.27	0.13	0.62	0.63	0.68	0.58	0.55	-0.39	-0.42	-0.63	-0.32	-0.43	-0.201914	-0.127069	5.94645	6.31392	7.99299	6.64166	7.04957	5.33	5.68	7.31	6.06	6.5	0.450573	0.123581
DBF4	8.13	8.53	7.9	7.44	7.71	7.64	0.1	-0.12	-0.02	0.05	-0.06	-0.01	0.19	0.4	0.83	0.21	0.21	0.05	0.17	0.11	0.69	0.89	0.76	0.64	0.83	-0.48	-0.68	-0.71	-0.46	-0.73	-0.0238137	-0.240067	13.596	14.7482	16.6734	14.8117	16.2799	12.9	13.86	15.91	14.18	15.45	0.376344	0.233248
TBXA2R	7.32	7.02	7.65	6.06	7.42	6.7	-0.08	-0.43	-0.19	-0.04	-0.21	-0.1	0.5	0.03	0.2	0.35	0.23	0.2	0.4	0.23	1.06	1.08	1.11	1.02	0.59	-0.71	-0.85	-0.91	-0.62	-0.36	-0.0405028	0.263161	27.3409	28.8506	36.226	30.5393	34.3772	26.28	27.77	35.12	29.52	33.79	0.927046	0.536855
IFRD1	5.23	5.04	4.96	4.76	5.17	5.07	-0.06	-0.07	-0.03	-0.04	-0.04	-0.02	0.06	0.61	0.73	0.28	0.28	0.08	0.35	0.16	0.6	0.57	0.54	0.61	0.65	-0.33	-0.3	-0.46	-0.25	-0.49	-0.194076	-0.271064	1.74906	2.28805	3.83869	2.62479	3.8192	1.14	1.71	3.3	2.02	3.17	0.7064	0.505193
LGALS14	0	0	0	0.03	0	0	0	0.17	0	0	31.39	0	#DIV/0!	0.19	#DIV/0!	1.36	1.6	0.4	1.61	0.75	0.55	0.35	0.48	0.44	0.29	0.81	1.26	-0.08	1.16	0.46	-1.1554	-0.551659	0.116887	0.146417	0.428582	0.136356	0.201143	-0.44	-0.2	-0.05	-0.31	-0.08	0.296835	0.356941
COX10	7.59	7.68	7.15	6.62	7.37	6.69	0.02	-0.14	-0.18	0.01	-0.07	-0.09	0.64	0.07	0.18	0.16	0.25	0.09	0.18	0.09	0.55	0.61	0.51	0.55	0.18	-0.38	-0.36	-0.42	-0.37	-0.09	-0.0719098	0.40531	5.42047	5.85852	6.32331	5.39971	6.04396	4.87	5.25	5.82	4.85	5.86	0.170568	0.309856
GTF2IRD1	1.54	1.66	1.59	1.06	1.56	0.94	0.06	-0.33	-0.39	0.07	-0.34	-0.4	0.65	0.25	0.03	0.79	0.85	0.43	0.94	0.71	0.53	0.49	0.5	0.5	0.44	0.26	0.36	-0.06	0.44	0.26	-0.652546	-0.211463	2.77051	2.78785	2.8242	2.76321	1.91533	2.24	2.29	2.33	2.27	1.47	0.0148683	-0.410125
PAF1	15.1	15.64	15.21	14.6	14.86	15.26	0.1	-0.11	0.07	0.04	-0.04	0.03	0.43	0.26	0.25	0.22	0.2	0.1	0.28	0.11	0.91	0.93	0.9	0.79	0.38	-0.69	-0.74	-0.8	-0.51	-0.27	-0.0471217	0.272127	8.37233	8.77435	11.6993	9.12434	9.71079	7.46	7.84	10.8	8.34	9.33	0.685903	0.235966
VPS41	7.87	7.7	7.63	7.65	8.03	8.13	-0.04	0.01	0.02	-0.02	0	0.01	0.36	0.96	0.62	0.97	0.98	0.11	0.81	0.33	0.46	0.48	0.47	0.53	0.48	0.52	0.5	-0.36	0.28	-0.14	-0.931381	-0.652752	0.0637813	0.0665336	0.219056	0.0805302	0.192627	-0.39	-0.41	-0.25	-0.45	-0.29	0.194355	0.188479
ARHGAP44	0.1	0.1	0.11	0.1	0.09	0.06	0	-0.02	-0.07	0	-0.09	-0.29	0.99	0.33	0.56	1.46	1.78	0.45	1.76	0.87	0.35	0.35	0.42	0.43	0.22	1.11	1.43	0.03	1.34	0.65	-1.16382	-0.492224	0.422245	0.408048	0.637301	0.319238	0.477782	0.08	0.06	0.22	-0.11	0.25	0.302465	0.601155
ELAC2	9.44	9.92	9.33	8.24	9.07	8.66	0.11	-0.26	-0.1	0.05	-0.12	-0.04	0.3	0.08	0.01	0.19	0.21	0.06	0.25	0.12	0.52	0.66	0.65	0.53	0.34	-0.33	-0.45	-0.6	-0.28	-0.21	-0.138913	0.0905179	6.18009	6.65231	7.77268	6.57032	7.14588	5.66	5.99	7.12	6.04	6.81	0.31214	0.213716
SCIN	1.06	1.06	1.31	5.27	0.28	4.7	-0.01	1.54	1.98	-0.01	3.01	15.77	0.97	0.09	0.02	1.44	1.3	0.26	1.51	0.61	0.31	0.31	0.43	0.31	0.4	1.13	0.99	-0.17	1.2	0.21	-1.0749	-0.83652	0.117159	0.117334	0.800494	0.0632029	0.478727	-0.19	-0.2	0.37	-0.25	0.07	0.753179	0.56984
ARSD	0	0	0	0	0	0	0	0	0	0	0	0	#DIV/0!	#DIV/0!	#DIV/0!	0.58	0.54	0.1	0.52	0.21	0.1	0.09	0.13	0.07	0.15	0.48	0.46	-0.03	0.45	0.06	-0.696645	-0.547736	0.0398293	0.0289231	0.0244129	0.0123523	0.0386934	-0.06	-0.06	-0.11	-0.06	-0.11	-0.113975	-0.141296
PNPLA4	1.97	1.97	1.9	2.01	1.94	1.96	0	0.06	0.01	0	0.06	0.01	0.99	0.25	0.9	0.27	0.3	0.06	0.27	0.2	0.35	0.28	0.32	0.35	0.34	-0.08	0.01	-0.26	-0.08	-0.14	-0.519926	-0.128023	3.12953	3.0784	4.34762	3.55153	3.31481	2.78	2.79	4.03	3.2	2.97	0.473256	-0.0898322
MYH13	0	0	0	0.01	0	0	0	0.07	0	0	5.94	0	#DIV/0!	0.42	#DIV/0!	1.17	1.06	0.22	1.38	0.38	0.28	0.34	0.32	0.34	0.17	0.89	0.72	-0.09	1.04	0.21	-0.899026	-0.735524	0.0584435	0.0403123	0.0838689	0.0914411	0.0851674	-0.22	-0.3	-0.23	-0.25	-0.08	0.0912704	0.292813
ADIPOR2	8.99	8.93	8.73	9.17	8.77	9.35	-0.01	0.1	0.14	-0.01	0.05	0.07	0.82	0.07	0.1	0.69	0.61	0.15	0.51	0.36	0.39	0.42	0.5	0.51	0.49	0.29	0.19	-0.34	0.01	-0.13	-0.731661	-0.367686	0.247323	0.302103	0.832678	0.302872	0.579561	-0.15	-0.12	0.33	-0.2	0.09	0.671381	0.544341
CDKL3	2.29	2.25	2.14	2.08	2.16	2.13	-0.02	-0.03	-0.02	-0.02	-0.03	-0.02	0.45	0.64	0.67	0.17	0.31	0.06	0.21	0.1	0.58	0.58	0.75	0.64	0.76	-0.41	-0.27	-0.68	-0.44	-0.67	-0.420779	-0.21905	9.8378	10.6922	13.8631	11.0549	11.582	9.26	10.11	13.12	10.41	10.82	0.623053	0.0883333
UPP2	0	0	0	0	0	0	0	0	0	0	0	0	#DIV/0!	#DIV/0!	#DIV/0!	1.29	1.39	0.34	1.61	0.75	0.38	0.4	0.5	0.44	0.43	0.92	0.99	-0.16	1.17	0.32	-1.06987	-0.695674	0.0718561	0.0945561	0.186139	0.0301601	0.108089	-0.3	-0.31	-0.31	-0.41	-0.32	-0.000461678	0.10863
PRSS21	0	0	0	0.01	0	0.02	0	0.11	0.12	0	13.45	15.41	#DIV/0!	0.42	0.42	0.5	0.48	0.14	0.63	0.28	0.28	0.27	0.29	0.31	0.3	0.22	0.21	-0.14	0.32	-0.02	-0.595154	-0.583261	0.292081	0.243675	0.641553	0.242551	0.540132	0.01	-0.02	0.36	-0.07	0.24	0.617284	0.557894
MARK4	4.63	4.8	4.98	4.34	4.87	4.43	0.05	-0.21	-0.14	0.04	-0.13	-0.09	0.7	0.17	0.34	0.71	0.66	0.15	0.62	0.27	0.93	0.74	0.84	0.93	0.41	-0.22	-0.08	-0.69	-0.31	-0.14	-0.693689	0.258307	8.31897	8.69489	11.7959	8.5143	11.0417	7.38	7.96	10.95	7.58	10.64	0.688798	0.715413
PROM1	8.52	8.94	7.14	5.44	8.8	6.11	0.1	-0.48	-0.7	0.05	-0.24	-0.31	0.51	0.28	0.02	0.5	0.62	0.57	0.72	0.57	0.43	0.46	0.42	0.5	0.48	0.07	0.16	0.15	0.22	0.09	-0.0203413	-0.238377	4.64728	4.1948	3.84932	5.09395	3.82781	4.21	3.73	3.43	4.6	3.34	-0.114245	-0.444846
CCDC124	23.52	24.44	22.73	20.51	21.94	21.84	0.13	-0.34	-0.01	0.04	-0.1	0	0.46	0.28	0.93	0.43	0.39	0.12	0.37	0.19	0.82	0.9	0.89	0.8	0.41	-0.39	-0.51	-0.77	-0.43	-0.21	-0.228893	0.270212	10.049	10.8311	11.2274	10.8764	10.7428	9.23	9.94	10.34	10.08	10.34	0.089418	0.0573219
CEACAM21	4.38	4.83	4.55	2.94	4.65	3.35	0.15	-0.59	-0.46	0.1	-0.35	-0.28	0.04	0	0.07	0.54	0.55	0.16	0.63	0.35	0.86	0.74	0.71	0.88	0.49	-0.32	-0.19	-0.55	-0.25	-0.14	-0.41492	0.177197	2.85333	2.66325	2.85118	2.667	3.33416	2	1.92	2.14	1.79	2.84	0.110825	0.490276
PAFAH1B1	14.6	15.16	14.72	13.64	14.69	14.37	0.1	-0.2	-0.06	0.04	-0.07	-0.02	0.13	0.14	0.64	0.26	0.21	0.04	0.26	0.11	0.66	0.62	0.75	0.66	0.35	-0.4	-0.41	-0.71	-0.4	-0.24	-0.279051	0.199901	13.0095	13.7035	17.043	13.7258	15.0219	12.35	13.08	16.29	13.07	14.67	0.59243	0.30358
NOS2	0.05	0.01	0.02	0.03	0.03	0.04	-0.16	0.03	0.03	-0.8	0.34	0.28	0.25	0.51	0.72	0.62	0.52	0.17	0.54	0.32	0.35	0.48	0.4	0.43	0.17	0.27	0.04	-0.23	0.12	0.14	-0.523319	0.0563073	0.273467	0.182226	0.288409	0.19122	0.316593	-0.07	-0.29	-0.11	-0.23	0.15	0.288293	0.616302
DNAH9	0	0	0	0	0	0	0	0	0	0	0	0	#DIV/0!	#DIV/0!	#DIV/0!	1.11	1.14	0.23	1.61	0.53	0.27	0.22	0.26	0.28	0.15	0.83	0.92	-0.04	1.32	0.37	-0.977289	-0.728185	0.0584435	0.0761215	0.114293	0.0672169	0.0617204	-0.22	-0.15	-0.15	-0.22	-0.09	-0.00296426	0.223636
KIAA0100	21.07	22.15	21.44	20.18	20.98	21.09	0.16	-0.2	0.02	0.05	-0.06	0.01	0.28	0.29	0.62	0.2	0.18	0.06	0.21	0.08	0.82	0.83	0.74	0.73	0.37	-0.62	-0.65	-0.67	-0.52	-0.29	-0.01789	0.247591	13.5748	13.8221	16.8621	14.3706	16.0549	12.76	12.99	16.12	13.64	15.68	0.58048	0.376953
SLC13A2	0	0	0	0	0	0	0	0	0	0	0	0	#DIV/0!	#DIV/0!	#DIV/0!	0.8	0.62	0.19	0.76	0.33	0.29	0.37	0.41	0.3	0.18	0.51	0.26	-0.22	0.46	0.15	-0.689114	-0.40458	0.143849	0.173539	0.33335	0.135875	0.162344	-0.15	-0.19	-0.07	-0.16	-0.01	0.23329	0.353208
GAS7	3.2	3.43	3.16	3.75	3.33	3.4	0.09	0.22	0.03	0.07	0.18	0.02	0.68	0.06	0.82	0.79	0.91	0.31	0.84	0.57	0.56	0.59	0.63	0.51	0.28	0.23	0.32	-0.32	0.32	0.29	-0.799567	-0.0404487	3.40504	3.58805	5.55874	3.22234	3.91077	2.85	3	4.93	2.71	3.63	0.685217	0.366722
TRAPPC6A	27.46	27.75	27.07	23.61	26.81	25.45	0.04	-0.49	-0.19	0.01	-0.13	-0.05	0.76	0.14	0.39	0.24	0.23	0.08	0.33	0.1	1.07	1.15	1.11	0.97	0.41	-0.83	-0.92	-1.03	-0.63	-0.31	-0.077565	0.331185	16.9284	18.0904	18.8748	17.818	16.731	15.86	16.94	17.76	16.85	16.32	0.138885	-0.0924211
MATK	37.39	39.48	37.72	32.95	35.63	35.26	0.24	-0.57	-0.04	0.06	-0.13	-0.01	0.07	0.03	0.88	0.54	0.54	0.11	0.4	0.21	0.56	0.63	0.55	0.52	0.31	-0.03	-0.1	-0.44	-0.12	-0.1	-0.471122	0.0460149	1.53801	1.70805	2.61196	1.82203	2.10785	0.97	1.07	2.06	1.3	1.8	0.556182	0.284145
CEACAM7	0	0	0	0	0	0	0	0	0	0	0	0	#DIV/0!	#DIV/0!	#DIV/0!	1.83	1.97	0.45	1.83	0.9	0.53	0.44	0.41	0.36	0.14	1.3	1.53	0.03	1.48	0.77	-1.19881	-0.474144	0.1303	0.162891	0.191784	0.153683	0.192942	-0.4	-0.28	-0.22	-0.2	0.06	0.0824522	0.510425
CD79B	11.03	10.93	10.75	6.62	10.24	7.75	-0.02	-0.99	-0.59	-0.01	-0.38	-0.24	0.8	0.05	0.21	0.39	0.37	0.1	0.4	0.2	0.55	0.58	0.52	0.53	0.27	-0.16	-0.21	-0.42	-0.13	-0.07	-0.265026	0.138152	3.60859	3.55229	3.74837	3.48482	4.14684	3.06	2.97	3.23	2.96	3.87	0.103423	0.350214
SCN4A	0.05	0.02	0.03	0.03	0.06	0.02	-0.11	0	-0.11	-0.57	0.01	-0.54	0.08	0.99	0.14	0.53	0.53	0.12	0.53	0.34	0.35	0.33	0.27	0.29	0.17	0.18	0.2	-0.15	0.25	0.17	-0.589955	-0.11903	0.15658	0.154204	0.343247	0.154644	0.247092	-0.19	-0.18	0.07	-0.13	0.08	0.502673	0.460981
ST7L	1.53	1.5	1.56	1.65	1.67	1.78	-0.02	0.05	0.06	-0.02	0.06	0.07	0.66	0.26	0.42	0.17	0.12	0.04	0.16	0.09	0.64	0.65	0.78	0.62	0.72	-0.47	-0.53	-0.74	-0.46	-0.62	-0.18978	-0.161179	14.5129	14.8754	17.921	15.185	17.4557	13.88	14.23	17.14	14.56	16.74	0.520259	0.388288
TKTL1	0	0	0	0.01	0	0	-0.06	0.09	0	-0.81	8.56	0	0.42	0.42	#DIV/0!	0.27	0.28	0.06	0.24	0.17	0.15	0.14	0.13	0.12	0.19	0.13	0.14	-0.07	0.12	-0.03	-0.460488	-0.381405	0.0318907	0.0858688	0.247721	0.0484483	0.0850624	-0.12	-0.05	0.12	-0.07	-0.11	0.417191	-0.087349
PAX6	0	0	0	0	0	0	0	0	0	0	0	0	#DIV/0!	#DIV/0!	#DIV/0!	3.56	3.65	2.67	3.8	3.06	0.34	0.28	0.41	0.29	0.42	3.23	3.37	2.26	3.51	2.64	-0.465746	-0.352074	0.0398293	0.0726784	0.114293	0.0558256	0.0385884	-0.3	-0.21	-0.29	-0.24	-0.39	-0.112643	-0.184901
RPUSD1	17.04	17.22	16.56	15.64	16.31	15.22	0.03	-0.16	-0.19	0.01	-0.06	-0.07	0.9	0.18	0	0.17	0.16	0.07	0.14	0.1	0.66	0.59	0.64	0.6	0.61	-0.5	-0.42	-0.57	-0.46	-0.51	-0.152794	-0.0529493	6.91767	7.3462	9.69155	7.90383	7.38476	6.25	6.76	9.05	7.3	6.78	0.57565	-0.140405
RHBDF1	0.15	0.12	0.15	0.28	0.12	0.22	-0.06	0.2	0.16	-0.2	0.9	0.78	0.6	0.21	0.09	0.31	0.38	0.11	0.38	0.18	0.58	0.64	0.64	0.65	0.69	-0.27	-0.26	-0.53	-0.28	-0.51	-0.301962	-0.266746	10.6255	11.5305	17.4018	12.2115	14.039	10.05	10.89	16.76	11.56	13.35	1.11584	0.358842
LUC7L	7.37	7.26	7.05	6.87	7.21	6.8	-0.03	-0.05	-0.11	-0.01	-0.02	-0.06	0.23	0.67	0	0.26	0.21	0.06	0.28	0.14	0.74	0.52	0.63	0.65	0.7	-0.47	-0.31	-0.57	-0.37	-0.56	-0.274523	-0.198158	6.51638	6.9844	8.40119	6.94937	6.9439	5.78	6.46	7.77	6.3	6.25	0.346954	-0.0161202
CACNA2D2	0	0	0	0	0.01	0	-0.05	0.05	-0.05	-0.74	2.9	-0.59	0.42	0.42	0.18	2.22	2.58	1.21	2.32	1.73	0.35	0.32	0.37	0.25	0.31	1.87	2.27	0.84	2.07	1.42	-0.807992	-0.348568	0.132764	0.135769	0.13658	0.135395	0.123966	-0.22	-0.18	-0.23	-0.11	-0.18	-0.082859	-0.131959
BAIAP3	0.38	0.28	0.29	1.33	0.33	0.91	-0.13	0.82	0.52	-0.27	3.57	1.78	0.11	0.01	0.01	2.46	2.93	0.71	2.63	1.14	0.57	0.39	0.55	0.37	0.5	1.88	2.53	0.15	2.26	0.63	-1.45053	-0.957668	0.456464	0.522258	1.16207	0.473401	0.894158	-0.12	0.13	0.61	0.1	0.39	0.562634	0.413038
C16orf42	15.41	15.93	14.58	13.48	14.65	14.26	0.09	-0.21	-0.07	0.03	-0.08	-0.03	0.69	0.22	0.38	0.2	0.22	0.05	0.25	0.07	0.53	0.57	0.51	0.49	0.62	-0.33	-0.35	-0.46	-0.24	-0.55	-0.122818	-0.354805	4.04889	4.50379	5.03096	4.53103	4.21065	3.52	3.94	4.52	4.05	3.59	0.199727	-0.164478
PIGQ	6.07	5.72	6.15	5.43	5.89	5.52	-0.1	-0.21	-0.11	-0.06	-0.12	-0.06	0.25	0.02	0.13	0.22	0.19	0.08	0.23	0.11	0.48	0.5	0.53	0.39	0.52	-0.26	-0.31	-0.45	-0.15	-0.41	-0.156777	-0.342627	4.20671	4.30101	7.20165	5.28444	6.03861	3.73	3.81	6.67	4.9	5.52	0.885679	0.193389
CRAMP1L	5.5	5.4	5.66	5.49	5.45	5.46	-0.03	-0.05	0	-0.02	-0.03	0	0.59	0.64	0.99	0.19	0.2	0.06	0.19	0.08	0.62	0.67	0.83	0.61	0.84	-0.42	-0.48	-0.77	-0.41	-0.76	-0.262303	-0.321117	8.44761	8.67137	11.2548	8.84198	9.65013	7.83	8	10.42	8.24	8.81	0.565476	0.138168
TEAD3	0.42	0.5	0.38	0.37	0.33	0.29	0.08	-0.01	-0.05	0.19	-0.03	-0.12	0.52	0.9	0.71	0.88	1.03	0.49	0.94	0.73	0.68	0.61	0.69	0.54	0.74	0.2	0.42	-0.2	0.4	-0.01	-0.790115	-0.634571	6.28861	5.44438	7.72532	6.03029	6.09653	5.61	4.83	7.04	5.49	5.36	0.63941	-0.0397958
SELE	0	0	0	0	0	0	0	0	0	0	0	0	#DIV/0!	#DIV/0!	#DIV/0!	1.34	1.16	0.2	1.03	0.57	0.36	0.27	0.47	0.37	0.48	0.98	0.89	-0.26	0.66	0.09	-1.07512	-0.660657	0.0691191	0.0857095	0.153222	0.0617615	0.11587	-0.29	-0.18	-0.31	-0.31	-0.36	-0.186691	-0.0664331
DNAJC11	10.16	10.51	10.07	8.67	10.05	9.06	0.08	-0.32	-0.23	0.03	-0.14	-0.1	0.28	0.05	0.02	0.35	0.43	0.08	0.41	0.14	0.6	0.57	0.66	0.54	0.65	-0.25	-0.14	-0.57	-0.13	-0.5	-0.516113	-0.466829	6.93822	6.71434	6.72989	7.05234	5.74198	6.34	6.14	6.07	6.52	5.1	-0.0199986	-0.416775
FMO3	0	0	0	0	0	0	0	0	0	0	0	0	#DIV/0!	#DIV/0!	#DIV/0!	0.85	1.18	0.23	0.93	0.43	0.26	0.35	0.32	0.33	0.32	0.59	0.83	-0.1	0.6	0.11	-0.960184	-0.582326	0.0691191	0.056045	0.0428142	0.0370569	0.0693961	-0.19	-0.29	-0.28	-0.29	-0.25	0.0139375	0.0618978
MYLIP	10.19	10.68	10.32	11.06	10.42	10.71	0.11	0.16	0.06	0.05	0.07	0.03	0.53	0.4	0.15	0.39	0.41	0.17	0.45	0.25	0.64	0.55	0.62	0.61	0.85	-0.25	-0.14	-0.44	-0.16	-0.6	-0.400132	-0.50211	9.56421	9.49679	15.1974	9.84714	12.4141	8.93	8.95	14.58	9.24	11.56	1.16139	0.509222
NOX1	0	0	0	0	0	0	0	0	0	0	0	0	#DIV/0!	#DIV/0!	#DIV/0!	0.69	0.68	0.19	0.76	0.32	0.24	0.15	0.2	0.21	0.22	0.45	0.53	-0.01	0.55	0.1	-0.731758	-0.561469	0.021215	0.0227783	0.0612155	0.0370569	0.046579	-0.22	-0.13	-0.14	-0.18	-0.17	-0.0151749	0.00475045
E2F2	5.97	6.48	5.73	6.03	5.66	6.15	0.15	0.09	0.14	0.09	0.05	0.09	0.1	0.8	0.19	0.5	0.6	0.17	0.59	0.35	0.58	0.53	0.75	0.54	0.55	-0.08	0.07	-0.58	0.05	-0.2	-0.807069	-0.495135	6.62232	6.66058	8.69693	6.38772	6.62172	6.04	6.13	7.94	5.85	6.07	0.483953	0.0651115
PSMB1	14.01	14.47	13.36	12.26	13.42	12.95	0.09	-0.22	-0.09	0.03	-0.08	-0.04	0.42	0.17	0.27	0.2	0.16	0.07	0.21	0.05	0.72	0.7	0.68	0.61	0.83	-0.52	-0.54	-0.61	-0.4	-0.78	-0.0689899	-0.351073	8.19372	9.11888	8.36651	8.29351	8.70224	7.47	8.42	7.69	7.68	7.88	-0.181639	0.0485689
SYN1	0.05	0.02	0.04	0.07	0.02	0.01	-0.13	0.09	-0.07	-0.67	0.8	-0.62	0.18	0.59	0.18	0.46	0.55	0.15	0.51	0.31	0.22	0.31	0.34	0.24	0.29	0.24	0.24	-0.18	0.28	0.02	-0.651712	-0.476644	0.157125	0.184928	0.399184	0.204053	0.232055	-0.07	-0.12	0.06	-0.03	-0.06	0.433153	-0.0803694
JARID2	13.27	13.46	13.32	14.67	12.96	14.99	0.04	0.25	0.38	0.01	0.1	0.16	0.71	0.07	0.03	0.24	0.19	0.07	0.24	0.14	0.7	0.71	0.81	0.71	0.86	-0.46	-0.52	-0.74	-0.47	-0.72	-0.190856	-0.232946	15.27	16.0287	19.773	15.8437	17.8651	14.57	15.32	18.96	15.13	17.01	0.622625	0.330139
CDKL5	0.04	0.04	0.03	0.05	0.05	0.05	-0.03	0.07	0	-0.19	0.64	0.02	0.82	0.06	0.98	0.83	1.03	0.57	1.15	0.72	0.26	0.3	0.36	0.27	0.4	0.57	0.73	0.21	0.87	0.32	-0.541028	-0.51002	0.295091	0.410909	0.723663	0.50212	0.332049	0.03	0.12	0.36	0.23	-0.07	0.36016	-0.544189
CAMK1G	0	0	0	0	0	0	0	0	0	0	0	0	#DIV/0!	#DIV/0!	#DIV/0!	2.09	2.18	0.58	2	1.02	0.35	0.34	0.36	0.29	0.36	1.75	1.84	0.23	1.71	0.66	-1.12418	-0.680246	0.0930712	0.0551445	0.110408	0.0603201	0.0849574	-0.25	-0.29	-0.25	-0.23	-0.27	0.0560354	-0.0563234
CDK11A	3.93	3.99	4.11	3.69	4.16	3.69	0.02	-0.15	-0.17	0.02	-0.1	-0.11	0.7	0.01	0.1	0.1	0.03	0.02	0.1	0.05	0.21	0.21	0.23	0.2	0.26	-0.11	-0.18	-0.21	-0.1	-0.21	-0.0607104	-0.186446	2.11792	2.32476	2.50536	2.32014	2.41266	1.91	2.11	2.27	2.12	2.16	0.0744965	0.018706
NADK	8.93	8.86	8.55	7.6	8.69	8.23	-0.02	-0.24	-0.11	-0.01	-0.11	-0.05	0.85	0.01	0.1	0.27	0.28	0.08	0.17	0.12	0.64	0.69	0.67	0.56	0.7	-0.38	-0.41	-0.59	-0.39	-0.58	-0.186213	-0.190392	8.00224	8.22915	12.9294	8.71544	9.92687	7.36	7.54	12.26	8.16	9.23	1.05897	0.257388
TFAP2B	0	0	0	0	0	0	0	0	0	0	0	0	#DIV/0!	#DIV/0!	#DIV/0!	2.29	2.88	1.26	2.62	1.8	0.4	0.4	0.37	0.32	0.34	1.9	2.48	0.89	2.3	1.46	-0.867547	-0.429702	0.0186142	0.0893118	0.126683	0.0553451	0.0617204	-0.38	-0.31	-0.24	-0.26	-0.28	0.0910031	-0.0202078
TFAP2D	0	0	0	0	0	0	0	0	0	0	0	0	#DIV/0!	#DIV/0!	#DIV/0!	2.35	2.45	0.96	2.46	1.77	0.31	0.29	0.3	0.27	0.31	2.04	2.16	0.65	2.2	1.46	-0.900327	-0.387161	0.0453033	0.0376105	0.0757313	0.0301601	0.0692911	-0.26	-0.25	-0.23	-0.24	-0.25	0.0306184	-0.0102278
DLEC1	0.02	0.02	0.02	0.01	0.02	0.01	-0.03	-0.08	-0.02	-0.25	-0.61	-0.21	0.72	0.41	0.73	1.36	1.53	0.42	1.52	0.92	0.48	0.51	0.51	0.64	0.61	0.88	1.02	-0.09	0.88	0.31	-1.05184	-0.522696	0.305766	0.418273	0.659295	0.37153	0.45591	-0.17	-0.09	0.15	-0.27	-0.16	0.494257	0.177137
CYTH3	3.96	3.64	3.35	3.46	3.63	3.36	-0.12	0.04	-0.1	-0.08	0.03	-0.07	0	0.65	0.49	1.01	0.89	0.28	1.12	0.56	0.59	0.7	0.71	0.56	0.71	0.42	0.18	-0.43	0.56	-0.14	-0.782477	-0.838107	3.82251	3.92369	6.83253	4.20908	5.09682	3.23	3.22	6.12	3.65	4.39	0.950325	0.261787
ADAM22	0.34	0.34	0.17	1.02	0.35	0.81	0	0.78	0.42	0	4.85	1.28	0.99	0.05	0.13	1.75	2.18	0.22	1.51	0.56	0.47	0.46	0.55	0.51	0.61	1.28	1.72	-0.32	0.99	-0.05	-1.42849	-1.02297	0.698721	0.589692	3.14017	0.852619	2.0066	0.23	0.13	2.6	0.34	1.4	1.49196	0.801899
SYPL1	14.51	14.36	13.45	14	14.17	14.77	-0.03	0.1	0.11	-0.01	0.04	0.04	0.68	0.23	0.58	0.22	0.27	0.1	0.26	0.15	0.68	0.74	0.74	0.62	0.87	-0.46	-0.47	-0.64	-0.36	-0.73	-0.157734	-0.350919	11.9975	12.2292	17.6404	13.2964	15.7796	11.31	11.49	16.9	12.68	14.9	1.01683	0.424543
CYB561	7.34	7.1	7.52	5.51	8	6.81	-0.06	-0.56	-0.31	-0.03	-0.27	-0.15	0.64	0.05	0.08	0.43	0.46	0.15	0.4	0.17	0.7	0.8	0.75	0.5	0.35	-0.27	-0.34	-0.6	-0.1	-0.17	-0.273619	-0.140459	16.0038	16.3409	20.3363	17.6779	18.0435	15.31	15.54	19.59	17.18	17.69	0.681915	0.087487
SPAG9	7.69	7.72	7.53	7.09	7.45	7.5	0.01	-0.11	0.01	0	-0.06	0.01	0.92	0.48	0.92	0.21	0.15	0.1	0.21	0.12	0.7	0.63	0.78	0.73	0.38	-0.49	-0.48	-0.69	-0.52	-0.25	-0.193981	0.299904	8.11515	8.68794	13.5054	9.24034	11.5412	7.42	8.06	12.72	8.52	11.16	1.02364	0.597134
CELSR3	1.35	1.37	1.38	0.84	1.33	1.03	0.01	-0.36	-0.19	0.01	-0.39	-0.22	0.81	0	0.11	0.45	0.38	0.15	0.48	0.21	0.71	0.61	0.78	0.61	0.89	-0.25	-0.23	-0.64	-0.13	-0.68	-0.441565	-0.617389	6.97147	7.33434	7.71477	7.73621	7.38625	6.27	6.72	6.93	7.13	6.5	0.0557575	-0.171832
AASS	0.03	0	0.13	1.2	0.02	1.05	-0.14	0.93	1	-0.84	8.08	51.48	0.09	0.04	0.16	2.3	2.73	0.52	2.6	1.15	0.42	0.35	0.48	0.42	0.57	1.88	2.38	0.05	2.18	0.59	-1.49781	-0.958168	0.106348	0.134868	0.648958	0.0919216	0.50859	-0.31	-0.21	0.17	-0.33	-0.06	0.619986	0.432757
PLEKHG6	0	0.01	0	0	0	0	0.08	0	-0.06	7.65	0	-0.8	0.42	#DIV/0!	0.42	0.34	0.42	0.09	0.37	0.2	0.32	0.35	0.35	0.32	0.41	0.01	0.07	-0.26	0.05	-0.21	-0.569475	-0.508399	0.183269	0.169936	0.363774	0.214964	0.201143	-0.14	-0.18	0.02	-0.1	-0.21	0.448324	-0.187956
SS18L2	9.66	10.22	9.02	8.38	9.63	8.87	0.13	-0.15	-0.17	0.06	-0.07	-0.08	0.43	0.46	0.25	0.34	0.37	0.08	0.31	0.17	0.57	0.63	0.76	0.61	0.79	-0.24	-0.26	-0.67	-0.3	-0.62	-0.424032	-0.335738	4.78456	5.1383	7.71946	5.02464	6.72173	4.21	4.5	6.96	4.42	5.94	0.726229	0.472799
MPND	13.95	14.22	13.55	11.83	13.46	12.8	0.05	-0.34	-0.13	0.02	-0.13	-0.05	0.67	0	0.18	0.25	0.29	0.08	0.34	0.13	1	1.06	1.07	0.76	0.54	-0.75	-0.77	-0.99	-0.42	-0.42	-0.164935	0.00438899	10.8691	11.6901	14.223	12.6229	11.7913	9.87	10.63	13.15	11.87	11.25	0.516927	-0.128406
MGST1	0.19	0.15	0.08	1.27	0.16	0.62	-0.07	1.03	0.52	-0.22	15.18	2.79	0.42	0.01	0.09	1.78	1.99	0.35	2.1	0.7	0.36	0.25	0.39	0.29	0.39	1.42	1.74	-0.04	1.81	0.31	-1.33395	-1.03103	0.133037	0.114633	1.94775	0.142292	0.62761	-0.23	-0.14	1.56	-0.15	0.23	1.302	0.616527
CRY1	2.65	2.76	2.82	2.75	2.66	2.67	0.05	-0.03	0	0.04	-0.03	0	0.47	0.69	0.96	1.61	1.5	0.28	1.43	0.56	0.47	0.53	0.48	0.46	0.5	1.14	0.97	-0.19	0.98	0.06	-1.07821	-0.901387	2.30174	2.95667	4.07439	2.69506	3.04396	1.83	2.43	3.6	2.24	2.54	0.476692	0.139996
PGLYRP1	0.03	0	0	0	0.02	0.04	-0.18	0	0.08	-0.97	0	1	0.42	#DIV/0!	0.42	0.99	1	0.22	0.95	0.47	0.42	0.51	0.48	0.48	0.26	0.56	0.49	-0.26	0.47	0.21	-0.864393	-0.312501	0.196546	0.154204	0.234965	0.229719	0.308917	-0.23	-0.36	-0.24	-0.25	0.05	0.148229	0.552429
NFIX	5.04	4.97	4.92	4.33	4.9	4.3	-0.02	-0.19	-0.2	-0.02	-0.12	-0.12	0.79	0.01	0.1	0.52	0.48	0.11	0.62	0.29	0.84	0.78	0.88	0.68	0.41	-0.32	-0.3	-0.77	-0.06	-0.12	-0.454512	-0.149241	7.0458	7.30176	9.91295	7.51843	7.32421	6.21	6.52	9.03	6.84	6.91	0.637185	0.0198186
ST3GAL1	8.05	7.88	8.23	7.7	8.64	7.79	-0.04	-0.13	-0.21	-0.02	-0.06	-0.1	0.62	0.37	0.27	0.24	0.32	0.11	0.27	0.19	0.74	0.68	0.79	0.56	0.79	-0.5	-0.37	-0.68	-0.29	-0.6	-0.308893	-0.330291	17.3781	18.2047	27.9264	19.7272	21.1822	16.64	17.52	27.13	19.16	20.39	1.43803	0.195065
MMP25	4.81	4.9	5.33	8.19	4.28	5.61	0.03	0.78	0.42	0.02	0.53	0.31	0.79	0.31	0.27	0.52	0.43	0.18	0.39	0.31	0.52	0.46	0.58	0.55	0.57	-0.01	-0.03	-0.4	-0.16	-0.26	-0.559063	-0.153185	9.18083	9.31287	13.1006	9.54157	9.74464	8.66	8.86	12.52	8.99	9.17	0.793312	0.0429437
IL32	2.43	1.8	1.81	5.18	0.8	3.27	-0.31	1.28	1.23	-0.26	1.86	3.09	0.4	0.1	0.05	0.43	0.41	0.12	0.34	0.15	0.32	0.45	0.41	0.35	0.46	0.1	-0.04	-0.3	-0.01	-0.32	-0.45146	-0.536898	1.28329	1.26568	2.56775	1.12262	2.04066	0.96	0.82	2.15	0.77	1.58	0.774022	0.525905
PKD1	6.18	6.17	6.36	6.37	6.34	6.19	0	0	-0.04	0	0	-0.02	0.99	1	0.44	0.11	0.22	0.03	0.17	0.06	0.29	0.3	0.25	0.24	0.32	-0.19	-0.08	-0.22	-0.07	-0.25	-0.253508	-0.319235	2.25014	2.35575	4.39227	2.55933	3.07055	1.96	2.06	4.14	2.32	2.75	0.838263	0.193682
MAPK8IP2	0.11	0.13	0.18	0.15	0.16	0.15	0.04	-0.06	0	0.19	-0.18	-0.01	0.71	0.61	0.96	3.05	3.27	1.15	3.27	1.8	0.58	0.49	0.68	0.47	0.39	2.47	2.78	0.48	2.8	1.4	-1.27369	-0.679653	0.244586	0.208447	0.231079	0.246085	0.270119	-0.34	-0.28	-0.44	-0.23	-0.12	-0.192301	0.173273
MED24	11.02	11.26	10.94	9.97	10.78	10.35	0.05	-0.21	-0.09	0.02	-0.09	-0.04	0.61	0.14	0.09	0.26	0.27	0.06	0.24	0.13	0.56	0.49	0.63	0.56	0.25	-0.3	-0.22	-0.57	-0.32	-0.12	-0.388815	0.310801	2.97336	3.27228	3.20359	3.22941	3.36128	2.41	2.78	2.58	2.67	3.12	-0.086623	0.186996
RHOBTB2	4.65	4.55	4.44	3.97	4.73	3.93	-0.03	-0.16	-0.27	-0.02	-0.11	-0.17	0.58	0.07	0.05	0.58	0.51	0.16	0.49	0.29	0.34	0.38	0.47	0.36	0.47	0.24	0.13	-0.31	0.13	-0.17	-0.664449	-0.550066	0.186006	0.233768	0.385694	0.238227	0.362647	-0.15	-0.14	-0.08	-0.12	-0.1	0.1273	0.0341648
HEATR5B	8.74	8.67	8.7	8.31	8.82	8.63	-0.02	-0.09	-0.05	-0.01	-0.04	-0.02	0.71	0.38	0.64	0.24	0.23	0.09	0.25	0.09	0.7	0.71	0.63	0.65	0.8	-0.46	-0.48	-0.54	-0.39	-0.71	-0.0581467	-0.304452	3.95993	4.82941	6.04795	4.4098	5.72706	3.26	4.12	5.41	3.76	4.93	0.420974	0.394594
SEC62	11.24	11.49	10.93	11.09	11.21	11.65	0.05	0.03	0.09	0.02	0.01	0.04	0.42	0.71	0.49	0.48	0.54	0.15	0.58	0.33	0.98	0.94	0.92	0.98	1.04	-0.5	-0.4	-0.77	-0.4	-0.72	-0.339646	-0.299107	9.25995	9.79873	13.5197	9.93798	11.8712	8.28	8.86	12.6	8.96	10.83	0.808194	0.419757
RPS20	25.41	26.03	23.74	21.63	24.2	23.57	0.09	-0.31	-0.09	0.02	-0.09	-0.03	0.61	0.42	0.82	0.22	0.2	0.07	0.31	0.13	0.59	0.54	0.68	0.5	0.79	-0.37	-0.34	-0.62	-0.19	-0.66	-0.286083	-0.517717	8.26311	8.3691	10.6148	9.1243	9.29915	7.67	7.83	9.93	8.63	8.51	0.49857	-0.0279768
CSDE1	27.97	29.23	27.08	24.33	27.52	26.06	0.17	-0.38	-0.2	0.05	-0.1	-0.05	0.12	0.14	0.46	0.26	0.21	0.07	0.25	0.18	0.64	0.63	0.64	0.68	0.71	-0.39	-0.42	-0.57	-0.43	-0.53	-0.155489	-0.105817	7.14393	7.60826	8.65316	7.99112	7.5263	6.5	6.98	8.02	7.31	6.81	0.266841	-0.132835
UBE3C	7.75	8.14	7.75	7.48	7.71	7.6	0.1	-0.07	-0.03	0.05	-0.03	-0.01	0.19	0.08	0.65	0.12	0.19	0.07	0.19	0.12	0.67	0.63	0.77	0.62	0.92	-0.55	-0.44	-0.7	-0.43	-0.8	-0.237486	-0.334588	11.3515	11.3349	14.1414	11.6919	11.7918	10.68	10.71	13.37	11.08	10.87	0.543419	-0.0434025
REV3L	7.41	7.33	7.3	6.7	7.28	6.98	-0.02	-0.16	-0.08	-0.01	-0.08	-0.04	0.71	0.14	0.24	0.19	0.2	0.05	0.18	0.09	0.89	0.84	0.8	0.73	0.92	-0.7	-0.64	-0.75	-0.55	-0.83	-0.0902157	-0.239667	24.0511	25.3425	31.1701	25.4632	28.616	23.16	24.5	30.37	24.74	27.7	0.791439	0.408901
ODZ1	0	0.01	0.01	0.01	0	0.01	0.09	0.03	0.1	8.22	0.5	5.97	0.05	0.64	0.01	0.26	0.38	0.07	0.39	0.17	0.2	0.17	0.15	0.17	0.16	0.06	0.22	-0.09	0.22	0.01	-0.550875	-0.436237	0.021215	0	0.0265389	0.0242241	0.00778067	-0.18	-0.17	-0.12	-0.14	-0.15	0.0751083	-0.0155063
PAX7	0	0	0	0.01	0	0.01	0	0.08	0.07	0	7.45	5.55	#DIV/0!	0.42	0.18	2.7	3.17	1.65	3.05	2.26	0.22	0.27	0.29	0.25	0.32	2.48	2.91	1.37	2.8	1.94	-0.744565	-0.391394	0.0425663	0.0394117	0.114293	0.0494092	0.0154564	-0.18	-0.23	-0.17	-0.2	-0.3	0.0881197	-0.144798
MASP2	0	0	0	0	0	0	0	-0.06	0	0	-0.81	0	#DIV/0!	0.42	#DIV/0!	0.41	0.4	0.08	0.45	0.2	0.29	0.27	0.32	0.26	0.38	0.12	0.12	-0.24	0.18	-0.18	-0.60271	-0.601045	0.124826	0.117494	0.116419	0.0617615	0.154878	-0.17	-0.16	-0.2	-0.2	-0.23	-0.0763385	-0.0364994
IYD	0	0	0	0	0	0	0	0	0	0	0	0	#DIV/0!	#DIV/0!	#DIV/0!	0.9	1	0.25	0.99	0.44	0.33	0.27	0.25	0.27	0.27	0.57	0.73	0	0.73	0.17	-0.854648	-0.584844	0.0637813	0.0385111	0.165612	0.0672169	0.0693961	-0.27	-0.24	-0.09	-0.2	-0.2	0.257922	0.00390764
FAM76A	3.51	3.41	3.31	2.87	3.48	3.16	-0.04	-0.18	-0.12	-0.03	-0.13	-0.09	0.59	0.01	0.3	0.29	0.38	0.15	0.37	0.15	0.67	0.67	0.78	0.63	0.76	-0.38	-0.29	-0.63	-0.26	-0.61	-0.357474	-0.373627	3.09176	3.35481	4.70861	3.14102	3.73098	2.42	2.69	3.93	2.51	2.97	0.482329	0.195676
TRAF3IP3	3.57	3.16	3.35	5.04	3.31	4.66	-0.16	0.58	0.48	-0.11	0.5	0.41	0.04	0.1	0.04	0.22	0.23	0.07	0.26	0.13	0.59	0.62	0.67	0.66	0.72	-0.37	-0.39	-0.6	-0.4	-0.59	-0.209847	-0.191881	8.15019	8.36741	14.6065	8.53046	13.1683	7.56	7.74	13.93	7.88	12.45	1.32943	1.01415
POMT2	2.3	2.33	2.32	2.4	2.2	2.4	0.02	0.04	0.09	0.02	0.03	0.09	0.79	0.57	0.11	0.31	0.26	0.1	0.33	0.15	1.02	1.01	1.13	0.97	1.41	-0.71	-0.75	-1.02	-0.64	-1.27	-0.207733	-0.453307	11.6907	12.786	17.5054	13.3566	14.7568	10.67	11.78	16.38	12.39	13.34	0.866838	0.188537
VTA1	10.95	11.28	10.53	12.69	10.73	12.47	0.07	0.45	0.36	0.03	0.21	0.16	0.54	0.03	0.08	0.35	0.28	0.11	0.35	0.15	0.59	0.55	0.64	0.54	0.68	-0.23	-0.27	-0.53	-0.19	-0.53	-0.292935	-0.405448	2.45243	2.92748	3.64133	3.0377	3.16572	1.86	2.38	3	2.5	2.49	0.268058	-0.00448564
MLXIPL	0	0	0	0	0	0.01	0	0	0.08	0	0	7.38	#DIV/0!	#DIV/0!	0.18	2.58	3.36	1.19	2.51	1.84	0.39	0.4	0.37	0.31	0.46	2.19	2.96	0.83	2.2	1.38	-1.09872	-0.434244	0.140839	0.0936555	0.0612155	0.0859856	0.0770718	-0.25	-0.31	-0.3	-0.22	-0.38	0.00203686	-0.203294
BAZ1B	16.57	17.65	16.44	15.62	16.44	16.32	0.19	-0.14	-0.02	0.07	-0.05	-0.01	0.22	0.3	0.67	0.09	0.15	0.06	0.15	0.1	0.64	0.58	0.75	0.54	0.91	-0.56	-0.43	-0.7	-0.39	-0.81	-0.248997	-0.385381	15.2306	16.3206	19.3058	16.392	17.414	14.59	15.74	18.55	15.85	16.51	0.479625	0.114774
RANBP9	10.74	11.14	10.46	9.34	10.57	9.91	0.09	-0.25	-0.14	0.04	-0.11	-0.06	0.57	0.12	0.3	0.17	0.2	0.06	0.17	0.11	0.87	0.76	0.75	0.59	0.86	-0.7	-0.56	-0.69	-0.43	-0.75	-0.111653	-0.296897	18.364	18.879	25.5738	20.0864	21.8836	17.49	18.12	24.82	19.49	21.03	1.02257	0.240989
ETV7	0.03	0.02	0.01	0.02	0.01	0.02	-0.03	0.03	0.08	-0.21	0.38	1.7	0.47	0.78	0.42	2.52	2.81	1.02	2.49	1.68	0.4	0.43	0.48	0.34	0.41	2.12	2.39	0.54	2.15	1.27	-1.08049	-0.475319	0.177795	0.216393	0.27602	0.128498	0.193467	-0.23	-0.21	-0.21	-0.21	-0.22	0.00236117	-0.00651904
C1orf124	3.95	4.01	3.9	3.7	3.85	3.77	0.02	-0.07	-0.03	0.01	-0.05	-0.02	0.81	0.31	0.77	0.26	0.15	0.07	0.21	0.1	0.69	0.59	0.76	0.59	0.84	-0.43	-0.44	-0.68	-0.38	-0.73	-0.227442	-0.335561	7.67402	8.31979	9.88422	8.36429	8.39196	6.98	7.73	9.13	7.77	7.55	0.341221	-0.0561945
METTL13	10.58	10.89	10.43	9.67	10.75	9.89	0.07	-0.17	-0.19	0.03	-0.07	-0.08	0.54	0.12	0.01	0.2	0.12	0.05	0.17	0.1	0.66	0.74	0.62	0.68	0.83	-0.46	-0.62	-0.57	-0.51	-0.73	0.0434148	-0.196519	6.3598	7.11656	7.21998	7.07499	7.28405	5.7	6.38	6.6	6.39	6.45	0.0608118	0.0167025
DYRK4	2.35	2.26	2.34	2.46	2.23	2.42	-0.04	0.06	0.09	-0.04	0.05	0.08	0.16	0.4	0.26	0.36	0.41	0.11	0.45	0.16	0.39	0.47	0.37	0.38	0.45	-0.03	-0.06	-0.26	0.08	-0.29	-0.34737	-0.607545	0.122225	0.180584	0.331224	0.141811	0.262548	-0.27	-0.29	-0.03	-0.23	-0.19	0.452361	0.0653954
ZNF207	9.72	9.92	9.7	9.14	9.71	9.42	0.05	-0.13	-0.07	0.02	-0.06	-0.03	0.24	0.32	0.05	0.25	0.29	0.08	0.24	0.15	0.57	0.71	0.64	0.61	0.41	-0.33	-0.42	-0.57	-0.37	-0.26	-0.142462	0.141098	11.1912	11.7734	12.7848	12.0389	12.8973	10.62	11.06	12.14	11.42	12.49	0.224505	0.218207
UQCRC1	14.53	14.9	14.12	12.9	14	13.6	0.07	-0.24	-0.08	0.03	-0.09	-0.03	0.11	0.16	0.35	0.26	0.32	0.12	0.38	0.15	0.46	0.42	0.49	0.38	0.57	-0.2	-0.1	-0.37	0	-0.42	-0.385656	-0.646069	3.24368	3.7983	4.90465	3.86658	4.21958	2.78	3.37	4.41	3.49	3.65	0.372101	0.0600473
STARD3NL	7.37	7.38	7	6.86	7.47	6.98	0	-0.04	-0.13	0	-0.02	-0.06	0.9	0.6	0.09	0.21	0.15	0.07	0.23	0.11	0.73	0.77	0.68	0.69	0.89	-0.52	-0.63	-0.61	-0.46	-0.78	0.0100751	-0.289677	7.7515	8.14747	8.96466	8.78152	8.89203	7.03	7.38	8.28	8.1	8.01	0.229518	-0.0223353
CD9	0.01	0	0.03	0.05	0.03	0.05	-0.1	0.07	0.08	-0.92	0.58	0.79	0.18	0.56	0.06	0.49	0.52	0.11	0.36	0.19	0.34	0.33	0.33	0.25	0.31	0.14	0.18	-0.23	0.11	-0.12	-0.639871	-0.477588	0.236375	0.22328	0.480194	0.22138	0.293566	-0.1	-0.11	0.15	-0.03	-0.01	0.505962	0.0743072
HHATL	0	0	0	0	0	0	0	0	0	0	0	0	#DIV/0!	#DIV/0!	#DIV/0!	0.62	0.67	0.14	0.81	0.32	0.26	0.28	0.3	0.25	0.32	0.36	0.39	-0.16	0.56	0	-0.74013	-0.739066	0.0160134	0.0376105	0.118179	0.0558256	0.0770718	-0.25	-0.24	-0.18	-0.2	-0.24	0.0923386	-0.0674422
NCAPD2	15.42	15.99	15.31	15.18	14.78	15.92	0.1	-0.02	0.21	0.04	-0.01	0.08	0.52	0.85	0.1	0.21	0.2	0.06	0.11	0.11	0.66	0.78	0.71	0.66	0.86	-0.45	-0.58	-0.64	-0.55	-0.75	-0.0540832	-0.182748	10.4478	11.1925	12.7229	11.3195	11.7498	9.79	10.41	12.02	10.66	10.89	0.338217	0.0495262
IFFO1	4.7	4.51	4.68	4.57	4.65	4.79	-0.06	-0.04	0.05	-0.04	-0.02	0.03	0.01	0.6	0.72	0.2	0.2	0.07	0.21	0.09	0.49	0.63	0.58	0.55	0.63	-0.29	-0.44	-0.51	-0.34	-0.53	-0.0715781	-0.203502	3.29857	3.5676	4.40744	3.5716	3.78387	2.8	2.94	3.83	3.02	3.15	0.344268	0.0546827
GIPR	1.3	0.9	0.89	2.88	0.47	2.19	-0.27	1.03	1.06	-0.31	2.25	3.68	0.11	0.01	0.01	1.62	1.51	0.42	2.34	0.79	0.72	0.8	0.79	0.68	0.45	0.9	0.71	-0.37	1.66	0.34	-1.0391	-0.932062	1.48066	1.35759	5.96232	1.04322	3.34898	0.76	0.56	5.17	0.36	2.9	1.92662	1.40685
PHF7	3.32	3.06	3.11	4.14	3.22	4.06	-0.1	0.38	0.31	-0.08	0.33	0.26	0.01	0.03	0.03	0.15	0.15	0.05	0.16	0.08	0.67	0.64	0.6	0.55	0.66	-0.52	-0.49	-0.55	-0.38	-0.59	-0.0588275	-0.205105	9.97973	11.6929	15.3968	11.0912	13.3827	9.31	11.06	14.79	10.54	12.72	0.734962	0.451044
SEMA3G	0.36	0.32	0.34	0.26	0.45	0.21	-0.05	-0.1	-0.29	-0.11	-0.23	-0.52	0.54	0.68	0.3	0.49	0.44	0.09	0.49	0.2	0.37	0.47	0.43	0.39	0.49	0.12	-0.02	-0.33	0.09	-0.29	-0.519759	-0.615438	0.449206	0.574541	0.929963	0.881198	0.624985	0.08	0.11	0.5	0.49	0.13	0.506313	-0.448788
NISCH	11.2	11.3	10.98	10.74	10.91	10.76	0.02	-0.05	-0.03	0.01	-0.02	-0.01	0.78	0.14	0.23	0.29	0.29	0.08	0.32	0.12	0.56	0.57	0.65	0.61	0.67	-0.27	-0.28	-0.57	-0.29	-0.55	-0.315273	-0.287083	6.82735	7.05295	10.4375	7.25948	8.32141	6.27	6.48	9.79	6.65	7.65	0.820231	0.26371
STAB1	30.59	32.16	30.2	23.96	30.5	25	0.2	-0.85	-0.74	0.05	-0.21	-0.18	0.18	0.03	0.09	0.34	0.32	0.14	0.36	0.28	0.63	0.68	0.74	0.54	0.72	-0.29	-0.36	-0.6	-0.18	-0.44	-0.240407	-0.328836	13.9486	14.3242	15.3061	15.0401	12.3529	13.32	13.65	14.57	14.5	11.64	0.174129	-0.560099
FUZ	8.89	9.27	8.62	8.9	8.15	8.91	0.09	0.07	0.18	0.04	0.03	0.09	0.33	0.29	0.2	0.53	0.45	0.07	0.52	0.2	0.83	0.82	0.83	0.73	0.39	-0.31	-0.37	-0.75	-0.21	-0.19	-0.364546	0.0284406	8.76215	9.01537	11.7643	9.05698	10.312	7.93	8.2	10.93	8.33	9.92	0.625363	0.372922
SLC6A13	0.04	0.03	0.01	0.15	0.03	0.09	-0.03	0.35	0.17	-0.22	14.29	1.98	0.69	0.03	0.21	1.27	1.39	0.25	1.15	0.49	0.3	0.37	0.41	0.31	0.48	0.97	1.01	-0.16	0.83	0.02	-1.08435	-0.888322	0.127426	0.11209	0.460033	0.0800497	0.332679	-0.17	-0.26	0.05	-0.23	-0.15	0.559509	0.141891
IDS	4.2	4.18	4.73	4.74	4.5	4.37	-0.01	0	-0.05	0	0	-0.03	0.83	0.98	0.55	0.06	0.04	0.01	0.01	0.03	0.1	0.08	0.07	0.08	0.1	-0.04	-0.04	-0.06	-0.06	-0.08	-0.0439181	-0.034163	0.122225	0.17428	0.212311	0.117587	0.192627	0.02	0.09	0.14	0.04	0.09	0.101303	0.136588
PRSS3	0	0.01	0	0	0	0	0.1	0	0	10.09	0	0	0.42	#DIV/0!	#DIV/0!	2.26	1.94	0.65	2.06	1.2	0.33	0.3	0.35	0.25	0.41	1.94	1.64	0.3	1.81	0.79	-0.959834	-0.631581	0.103611	0.213851	0.589942	0.0750747	0.325318	-0.22	-0.09	0.24	-0.18	-0.09	0.572127	0.181595
ZNF200	4.7	4.5	4.35	4.17	4.51	4.38	-0.07	-0.06	-0.04	-0.04	-0.04	-0.03	0.42	0.4	0.12	0.31	0.61	0.14	0.48	0.31	0.53	0.38	0.5	0.5	0.57	-0.22	0.24	-0.36	-0.02	-0.25	-0.773817	-0.45716	5.39596	5.32815	6.96427	5.49036	6.4535	4.87	4.95	6.46	5	5.89	0.44873	0.270586
CD4	14.42	14.39	13.29	13.93	14.15	13.88	-0.01	0.12	-0.05	0	0.05	-0.02	0.96	0.44	0.66	0.23	0.32	0.08	0.27	0.12	0.46	0.44	0.44	0.51	0.47	-0.22	-0.12	-0.36	-0.23	-0.35	-0.352148	-0.154082	0.945499	0.726521	1.23076	0.928515	1.2425	0.49	0.29	0.79	0.42	0.77	0.484632	0.317779
LRRC23	2.41	2.31	2.48	2.52	2.38	2.36	-0.04	0.02	-0.01	-0.04	0.02	-0.01	0.5	0.88	0.94	0.19	0.13	0.09	0.2	0.11	0.61	0.58	0.79	0.67	0.72	-0.42	-0.46	-0.7	-0.47	-0.61	-0.228631	-0.133434	5.2012	6.06696	8.01967	5.98459	7.26091	4.59	5.48	7.23	5.32	6.54	0.488715	0.356429
BTK	20.01	20.29	19.25	20.64	20.05	20.82	0.04	0.22	0.12	0.01	0.07	0.04	0.27	0.26	0.29	0.13	0.06	0.04	0.07	0.04	0.33	0.31	0.35	0.29	0.31	-0.19	-0.25	-0.31	-0.22	-0.27	-0.090427	-0.0833122	8.29104	9.06146	11.1495	9.13497	10.398	7.96	8.75	10.8	8.85	10.09	0.463044	0.284476
HFE	0	0	0	0	0	0	0	0	0	0	0	0	#DIV/0!	#DIV/0!	#DIV/0!	0.39	0.54	0.09	0.46	0.18	0.38	0.45	0.39	0.35	0.41	0.01	0.09	-0.31	0.11	-0.23	-0.628429	-0.583402	0.260191	0.135769	0.541409	0.196195	0.463166	-0.12	-0.31	0.15	-0.16	0.05	0.679845	0.458522
SCMH1	7.66	7.53	7.61	7.7	7.47	7.73	-0.03	0.02	0.07	-0.02	0.01	0.04	0.42	0.42	0.52	0.15	0.17	0.06	0.28	0.13	0.8	0.69	0.91	0.66	0.82	-0.66	-0.51	-0.84	-0.37	-0.69	-0.283824	-0.307003	16.9147	17.4486	28.1647	18.433	22.3091	16.11	16.76	27.26	17.78	21.49	1.58155	0.592145
FYN	0.01	0	0	0.14	0	0.04	-0.09	0.37	0.15	-0.9	40.72	5.63	0.26	0	0.04	2.84	2.91	1.25	2.72	1.91	0.55	0.54	0.59	0.48	0.55	2.3	2.37	0.67	2.24	1.36	-0.97552	-0.465657	0.138102	0.225981	0.541776	0.274153	0.23216	-0.41	-0.31	-0.04	-0.2	-0.32	0.45335	-0.158917
HIVEP2	0.01	0.01	0.01	0.03	0	0.03	0	0.09	0.14	-0.04	1.47	8.8	0.94	0.27	0.33	2.75	2.93	1.72	2.89	2.38	0.51	0.43	0.37	0.4	0.45	2.25	2.5	1.36	2.49	1.93	-0.580723	-0.266044	0.268402	0.297759	0.363774	0.24063	0.354761	-0.24	-0.13	0	-0.16	-0.09	0.353063	0.125544
FMO1	0.03	0.03	0.01	0.11	0.03	0.09	-0.01	0.31	0.16	-0.05	17.11	1.59	0.9	0.03	0.3	1.46	1.72	0.52	1.44	0.86	0.3	0.41	0.38	0.33	0.41	1.15	1.31	0.15	1.12	0.44	-0.964217	-0.540581	0.0611805	0.0683348	0.100144	0.0365764	0.108299	-0.24	-0.35	-0.28	-0.29	-0.3	0.0878627	-0.0199513
TCEB3	9.08	9.42	8.98	8.35	9.31	8.85	0.08	-0.15	-0.11	0.04	-0.07	-0.05	0.21	0.09	0.13	0.26	0.3	0.11	0.36	0.18	0.78	0.74	0.63	0.6	0.84	-0.52	-0.43	-0.52	-0.24	-0.66	-0.0914733	-0.443108	9.77812	10.6379	13.4856	10.7888	12.6101	9	9.9	12.86	10.19	11.77	0.619479	0.337806
LYPLA2	12.81	13.07	12.99	11.92	12.48	12.45	0.05	-0.21	-0.01	0.02	-0.08	0	0.45	0.15	0.91	0.16	0.14	0.06	0.13	0.09	0.6	0.47	0.59	0.53	0.62	-0.45	-0.33	-0.53	-0.41	-0.53	-0.218951	-0.130454	6.27125	5.97315	7.1617	6.58748	6.69113	5.67	5.51	6.57	6.06	6.07	0.305485	0.00424994
CLCN6	3.19	2.9	3.37	2.75	3.11	2.81	-0.12	-0.25	-0.12	-0.09	-0.18	-0.1	0.21	0	0.22	0.18	0.29	0.07	0.18	0.1	0.63	0.76	0.73	0.63	0.77	-0.45	-0.46	-0.66	-0.45	-0.67	-0.184574	-0.212268	6.15848	6.84735	9.23416	6.90304	8.0819	5.53	6.09	8.51	6.27	7.31	0.632724	0.281492
MRC2	4.41	3.95	5.23	8.38	5.1	6.64	-0.16	0.85	0.45	-0.11	0.6	0.3	0.21	0.03	0.04	0.79	0.49	0.16	0.78	0.35	0.53	0.64	0.67	0.59	0.31	0.25	-0.16	-0.51	0.19	0.04	-0.435545	-0.323392	2.3417	3.22524	6.25586	2.95265	4.12053	1.81	2.58	5.59	2.36	3.81	1.05241	0.583688
NME2	22.86	23.92	21.22	18.33	21.03	20.13	0.15	-0.46	-0.14	0.05	-0.14	-0.04	0.14	0.04	0.34	0.17	0.26	0.09	0.16	0.1	0.63	0.67	0.61	0.63	0.34	-0.46	-0.41	-0.52	-0.47	-0.24	-0.11324	0.266953	6.41413	6.7127	6.07713	6.87011	6.13523	5.79	6.04	5.47	6.24	5.79	-0.167903	-0.12877
SLC6A7	0	0	0	0	0	0	0	0	0	0	0	0	#DIV/0!	#DIV/0!	#DIV/0!	1.42	1.55	0.5	1.15	0.77	0.38	0.31	0.34	0.32	0.42	1.04	1.24	0.16	0.83	0.34	-0.914551	-0.45147	0.111685	0.171578	0.175875	0.134914	0.208608	-0.26	-0.13	-0.17	-0.18	-0.22	-0.0579787	-0.0497421
TSPAN9	0.78	0.36	0.29	0.59	0.29	0.42	-0.39	0.32	0.15	-0.54	1.03	0.44	0.09	0	0.36	2.03	2.25	0.82	2.13	1.25	0.55	0.46	0.51	0.54	0.49	1.48	1.8	0.31	1.59	0.76	-1.02253	-0.541194	1.05526	1.13457	2.01249	1.43544	1.53533	0.51	0.68	1.5	0.89	1.04	0.557726	0.108816
BTBD7	5.8	5.59	5.68	5.97	5.89	5.96	-0.06	0.08	0.02	-0.04	0.05	0.01	0.08	0.04	0.72	0.34	0.33	0.11	0.36	0.2	1.06	1.08	1.22	0.96	1.2	-0.71	-0.75	-1.11	-0.6	-1	-0.26469	-0.316796	13.8808	15.7391	20.5917	15.3454	18.4288	12.82	14.66	19.37	14.38	17.23	0.807295	0.506629
APBA3	12.42	12.59	12.9	11.28	11.84	11.36	0.03	-0.33	-0.1	0.01	-0.13	-0.04	0.64	0.02	0.44	0.21	0.2	0.1	0.24	0.16	1.11	1.08	1.17	0.84	0.59	-0.9	-0.88	-1.07	-0.6	-0.43	-0.135297	0.172559	13.2735	14.2225	17.157	14.4031	15.5984	12.16	13.14	15.99	13.56	15.01	0.528034	0.270393
MKS1	7.75	7.49	6.92	6.57	7.66	6.89	-0.07	-0.1	-0.2	-0.03	-0.05	-0.1	0.4	0.4	0.05	0.15	0.16	0.08	0.13	0.11	0.63	0.68	0.59	0.59	0.34	-0.47	-0.51	-0.51	-0.47	-0.23	4.41e-05	0.283987	6.27795	6.07851	6.16942	6.40505	6.25183	5.65	5.4	5.58	5.81	5.91	0.0537327	0.0298771
ABHD5	4.98	4.95	4.9	5.45	5.13	5.58	-0.01	0.17	0.14	-0.01	0.11	0.09	0.28	0.25	0.19	0.67	0.56	0.14	0.61	0.3	0.64	0.6	0.58	0.51	0.68	0.04	-0.03	-0.45	0.1	-0.38	-0.600268	-0.691727	5.55856	6.01558	9.74558	6.57527	7.9535	4.92	5.42	9.16	6.06	7.27	0.979505	0.331464
KAL1	0	0	0	0	0	0	0	0.04	0.04	0	2.34	2.52	#DIV/0!	0.42	0.42	1.37	1.58	0.53	1.2	0.82	0.15	0.14	0.17	0.15	0.15	1.22	1.44	0.36	1.05	0.67	-0.804311	-0.28465	0.0292899	0.0218777	0.0325505	0.036096	0.0540447	-0.12	-0.12	-0.14	-0.12	-0.09	-0.0385356	0.0488421
AKAP8L	22.89	23.15	22.9	20.1	22.05	21.31	0.04	-0.43	-0.11	0.01	-0.12	-0.03	0.86	0.15	0.53	0.32	0.25	0.09	0.28	0.16	0.91	0.9	1.12	0.96	0.49	-0.59	-0.65	-1.02	-0.68	-0.33	-0.285816	0.351165	10.5159	11.0966	12.3567	11.2236	11.8799	9.6	10.2	11.24	10.27	11.39	0.224623	0.240927
MBTD1	8.15	7.98	7.8	6.92	7.79	7.49	-0.04	-0.23	-0.08	-0.02	-0.11	-0.04	0.65	0.44	0.68	0.2	0.19	0.08	0.09	0.11	0.69	0.67	0.83	0.65	0.49	-0.49	-0.48	-0.75	-0.56	-0.37	-0.245838	0.191982	14.4031	14.8225	18.0727	15.2728	16.3651	13.71	14.16	17.25	14.63	15.88	0.5513	0.226623
UTP18	13.31	13.61	12.98	11.92	12.65	12.7	0.06	-0.21	0.01	0.02	-0.08	0	0.71	0.09	0.92	0.19	0.18	0.08	0.08	0.12	0.68	0.64	0.83	0.65	0.47	-0.49	-0.45	-0.74	-0.57	-0.36	-0.263595	0.216779	14.6184	15.0398	18.4729	15.4709	16.7055	13.94	14.4	17.65	14.82	16.23	0.572899	0.252361
RNF216	8.62	8.79	8.67	8.36	8.56	8.63	0.04	-0.07	0.02	0.02	-0.04	0.01	0.14	0.06	0.77	0.24	0.3	0.09	0.24	0.15	0.55	0.41	0.53	0.4	0.62	-0.31	-0.11	-0.43	-0.16	-0.47	-0.44165	-0.389083	5.69503	5.96086	7.97766	6.05053	6.80027	5.15	5.55	7.45	5.65	6.18	0.526954	0.153206
TTC19	8.37	8.37	8.09	7.07	8.22	7.73	0	-0.26	-0.12	0	-0.13	-0.06	1	0	0.04	0.19	0.23	0.06	0.14	0.14	0.6	0.67	0.84	0.65	0.36	-0.41	-0.44	-0.78	-0.51	-0.22	-0.303236	0.346471	9.84629	9.98112	12.5784	10.6884	10.9698	9.25	9.31	11.74	10.03	10.61	0.529354	0.126803
PTBP1	34.42	37.12	34.06	31.83	33.48	33.87	0.32	-0.27	0.05	0.08	-0.07	0.01	0.12	0.15	0.71	0.21	0.38	0.12	0.27	0.14	1.16	1.27	1.36	1.01	0.83	-0.95	-0.89	-1.24	-0.74	-0.7	-0.242275	0.0347226	22.1927	22.6463	29.7254	24.355	25.2358	21.04	21.38	28.37	23.34	24.4	0.991067	0.15321
DPF1	1.36	1.34	1.28	1.01	1.21	1.1	-0.01	-0.18	-0.07	-0.02	-0.21	-0.09	0.14	0.01	0.05	3.48	3.68	1	3.67	1.71	0.74	0.68	0.74	0.55	0.36	2.74	3	0.26	3.12	1.35	-1.51864	-0.83732	0.377214	0.351421	0.734293	0.248007	0.502069	-0.36	-0.33	0	-0.31	0.14	0.557804	0.669391
SYT7	0	0	0.01	0.01	0	0	0	-0.03	0.05	-0.06	-0.35	3.02	0.97	0.7	0.42	2.21	2.29	0.83	2.1	1.22	0.55	0.4	0.51	0.43	0.64	1.66	1.89	0.32	1.67	0.58	-1.05329	-0.72927	0.46522	0.427383	1.31111	0.418537	0.710887	-0.08	0.03	0.8	-0.01	0.07	0.853858	0.290569
LARS2	8.96	9	8.65	7.23	8.6	8.03	0.01	-0.36	-0.14	0.01	-0.16	-0.07	0.91	0	0.09	0.41	0.31	0.1	0.46	0.23	0.61	0.54	0.69	0.64	0.72	-0.21	-0.23	-0.59	-0.18	-0.49	-0.395942	-0.382372	3.90436	3.99372	4.38332	3.99075	3.87744	3.29	3.45	3.69	3.36	3.16	0.0899259	-0.0778191
PIK3C2A	5.24	5.21	5.38	4.91	5.42	5.23	-0.01	-0.14	-0.06	-0.01	-0.09	-0.04	0.89	0.24	0.4	0.31	0.24	0.08	0.25	0.13	0.64	0.68	0.68	0.6	0.81	-0.34	-0.45	-0.59	-0.35	-0.68	-0.145352	-0.330153	6.37104	6.98302	8.52003	6.74164	8.15392	5.73	6.3	7.84	6.14	7.34	0.41016	0.326781
PLAUR	7.96	7.91	6.57	10.81	7.96	10.04	-0.01	1.02	0.49	-0.01	0.65	0.26	0.85	0.01	0.04	0.52	0.61	0.16	0.56	0.3	0.93	0.99	1.08	0.91	0.45	-0.41	-0.38	-0.92	-0.36	-0.15	-0.473579	0.293656	4.82426	4.58585	8.5017	4.97891	6.4189	3.89	3.59	7.42	4.07	5.97	1.15454	0.600339
ANLN	8.4	8.77	8.02	9.83	8	9.78	0.09	0.43	0.42	0.04	0.23	0.22	0.51	0.22	0.06	0.43	0.38	0.09	0.35	0.14	0.6	0.68	0.76	0.59	0.71	-0.17	-0.3	-0.67	-0.24	-0.57	-0.371958	-0.362402	7.70551	8.03548	11.0864	8.11419	9.74939	7.1	7.36	10.33	7.52	9.04	0.706464	0.373245
WIZ	5.45	5.54	5.99	5.12	5.64	5.23	0.03	-0.26	-0.12	0.02	-0.14	-0.07	0.76	0	0.22	0.51	0.29	0.14	0.42	0.18	0.88	0.77	0.83	0.76	0.39	-0.37	-0.48	-0.69	-0.34	-0.21	-0.196017	0.164702	5.78633	6.17237	10.3701	6.31463	7.86498	4.9	5.4	9.54	5.55	7.47	1.07057	0.530976
RABGAP1	3.85	3.77	3.73	3.18	3.86	3.5	-0.03	-0.21	-0.13	-0.02	-0.15	-0.09	0.57	0.11	0.25	0.15	0.14	0.07	0.25	0.11	0.56	0.73	0.62	0.6	0.81	-0.41	-0.59	-0.56	-0.35	-0.71	0.0298256	-0.345025	3.57874	3.8392	4.06104	3.86596	3.96903	3.02	3.11	3.44	3.26	3.15	0.126382	-0.042423
DCN	0	0	0	0.01	0	0	0	0.11	0	0	12.73	0	#DIV/0!	0.09	#DIV/0!	1.13	1.19	0.23	1.33	0.44	0.39	0.37	0.37	0.35	0.34	0.74	0.82	-0.14	0.98	0.09	-0.978633	-0.854246	0.0584435	0.0884112	0.0346766	0.0548646	0.0617204	-0.33	-0.29	-0.34	-0.3	-0.28	-0.0638319	0.020551
QPCTL	9.38	9.58	8.9	7.84	8.82	8.34	0.04	-0.26	-0.11	0.02	-0.12	-0.05	0.61	0.01	0.24	0.21	0.23	0.11	0.24	0.16	1.04	1.04	1.22	1	0.53	-0.83	-0.8	-1.11	-0.76	-0.37	-0.223717	0.36485	12.3677	12.5626	13.6359	13.1486	13.0436	11.33	11.53	12.42	12.15	12.51	0.182121	0.0735034
PPP5C	7.42	7.62	7.4	6.87	7.34	7.3	0.05	-0.14	-0.01	0.03	-0.07	-0.01	0.51	0.1	0.74	0.41	0.45	0.14	0.46	0.24	0.87	0.76	0.77	0.85	0.34	-0.47	-0.31	-0.63	-0.39	-0.1	-0.33332	0.407157	10.5171	11.1216	12.7264	11.3638	11.994	9.64	10.37	11.96	10.52	11.65	0.336764	0.240886
CEP68	6.91	6.76	6.63	5.14	6.96	5.7	-0.04	-0.44	-0.35	-0.02	-0.23	-0.18	0.65	0.1	0.08	0.21	0.23	0.09	0.29	0.09	0.59	0.67	0.75	0.67	0.9	-0.38	-0.44	-0.66	-0.37	-0.81	-0.212941	-0.397936	8.77543	8.70664	10.4121	9.68505	9.82846	8.19	8.03	9.66	9.02	8.93	0.386517	-0.0210381
MAP4K3	4.21	4.19	3.97	4.14	4.34	4.19	-0.01	0.06	-0.05	0	0.04	-0.03	0.79	0.29	0.49	0.25	0.21	0.08	0.2	0.13	0.73	0.65	0.72	0.59	0.89	-0.48	-0.45	-0.63	-0.39	-0.76	-0.180539	-0.344439	8.33211	8.41301	11.3714	8.61631	10.1011	7.61	7.76	10.65	8.03	9.21	0.674171	0.284993
ZBTB32	2.43	1.54	1.31	7.48	2.06	6.35	-0.44	2.08	1.48	-0.36	4.71	2.07	0.2	0.01	0.04	0.73	0.62	0.14	0.8	0.26	0.54	0.37	0.58	0.49	0.37	0.19	0.25	-0.44	0.32	-0.1	-0.833294	-0.645676	0.556371	0.596315	5.57728	0.810417	3.45475	0.02	0.23	4.99	0.33	3.09	2.08668	1.49581
TYROBP	23.33	24.14	22.2	22.91	23.11	24.31	0.12	0.11	0.18	0.03	0.03	0.05	0.47	0.34	0.26	0.28	0.18	0.1	0.17	0.14	0.8	1.05	1.01	0.84	0.47	-0.52	-0.86	-0.91	-0.67	-0.33	-0.037754	0.335087	17.1	17.5196	23.8952	18.0445	21.0996	16.3	16.47	22.88	17.2	20.63	1.02131	0.556344
TMEM159	11.78	11.77	10.82	9.98	11.12	10.93	0	-0.19	-0.04	0	-0.08	-0.02	0.99	0.28	0.71	0.37	0.34	0.08	0.36	0.12	0.41	0.47	0.59	0.5	0.23	-0.04	-0.13	-0.51	-0.14	-0.11	-0.479129	0.0639742	3.03673	2.90004	4.19198	2.72986	3.72404	2.63	2.43	3.6	2.23	3.5	0.476142	0.528779
GABRA3	0	0	0	0	0	0	0	0	0	0	0	0	#DIV/0!	#DIV/0!	#DIV/0!	0.53	0.6	0.07	0.61	0.17	0.15	0.18	0.17	0.15	0.21	0.38	0.42	-0.1	0.45	-0.03	-0.722699	-0.697954	0	0.0236789	0.0102637	0.0178078	0.0309127	-0.15	-0.16	-0.16	-0.13	-0.18	0.00378101	-0.0723738
BRCA1	9.04	9.84	8.89	9.61	8.88	9.76	0.18	0.17	0.2	0.09	0.08	0.1	0.21	0.45	0.16	0.2	0.13	0.06	0.17	0.07	0.7	0.63	0.77	0.62	0.34	-0.5	-0.5	-0.71	-0.45	-0.27	-0.186246	0.212076	14.5062	15.765	16.7393	15.5115	15.6857	13.8	15.14	15.97	14.89	15.34	0.149834	0.0820407
ERCC1	10.47	10.37	10.6	11.23	10.24	11.09	-0.02	0.13	0.18	-0.01	0.06	0.08	0.64	0.18	0.28	0.77	0.67	0.16	0.69	0.29	0.72	0.85	0.88	0.95	0.37	0.05	-0.19	-0.73	-0.26	-0.07	-0.563008	0.324261	4.51232	5.06027	7.19528	4.71103	6.01063	3.8	4.21	6.31	3.77	5.64	0.649306	0.61246
CD22	1.45	1.79	1.68	0.93	1.27	1.25	0.19	-0.47	-0.01	0.24	-0.45	-0.02	0.48	0.01	0.97	0.57	0.56	0.19	0.55	0.37	0.83	0.78	0.79	0.67	0.38	-0.25	-0.22	-0.6	-0.12	-0.01	-0.424127	0.310392	2.92328	2.24721	2.76401	2.60396	3.03072	2.1	1.47	1.98	1.93	2.65	0.27504	0.335611
MBTPS2	1.43	1.38	1.49	1.33	1.46	1.32	-0.02	-0.1	-0.08	-0.03	-0.11	-0.09	0.62	0.07	0.04	0.2	0.19	0.04	0.18	0.13	0.33	0.3	0.34	0.28	0.4	-0.14	-0.11	-0.29	-0.1	-0.28	-0.282984	-0.297852	3.47144	3.58683	4.14704	3.71035	3.6313	3.14	3.29	3.81	3.43	3.23	0.195735	-0.0804087
PRICKLE3	3.17	2.82	2.97	3.19	2.93	2.8	-0.14	0.09	-0.06	-0.11	0.07	-0.04	0.3	0.62	0.7	0.11	0.08	0.03	0.1	0.06	0.28	0.29	0.32	0.24	0.28	-0.16	-0.22	-0.29	-0.14	-0.23	-0.107186	-0.135551	2.34403	2.67947	3.69866	2.79594	3.08875	2.06	2.39	3.38	2.55	2.8	0.413159	0.107896
LTF	0.04	0.05	0.02	0.14	0.05	0.12	0.03	0.31	0.15	0.21	6.96	1.17	0.62	0.02	0.04	0.72	0.56	0.13	0.62	0.3	0.36	0.43	0.43	0.48	0.41	0.36	0.14	-0.3	0.13	-0.11	-0.656293	-0.494693	0.212559	0.250402	0.813543	0.3717	0.663783	-0.14	-0.18	0.39	-0.11	0.25	0.750672	0.601441
EXTL3	2.56	2.4	2.41	3.93	2.49	3.56	-0.07	0.61	0.43	-0.06	0.63	0.43	0.41	0.07	0.11	0.69	0.77	0.17	0.72	0.3	0.29	0.35	0.37	0.26	0.44	0.39	0.42	-0.2	0.47	-0.13	-0.788549	-0.775727	0.0611805	0.091113	0.140832	0.0434733	0.0847474	-0.23	-0.26	-0.23	-0.21	-0.35	0.0473103	-0.186187
NR1H4	0	0	0	0	0	0	0	0	0	0	0	0	#DIV/0!	#DIV/0!	#DIV/0!	1.04	1.25	0.2	1.06	0.48	0.31	0.32	0.36	0.32	0.37	0.73	0.93	-0.17	0.74	0.11	-1.04885	-0.685291	0.0399655	0.0323662	0.192151	0.0686583	0.123441	-0.27	-0.28	-0.17	-0.26	-0.25	0.166496	0.0117071
ELOVL5	8.99	7.98	8.95	13	8.98	12.37	-0.24	0.86	0.73	-0.11	0.45	0.38	0.13	0.01	0.01	1.27	0.96	0.22	1.08	0.43	0.54	0.45	0.6	0.71	0.7	0.73	0.51	-0.37	0.38	-0.27	-0.9402	-0.802409	2.36593	3.24654	10.4072	3.06255	6.70227	1.82	2.8	9.81	2.35	6.01	1.97412	1.26283
ALOX5	3.42	3.26	1.01	7.19	3.28	8.33	-0.06	2.16	1.48	-0.05	6.14	1.54	0.61	0.19	0.06	1.12	1	0.22	1.32	0.75	0.83	0.6	0.76	0.65	0.76	0.29	0.41	-0.54	0.67	-0.01	-0.971639	-0.82372	2.46626	2.37408	6.12192	2.25069	3.699	1.64	1.78	5.36	1.6	2.94	1.34019	0.628168
KDM5D	9.28	8.97	9.26	9.61	9.24	9.64	-0.07	0.08	0.09	-0.03	0.04	0.04	0.22	0.3	0.12	0.06	0.05	0.02	0.07	0.05	0.32	0.35	0.26	0.39	0.17	-0.26	-0.3	-0.24	-0.33	-0.11	0.0814658	0.324677	4.59938	5.26432	6.43188	5.24029	6.21567	4.28	4.91	6.17	4.85	6.05	0.378323	0.364024
CALCOCO1	5.68	5.38	5.98	6.31	6	5.93	-0.09	0.1	-0.02	-0.05	0.06	-0.01	0.14	0.82	0.93	0.44	0.43	0.11	0.44	0.2	0.5	0.53	0.62	0.58	0.64	-0.06	-0.1	-0.51	-0.14	-0.44	-0.521725	-0.389054	1.32244	1.48027	2.48586	1.38668	2.38323	0.82	0.95	1.87	0.81	1.74	0.547391	0.586948
UBR7	15.48	16.01	15.14	16.02	14.87	16.56	0.09	0.16	0.3	0.03	0.06	0.11	0.46	0.43	0.01	0.24	0.25	0.11	0.34	0.17	1.03	0.86	1.09	0.94	1.19	-0.78	-0.61	-0.98	-0.6	-1.02	-0.29962	-0.33052	10.7254	11.3052	14.4183	11.4396	13.8498	9.7	10.45	13.33	10.5	12.66	0.589867	0.448862
MAP4K5	7.1	6.88	6.86	6.95	6.9	7.18	-0.06	0.02	0.07	-0.03	0.01	0.04	0.45	0.76	0.12	2.08	1.77	0.6	1.45	1.45	0.85	0.88	0.96	0.96	1	1.23	0.89	-0.36	0.49	0.45	-1.11615	-0.0438377	2.37457	3.24129	4.61946	3.58652	2.83093	1.52	2.36	3.66	2.63	1.83	0.529548	-0.376699
EHD3	3.76	3.51	3.67	2.68	4.49	3.09	-0.09	-0.39	-0.51	-0.07	-0.27	-0.31	0.56	0.35	0.22	0.56	0.32	0.1	0.41	0.15	0.67	0.42	0.55	0.52	0.68	-0.11	-0.11	-0.45	-0.1	-0.53	-0.460389	-0.532302	2.20005	2.12526	3.03468	2.80301	2.88561	1.53	1.7	2.48	2.29	2.21	0.379902	-0.0360551
PSMC4	22.95	23.91	22.29	20.89	22.22	22.2	0.14	-0.21	0	0.04	-0.06	0	0.22	0.31	0.9	0.71	0.78	0.24	0.72	0.39	0.88	0.82	0.84	0.8	0.33	-0.18	-0.04	-0.6	-0.08	0.06	-0.697849	0.380637	4.18986	4.40669	4.61631	4.42082	5.56471	3.31	3.58	3.77	3.62	5.24	0.0705445	0.545215
MAN2B2	6.25	5.97	6.09	6.02	6.26	6.12	-0.08	-0.02	-0.04	-0.04	-0.01	-0.02	0.35	0.06	0.25	0.56	0.7	0.22	0.62	0.34	0.48	0.42	0.54	0.52	0.51	0.08	0.28	-0.32	0.1	-0.17	-0.775931	-0.516378	2.66499	2.80893	4.86366	3.13508	3.38263	2.19	2.39	4.33	2.61	2.87	0.749227	0.110695
SLC7A14	0	0	0	0	0	0	0	0	0	0	0	0	#DIV/0!	#DIV/0!	#DIV/0!	2.27	2.57	0.48	2.74	1.03	0.46	0.52	0.45	0.36	0.51	1.8	2.05	0.03	2.38	0.52	-1.40491	-1.09057	0.0584435	0.0638318	0.108282	0.0429928	0.0772817	-0.4	-0.46	-0.35	-0.31	-0.43	0.127881	-0.137634
CLDN11	0	0	0	0	0	0	-0.04	-0.01	0.05	-0.73	-0.15	2.88	0.42	0.42	0.42	3.77	3.73	1.02	3.99	2.04	0.57	0.55	0.49	0.51	0.57	3.2	3.18	0.53	3.48	1.47	-1.37601	-0.901482	0.0691191	0.0412128	0.128809	0.0429928	0.131326	-0.5	-0.51	-0.36	-0.47	-0.44	0.156239	0.0299536
SLC25A39	24.27	25.43	24.81	21.68	23.71	22.98	0.16	-0.46	-0.11	0.05	-0.13	-0.03	0.25	0.08	0.08	0.3	0.31	0.08	0.27	0.15	0.63	0.57	0.57	0.52	0.34	-0.34	-0.25	-0.49	-0.25	-0.19	-0.277394	0.0887647	5.16547	5.05439	6.90159	5.60311	5.48153	4.53	4.49	6.33	5.09	5.14	0.560702	0.0184346
MVP	7.73	7.52	8.4	6.6	7.74	6.89	-0.05	-0.47	-0.22	-0.03	-0.21	-0.11	0.67	0	0.22	0.21	0.17	0.06	0.25	0.11	0.54	0.54	0.55	0.59	0.25	-0.33	-0.37	-0.49	-0.33	-0.14	-0.132084	0.287757	1.67324	1.7241	2.00889	1.73704	2.31551	1.13	1.18	1.46	1.15	2.07	0.169609	0.512036
NUB1	11.16	11.48	11.28	9.52	11.11	10.55	0.07	-0.38	-0.12	0.03	-0.16	-0.05	0.48	0.14	0.46	0.31	0.24	0.08	0.27	0.16	0.56	0.5	0.67	0.67	0.71	-0.25	-0.25	-0.59	-0.39	-0.55	-0.370545	-0.161906	4.41024	4.8435	5.77823	4.93501	5.24066	3.85	4.35	5.11	4.27	4.53	0.248383	0.0887421
PGM3	3.27	3.31	3.16	4.98	3.28	4.66	0.02	0.64	0.49	0.01	0.58	0.42	0.76	0.01	0.04	0.74	0.85	0.18	0.79	0.32	0.47	0.53	0.65	0.53	0.66	0.27	0.32	-0.47	0.27	-0.34	-0.886982	-0.777585	2.03745	2.24366	4.9553	2.23254	3.6927	1.56	1.71	4.3	1.71	3.04	1.05773	0.610735
RWDD2A	1.74	1.54	1.78	2.55	1.83	2.41	-0.11	0.37	0.28	-0.12	0.43	0.32	0.03	0.08	0.07	0.74	0.91	0.18	0.75	0.3	0.46	0.51	0.65	0.52	0.58	0.27	0.41	-0.47	0.22	-0.28	-0.935805	-0.71239	2.05346	2.26119	4.96168	2.23206	3.72383	1.59	1.76	4.31	1.71	3.14	1.03775	0.64947
CLK1	12.09	11.67	12.14	12.81	11.72	12.51	-0.08	0.13	0.16	-0.03	0.05	0.07	0.04	0.58	0.15	0.17	0.21	0.07	0.14	0.1	0.69	0.71	0.62	0.72	0.84	-0.52	-0.5	-0.56	-0.58	-0.74	-0.0542416	-0.139811	14.3924	15.1527	18.4355	15.0796	16.3216	13.7	14.44	17.81	14.36	15.48	0.59295	0.204761
POLR3B	6.36	6.18	5.92	7.72	6.13	7.23	-0.05	0.49	0.3	-0.03	0.3	0.18	0.57	0.15	0.11	0.35	0.35	0.09	0.21	0.14	0.6	0.63	0.74	0.69	0.76	-0.25	-0.28	-0.66	-0.47	-0.62	-0.386822	-0.141452	6.22677	7.40219	11.0303	7.38475	9.17676	5.63	6.77	10.29	6.7	8.42	0.852194	0.442548
ANGEL1	8.64	8.82	8.84	7.73	8.63	7.91	0.04	-0.27	-0.18	0.02	-0.13	-0.08	0.57	0.05	0.04	1.29	1.41	0.3	1.22	0.7	0.54	0.54	0.59	0.5	0.68	0.75	0.87	-0.29	0.72	0.03	-1.07683	-0.803615	0.223235	0.153303	0.27602	0.1309	0.162134	-0.32	-0.38	-0.31	-0.37	-0.51	0.084558	-0.155329
RNF14	7.65	7.64	7.54	6.61	7.78	6.84	0	-0.25	-0.25	0	-0.12	-0.12	0.91	0.05	0.04	0.49	0.52	0.14	0.46	0.2	0.6	0.48	0.62	0.52	0.48	-0.11	0.04	-0.48	-0.06	-0.28	-0.720277	-0.3695	2.77805	2.55355	3.10557	2.75779	2.78078	2.18	2.07	2.49	2.24	2.3	0.19734	0.031358
DNASE1L1	5.5	5.16	5.46	5.46	5.22	5.54	-0.1	0	0.1	-0.06	0	0.06	0.08	0.95	0.25	0.12	0.15	0.04	0.07	0.06	0.35	0.31	0.36	0.37	0.38	-0.22	-0.17	-0.33	-0.31	-0.31	-0.226177	-0.00621965	9.31249	10.163	12.8278	10.8126	11.0241	8.97	9.85	12.46	10.44	10.65	0.553592	0.0457051
DDX11	5.43	5.74	5.37	6.29	5.22	5.84	0.09	0.27	0.18	0.06	0.17	0.12	0.49	0.06	0.03	0.29	0.27	0.04	0.33	0.12	0.4	0.33	0.5	0.43	0.36	-0.12	-0.07	-0.46	-0.1	-0.24	-0.54368	-0.236086	3.79553	3.95055	5.45434	3.93798	4.94782	3.39	3.62	4.96	3.51	4.59	0.457542	0.378628
HEBP1	2.74	2.64	2.56	2.29	2.59	2.35	-0.04	-0.12	-0.11	-0.04	-0.1	-0.09	0.42	0.39	0.46	0.26	0.37	0.1	0.31	0.14	0.74	0.71	0.72	0.64	0.84	-0.48	-0.34	-0.62	-0.33	-0.69	-0.284921	-0.360768	8.18784	8.39506	11.1751	8.84374	9.57958	7.45	7.69	10.45	8.21	8.74	0.649487	0.130264
GPRC5A	0	0.01	0.01	0	0	0	0.08	-0.06	-0.04	3.2	-0.69	-0.68	0.27	0.24	0.42	1.52	1.76	0.45	1.63	0.71	0.44	0.34	0.37	0.31	0.52	1.09	1.42	0.08	1.33	0.19	-1.09198	-0.922515	0.207494	0.120937	0.220816	0.155124	0.139002	-0.23	-0.22	-0.15	-0.15	-0.38	0.116093	-0.314804
MAMLD1	0	0	0	0.02	0	0	0	0.13	0.05	0	17.98	2.95	#DIV/0!	0.33	0.42	1.32	1.63	0.92	1.54	1.21	0.18	0.16	0.2	0.19	0.17	1.14	1.47	0.72	1.34	1.04	-0.505484	-0.199924	0.0186142	0.0323662	0.0877544	0.0242241	0.0385884	-0.16	-0.13	-0.11	-0.17	-0.13	0.0337863	0.0618652
CD6	0.16	0.1	0.18	0.05	0.15	0.07	-0.12	-0.26	-0.16	-0.38	-0.7	-0.51	0.6	0.08	0.08	0.59	0.62	0.18	0.77	0.37	0.5	0.5	0.44	0.47	0.58	0.09	0.12	-0.26	0.3	-0.21	-0.620329	-0.718868	0.557746	0.688433	0.782019	0.689807	0.678609	0.06	0.19	0.34	0.22	0.1	0.205314	-0.22259
TACC3	14.09	14.56	14.22	13.47	14.03	13.97	0.09	-0.14	-0.01	0.03	-0.05	0	0.46	0.18	0.56	0.19	0.13	0.06	0.08	0.09	0.78	0.69	0.76	0.57	0.86	-0.59	-0.56	-0.7	-0.49	-0.77	-0.125208	-0.250008	19.2223	20.0978	23.7574	20.8236	21.7896	18.44	19.41	23	20.25	20.93	0.550693	0.106481
UFL1	9.66	9.38	9.31	9.47	9.7	9.58	-0.07	0.04	-0.03	-0.03	0.02	-0.01	0.11	0.73	0.78	0.37	0.35	0.08	0.28	0.14	0.66	0.7	0.65	0.52	0.69	-0.29	-0.35	-0.57	-0.24	-0.54	-0.222356	-0.345469	7.88686	7.88928	10.0354	8.05947	9.676	7.23	7.19	9.39	7.54	8.99	0.540064	0.356602
POLA2	5.46	6	5.48	5.69	5.25	5.77	0.16	0.07	0.16	0.1	0.04	0.1	0.1	0.75	0.17	0.2	0.17	0.07	0.22	0.14	0.58	0.67	0.63	0.51	0.58	-0.38	-0.5	-0.56	-0.29	-0.44	-0.0581165	-0.171297	7.73287	8.07945	9.91134	8.20509	8.09639	7.16	7.41	9.29	7.69	7.52	0.459999	-0.0446727
ZC3H3	4.48	4.38	4.8	4.73	4.42	4.55	-0.03	-0.02	0.04	-0.02	-0.01	0.03	0.77	0.68	0.59	0.21	0.23	0.05	0.23	0.1	0.66	0.66	0.61	0.53	0.5	-0.45	-0.43	-0.56	-0.3	-0.4	-0.127701	-0.123311	5.57539	6.13185	8.10288	6.19794	7.24618	4.92	5.47	7.5	5.67	6.74	0.562146	0.304542
CAPN1	9.3	9.58	9.31	8.92	8.92	8.92	0.06	-0.09	0	0.03	-0.04	0	0.49	0.42	0.95	0.6	0.52	0.12	0.41	0.2	0.69	0.65	0.72	0.53	0.67	-0.09	-0.14	-0.6	-0.12	-0.48	-0.543542	-0.460237	6.97162	7.84605	12.0256	7.68669	8.88289	6.29	7.19	11.3	7.16	8.21	0.956071	0.267931
ACPP	0.01	0.01	0.01	0.08	0	0.06	-0.04	0.24	0.24	-0.37	7.25	59.55	0.42	0.21	0.28	1.62	2.17	0.37	1.84	0.89	0.56	0.53	0.73	0.66	0.78	1.06	1.63	-0.36	1.18	0.11	-1.41142	-0.941696	0.148914	0.199019	0.84712	0.286505	0.749055	-0.42	-0.34	0.12	-0.37	-0.03	0.672248	0.544595
MDH1	8.66	9.01	8.43	8.07	8.14	8.38	0.08	-0.09	0.06	0.04	-0.04	0.03	0.27	0.22	0.4	0.21	0.24	0.07	0.17	0.09	0.7	0.66	0.78	0.64	0.87	-0.49	-0.42	-0.71	-0.47	-0.78	-0.270891	-0.276218	6.88442	7.42115	8.63586	7.01113	7.87139	6.19	6.76	7.85	6.37	7	0.286869	0.17172
SLC30A9	14	14.19	13.61	13.08	13.87	14.02	0.04	-0.1	0.03	0.01	-0.04	0.01	0.71	0.35	0.83	0.34	0.34	0.06	0.31	0.09	0.66	0.67	0.64	0.54	0.73	-0.32	-0.33	-0.57	-0.23	-0.64	-0.249441	-0.43586	3.34305	3.63345	4.95736	3.65755	4.76928	2.69	2.96	4.32	3.12	4.04	0.505232	0.344283
MTMR11	0.01	0.02	0	0.02	0.02	0.02	0.09	0.13	0.02	1.95	18.18	0.19	0.27	0.19	0.75	0.4	0.36	0.11	0.39	0.22	0.46	0.35	0.46	0.43	0.44	-0.05	0.02	-0.35	-0.04	-0.22	-0.608841	-0.3554	0.831485	0.697279	1.52584	0.744842	1.27983	0.37	0.35	1.06	0.31	0.84	0.601349	0.489036
COX15	16.4	17.14	16.32	14.64	16.01	15.58	0.13	-0.3	-0.08	0.05	-0.1	-0.03	0.2	0.11	0.59	0.27	0.3	0.11	0.23	0.14	0.93	0.98	0.97	0.92	1.08	-0.66	-0.68	-0.86	-0.7	-0.94	-0.147567	-0.193676	11.7752	12.6946	15.6663	12.8319	13.7539	10.84	11.71	14.69	11.91	12.67	0.580399	0.153928
CCDC88C	8.66	8.77	8.71	9.07	8.38	9.01	0.03	0.09	0.15	0.01	0.04	0.07	0.8	0.42	0.12	0.39	0.28	0.14	0.35	0.2	1.12	1.09	1.46	0.94	1.52	-0.74	-0.81	-1.32	-0.59	-1.32	-0.351552	-0.522097	28.1083	28.6669	35.4372	29.7101	32.7303	26.98	27.58	33.97	28.77	31.21	0.81516	0.315282
YAF2	1.41	1.3	1.36	1.67	1.43	1.7	-0.06	0.17	0.15	-0.07	0.22	0.18	0.08	0	0.06	0.36	0.55	0.13	0.53	0.24	0.55	0.54	0.65	0.62	0.71	-0.19	0.01	-0.52	-0.09	-0.46	-0.73211	-0.508114	5.67628	6.49297	11.2166	6.25767	8.26231	5.13	5.96	10.57	5.64	7.56	1.13442	0.527303
ZMYND11	10.76	10.88	10.3	11.21	10.96	11.02	0.03	0.2	0.01	0.01	0.09	0.01	0.69	0.11	0.4	0.57	0.7	0.16	0.66	0.27	1.05	0.88	1.13	0.99	1.1	-0.48	-0.18	-0.97	-0.33	-0.83	-0.735196	-0.462313	21.3382	22.1649	34.6091	22.9762	27.3716	20.29	21.29	33.48	21.99	26.27	1.64699	0.616863
WAS	12.74	13.09	13.35	12.68	12.87	12.84	0.07	-0.13	0	0.03	-0.05	0	0.66	0.12	0.97	0.1	0.12	0.02	0.1	0.03	0.35	0.4	0.41	0.29	0.43	-0.25	-0.28	-0.38	-0.19	-0.4	-0.122373	-0.282209	6.43344	7.40177	7.94438	7.14028	7.3934	6.09	7	7.54	6.85	6.96	0.141869	0.0298557
DPEP1	0.36	0.37	0.47	0.21	0.3	0.23	0.01	-0.32	-0.08	0.03	-0.56	-0.2	0.81	0.01	0.42	0.51	0.43	0.11	0.36	0.19	0.38	0.31	0.38	0.37	0.17	0.13	0.13	-0.27	-0.01	0.02	-0.631637	0.163638	1.40825	1.13965	1.16808	1.43383	1.29655	1.03	0.83	0.79	1.06	1.13	-0.0341807	0.0425773
BID	8.99	9.3	8.82	8.59	8.75	8.82	0.07	-0.06	0.02	0.03	-0.03	0.01	0.14	0.18	0.6	0.53	0.48	0.16	0.59	0.25	0.92	0.88	0.96	0.71	0.53	-0.39	-0.4	-0.8	-0.12	-0.28	-0.371447	-0.252244	11.9982	11.8251	17.4772	11.5881	14.1499	11.08	10.95	16.51	10.88	13.62	1.06176	0.553247
MATR3	14.14	14.55	13.65	12.06	13.67	13.04	0.08	-0.31	-0.12	0.03	-0.12	-0.05	0.26	0.05	0.45	0.14	0.2	0.08	0.23	0.1	0.66	0.69	0.65	0.65	0.65	-0.51	-0.49	-0.57	-0.42	-0.55	-0.0748291	-0.137098	11.1107	11.0343	10.3865	12.255	10.8783	10.45	10.34	9.74	11.61	10.23	-0.134126	-0.295593
NPC1L1	0	0	0	0	0	0	0	0	0	0	0	0	#DIV/0!	#DIV/0!	#DIV/0!	0.54	0.55	0.11	0.51	0.2	0.31	0.27	0.32	0.21	0.23	0.23	0.28	-0.21	0.3	-0.02	-0.702457	-0.572008	0.0663821	0.11119	0.269641	0.117107	0.16981	-0.24	-0.16	-0.05	-0.09	-0.06	0.240351	0.0894111
XYLT2	8.78	8.56	8.42	9.23	8.44	8.79	-0.05	0.19	0.08	-0.03	0.1	0.04	0.63	0.29	0.35	0.22	0.21	0.1	0.29	0.17	0.67	0.71	0.73	0.78	0.44	-0.45	-0.5	-0.62	-0.49	-0.27	-0.116392	0.261386	8.50264	8.36042	12.2707	8.57507	9.73204	7.83	7.65	11.54	7.8	9.29	0.888765	0.361615
RGPD5	0.07	0.05	0.04	0.05	0.06	0.05	-0.05	0.04	0	-0.27	0.27	-0.02	0.44	0.45	0.94	0	0	0	0	0	0	0	0	0	0	0	0	0	0	0	#DIV/0!	#DIV/0!	0	0	0	0	0	0	0	0	0	0	#DIV/0!	#DIV/0!
STMN4	0.01	0	0	0	0	0	-0.07	0	0	-0.84	0	0	0.42	#DIV/0!	#DIV/0!	1.24	1.46	0.37	1.41	0.67	0.29	0.24	0.25	0.3	0.34	0.95	1.22	0.12	1.11	0.33	-0.956693	-0.648701	0.0981365	0.0585875	0.142958	0.0608006	0.0620354	-0.19	-0.18	-0.11	-0.24	-0.28	0.136046	-0.0539271
NUDCD3	7.7	8.13	7.54	7.4	7.58	7.82	0.11	-0.04	0.06	0.06	-0.02	0.03	0.28	0.67	0.47	0.37	0.28	0.1	0.26	0.15	0.69	0.57	0.75	0.67	0.71	-0.33	-0.29	-0.64	-0.41	-0.56	-0.361449	-0.15294	8.60255	9.22647	12.0518	9.43939	9.9601	7.91	8.66	11.31	8.77	9.25	0.593326	0.113307
ISL1	0	0	0	0	0	0	0	0	0	0	0	0	#DIV/0!	#DIV/0!	#DIV/0!	3.16	3.1	1.51	3.01	2.42	0.38	0.24	0.41	0.37	0.42	2.78	2.87	1.1	2.64	2	-0.885776	-0.298496	0.00533781	0.073579	0.0184013	0.0489287	0.0539397	-0.38	-0.17	-0.39	-0.32	-0.37	-0.300278	-0.0585342
CHDH	0	0	0	0.04	0	0	-0.06	0.19	-0.06	-0.83	37.8	-0.83	0.42	0.29	0.42	2.49	2.95	0.97	2.79	1.95	0.37	0.31	0.42	0.31	0.41	2.13	2.64	0.54	2.48	1.54	-1.17412	-0.470708	0.122089	0.0806245	0.366267	0.144214	0.186106	-0.24	-0.23	-0.06	-0.16	-0.23	0.318723	-0.101657
IL20RA	0	0	0	0	0	0	0	0	0	0	0	0	#DIV/0!	#DIV/0!	#DIV/0!	3.24	3.53	2.6	3.24	2.97	0.45	0.58	0.43	0.56	0.47	2.79	2.95	2.17	2.68	2.5	-0.34475	-0.0782064	0.0823955	0.0770221	0.0920066	0.121601	0.0699211	-0.37	-0.5	-0.33	-0.44	-0.4	0.183387	0.0404237
CLCA1	0.03	0.01	0.02	0.01	0.03	0.02	-0.1	-0.01	-0.07	-0.72	-0.1	-0.47	0.06	0.95	0.42	0.42	0.59	0.25	0.46	0.28	0.45	0.39	0.37	0.49	0.55	-0.04	0.2	-0.13	-0.03	-0.28	-0.568303	-0.447526	0.43593	0.439091	0.369419	0.400729	0.485983	-0.02	0.05	0	-0.09	-0.07	-0.231964	0.0449982
CLCA4	0	0	0	0	0	0	0	0	0	0	0	0	#DIV/0!	#DIV/0!	#DIV/0!	0.46	0.61	0.15	0.82	0.33	0.32	0.35	0.5	0.44	0.45	0.14	0.26	-0.35	0.39	-0.13	-0.782137	-0.716497	0.103747	0.0603887	0.163852	0.0750747	0.146783	-0.22	-0.29	-0.33	-0.36	-0.31	-0.0546788	0.0681805
GLT8D1	7.2	7.14	6.83	8.76	7.11	8.74	-0.02	0.49	0.41	-0.01	0.28	0.23	0.71	0.03	0.01	0.2	0.23	0.08	0.21	0.09	0.63	0.74	0.76	0.52	0.7	-0.42	-0.51	-0.68	-0.32	-0.61	-0.154061	-0.302143	8.83359	9.3321	13.0527	9.5765	11.1581	8.21	8.59	12.29	9.05	10.46	0.809655	0.318181
ATP2C1	11.84	11.53	11.41	10.89	11.68	11.78	-0.06	-0.11	0.02	-0.03	-0.05	0.01	0.4	0.3	0.74	0.35	0.32	0.11	0.24	0.19	0.99	1.05	1.01	1.09	1.15	-0.64	-0.72	-0.89	-0.85	-0.95	-0.134424	-0.0793759	12.4258	14.0737	15.4287	14.4208	16.3672	11.43	13.03	14.42	13.34	15.22	0.266571	0.352863
SRCIN1	0	0	0	0	0	0	0	0	0.04	0.02	0	1.96	0.98	#DIV/0!	0.42	2.47	2.96	1.23	2.68	1.66	0.54	0.47	0.62	0.5	0.34	1.93	2.5	0.6	2.18	1.32	-1.07623	-0.461101	0.619063	0.581905	0.947704	0.330459	0.649482	0.08	0.12	0.32	-0.17	0.31	0.31253	0.694334
IGF1	0	0	0	0	0	0	0	0	0	0	0	0	#DIV/0!	#DIV/0!	#DIV/0!	1.44	1.46	0.29	1.38	0.57	0.41	0.43	0.43	0.4	0.49	1.03	1.03	-0.14	0.98	0.08	-1.0812	-0.870005	0.111549	0.106105	0.326605	0.16058	0.107984	-0.3	-0.33	-0.1	-0.24	-0.38	0.338136	-0.177594
SLC38A5	8.19	8.74	8.05	7.49	8.03	7.65	0.13	-0.14	-0.09	0.07	-0.07	-0.05	0.32	0.37	0.31	0.1	0.13	0.04	0.14	0.08	0.27	0.31	0.18	0.29	0.21	-0.17	-0.18	-0.14	-0.14	-0.12	0.0779002	0.0403859	4.10254	4.29106	4.69629	4.29555	4.46678	3.84	3.98	4.52	4.01	4.26	0.183552	0.0874618
MAGIX	0.51	0.42	0.57	0.79	0.48	0.68	-0.09	0.19	0.19	-0.17	0.4	0.42	0.48	0.01	0.02	0.15	0.14	0.03	0.09	0.06	0.22	0.25	0.24	0.18	0.27	-0.07	-0.11	-0.21	-0.1	-0.2	-0.175656	-0.194882	2.72631	3.15495	4.90289	3.0316	3.74002	2.51	2.9	4.66	2.85	3.47	0.639557	0.248063
RALBP1	16.78	17.57	16.38	14.8	16.51	15.83	0.14	-0.28	-0.12	0.05	-0.1	-0.04	0.2	0.21	0.39	0.3	0.31	0.09	0.38	0.11	0.63	0.74	0.78	0.7	0.45	-0.33	-0.43	-0.69	-0.31	-0.33	-0.248599	-0.0229767	11.6289	12.5162	14.668	13.0809	13.8477	11	11.77	13.89	12.38	13.4	0.417032	0.200294
RUFY3	0.68	0.54	1.14	1.15	0.48	0.57	-0.13	0.01	0.09	-0.21	0.01	0.19	0.27	0.42	0.07	1.18	0.85	0.12	1.3	0.44	0.58	0.56	0.64	0.51	0.67	0.6	0.29	-0.52	0.79	-0.23	-0.899741	-1.00972	2.31652	4.09166	8.02935	2.39154	3.97775	1.74	3.53	7.39	1.88	3.31	1.16776	0.627345
CNTN1	0	0	0	0	0	0	0	0	0.04	0	0	2.42	#DIV/0!	#DIV/0!	0.42	2.09	2.28	0.46	1.96	1.04	0.24	0.27	0.29	0.21	0.26	1.86	2.01	0.17	1.76	0.78	-1.24452	-0.613627	0.0424301	0.0455565	0.0428142	0.0543842	0.0848524	-0.19	-0.23	-0.25	-0.15	-0.17	-0.0302466	-0.0329937
SLC11A1	0.25	0.18	0.17	0.68	0.18	0.43	-0.11	0.56	0.32	-0.29	3.07	1.39	0.03	0.07	0.08	0.47	0.49	0.12	0.57	0.23	0.32	0.33	0.33	0.3	0.31	0.15	0.16	-0.21	0.27	-0.08	-0.60947	-0.590813	0.127699	0.122738	0.421837	0.138928	0.270749	-0.2	-0.21	0.1	-0.16	-0.04	0.551021	0.269605
WWTR1	0	0	0	0	0	0	0	0.02	-0.03	0	0.57	-0.42	1	0.77	0.73	0.71	0.79	0.15	0.68	0.34	0.81	0.8	0.8	0.67	0.81	-0.1	-0.01	-0.66	0.01	-0.47	-0.798229	-0.694728	0.64247	0.677944	0.81105	1.19947	1.00235	-0.17	-0.12	0.01	0.53	0.19	0.358402	-0.395065
AGPS	10.51	10.8	10.21	9.97	10.35	10.35	0.06	-0.05	0	0.03	-0.02	0	0.5	0.15	0.99	0.3	0.22	0.1	0.19	0.09	0.66	0.7	0.65	0.63	0.81	-0.36	-0.48	-0.55	-0.44	-0.72	-0.0682941	-0.259065	7.31967	7.94903	10.2351	7.90321	9.0856	6.66	7.25	9.59	7.27	8.27	0.570572	0.254978
CXorf56	6.49	6.39	5.98	5.32	6.27	5.72	-0.03	-0.2	-0.16	-0.02	-0.11	-0.09	0.71	0.04	0.12	0.18	0.15	0.05	0.08	0.08	0.28	0.23	0.17	0.27	0.25	-0.1	-0.08	-0.12	-0.19	-0.17	-0.0985653	0.0196699	0.866658	0.978724	0.964639	1.03872	1.05818	0.58	0.75	0.79	0.77	0.81	0.0335044	0.0290577
ATP1A2	0	0	0	0	0	0	0	0	0	0	0	0	#DIV/0!	#DIV/0!	#DIV/0!	0.84	0.84	0.27	0.85	0.48	0.33	0.3	0.3	0.27	0.31	0.51	0.54	-0.03	0.58	0.16	-0.757982	-0.488713	0.183542	0.145516	0.194643	0.121601	0.162134	-0.14	-0.16	-0.11	-0.14	-0.15	0.100531	-0.0143879
TTC27	9.33	9.35	8.47	12.4	8.79	11.65	0.01	0.86	0.63	0	0.46	0.32	0.87	0.05	0.01	0.26	0.22	0.05	0.27	0.15	0.42	0.48	0.45	0.48	0.53	-0.16	-0.25	-0.41	-0.2	-0.38	-0.186724	-0.238048	2.02225	2.11043	2.79062	2.07117	2.52601	1.6	1.63	2.34	1.6	1.99	0.352283	0.210419
ZNF582	3.27	3.22	3.28	2.79	3.53	2.9	-0.02	-0.2	-0.25	-0.02	-0.15	-0.18	0.42	0.05	0.02	0.6	0.7	0.31	0.66	0.5	0.82	0.87	0.77	0.88	0.38	-0.21	-0.17	-0.45	-0.22	0.12	-0.360655	0.579773	5.56361	5.85407	6.87322	5.69167	6.04995	4.75	4.99	6.11	4.81	5.67	0.336383	0.263213
VSIG2	0	0	0	0.06	0	0	0	0.25	0	0	61.61	0	#DIV/0!	0.21	#DIV/0!	0.59	0.63	0.13	0.69	0.3	0.38	0.33	0.44	0.38	0.5	0.21	0.29	-0.31	0.3	-0.2	-0.779171	-0.712022	0.549535	0.410591	0.895653	0.591949	0.763882	0.17	0.08	0.45	0.21	0.26	0.51187	0.0798379
PHLDB1	0	0	0	0	0	0	-0.04	0.03	0.06	-0.7	1.59	3.98	0.24	0.18	0.04	0.62	0.63	0.15	0.61	0.34	0.42	0.48	0.33	0.36	0.45	0.2	0.15	-0.18	0.25	-0.11	-0.578874	-0.598394	0.432784	0.312591	0.564062	0.355814	0.401445	0.01	-0.17	0.24	-0.01	-0.05	0.63354	-0.184751
MARCO	0	0	0	0	0	0	0	0	0	0	0	0	#DIV/0!	#DIV/0!	#DIV/0!	0.51	0.55	0.29	0.57	0.39	0.49	0.63	0.5	0.55	0.6	0.02	-0.07	-0.2	0.03	-0.2	-0.243105	-0.482008	2.10711	2.10551	2.1844	2.26129	2.59457	1.62	1.48	1.69	1.72	2	0.118729	0.145905
CYP24A1	0	0	0	0	0	0	0	0	0	0	0	0	#DIV/0!	#DIV/0!	#DIV/0!	2.62	2.94	1.29	2.78	1.96	0.43	0.47	0.42	0.37	0.22	2.19	2.47	0.87	2.41	1.74	-0.873932	-0.328329	0.180805	0.110448	0.128809	0.162502	0.131431	-0.25	-0.36	-0.29	-0.2	-0.09	0.0860349	0.208194
PRDM11	1.75	1.74	1.82	1.54	1.85	1.6	-0.01	-0.15	-0.13	-0.01	-0.15	-0.13	0.95	0.29	0.17	0.24	0.24	0.15	0.25	0.23	0.52	0.51	0.53	0.58	0.49	-0.28	-0.27	-0.38	-0.33	-0.27	-0.137495	0.0846061	7.07906	7.31235	6.07536	7.53513	6.81133	6.56	6.8	5.55	6.95	6.32	-0.356365	-0.174354
SYT13	0	0	0	0	0	0	0	0	0	0	0	0	#DIV/0!	#DIV/0!	#DIV/0!	2.04	2.63	0.79	2.43	1.31	0.32	0.28	0.35	0.29	0.27	1.71	2.35	0.45	2.14	1.04	-1.13917	-0.615434	0.0372285	0.0385111	0.0757313	0.0420319	0.0774917	-0.29	-0.24	-0.27	-0.25	-0.19	-0.0493198	0.0847626
SNAI2	0	0	0	0	0	0	0	0	0	0	0	0	#DIV/0!	#DIV/0!	#DIV/0!	2.29	2.46	0.57	2.17	1.09	0.41	0.39	0.34	0.37	0.39	1.88	2.08	0.23	1.8	0.7	-1.21499	-0.698488	0.135501	0.167235	0.142958	0.153683	0.123336	-0.27	-0.22	-0.2	-0.21	-0.26	0.0282484	-0.0752849
CD74	48.13	51.15	46.18	29.05	48.45	35.98	0.3	-1.97	-1.36	0.06	-0.37	-0.26	0.38	0.06	0.11	0.24	0.2	0.06	0.1	0.11	0.57	0.66	0.74	0.67	0.78	-0.33	-0.45	-0.68	-0.57	-0.67	-0.214631	-0.0870287	16.395	17.5859	16.3901	18.9941	17.231	15.82	16.93	15.65	18.33	16.46	-0.223793	-0.317222
HGF	0.37	0.19	0.13	7.15	1.02	3.71	-0.24	2.6	1.23	-0.49	54.56	2.62	0.26	0.04	0.08	1.02	1.08	0.36	1.49	0.64	0.3	0.3	0.47	0.37	0.43	0.72	0.78	-0.1	1.12	0.2	-0.941301	-0.793734	0.0796585	0.16305	3.78268	0.27158	1.74215	-0.22	-0.13	3.31	-0.1	1.31	1.85665	1.18816
ZRANB1	10.2	10.28	9.74	9.25	9.85	9.66	0.02	-0.11	-0.04	0.01	-0.05	-0.02	0.71	0.36	0.73	0.39	0.31	0.13	0.24	0.19	0.77	0.73	0.71	0.77	0.95	-0.38	-0.42	-0.58	-0.53	-0.76	-0.160837	-0.202596	0.650545	0.626402	0.707387	0.709537	0.841899	-0.12	-0.11	0	-0.06	-0.11	0.327058	-0.126128
NCDN	6.98	7.34	7	6.07	6.7	6.17	0.1	-0.26	-0.15	0.05	-0.13	-0.08	0.3	0.08	0.03	0.13	0.21	0.07	0.24	0.14	0.75	0.66	0.79	0.66	0.68	-0.62	-0.46	-0.72	-0.42	-0.54	-0.241288	-0.127171	9.96086	10.3437	13.2344	10.7942	11.2484	9.21	9.68	12.44	10.13	10.57	0.586861	0.0953997
GPR124	4.03	4.16	2.85	2.6	3.34	2.4	0.05	-0.11	-0.39	0.03	-0.09	-0.28	0.86	0.57	0.05	0.27	0.26	0.09	0.3	0.14	0.44	0.58	0.49	0.46	0.5	-0.16	-0.32	-0.39	-0.16	-0.36	-0.0876283	-0.270555	1.1612	0.849522	1.08421	0.766493	1.09614	0.73	0.27	0.6	0.31	0.6	0.345623	0.305782
ZFP64	2.87	2.83	2.79	2.57	2.83	2.65	-0.01	-0.1	-0.08	-0.01	-0.08	-0.06	0.79	0.1	0.19	0.98	1.07	0.21	1.02	0.49	0.31	0.39	0.29	0.37	0.18	0.66	0.68	-0.07	0.65	0.31	-0.867581	-0.346438	0.0745932	0.0998004	0.10227	0.0869466	0.0773867	-0.24	-0.29	-0.19	-0.28	-0.1	0.157811	0.29497
MNAT1	5.3	5.49	5.11	5.35	5.07	5.58	0.06	0.08	0.16	0.04	0.05	0.1	0.37	0.23	0.02	1.03	1.21	0.37	1.4	0.77	0.9	0.89	0.88	0.92	0.78	0.13	0.32	-0.51	0.48	0	-0.910133	-0.694298	2.62092	2.33313	4.51294	2.74382	3.80836	1.72	1.44	3.63	1.83	3.03	0.972589	0.547924
SAMD4A	0.01	0	0.01	0.01	0.01	0.01	-0.01	0.02	-0.05	-0.14	0.3	-0.5	0.89	0.7	0.2	4.45	4.77	2.57	4.61	3.6	0.8	0.71	0.86	0.73	1.02	3.65	4.05	1.72	3.88	2.58	-0.972279	-0.514441	0.744433	0.792577	1.33552	1.14348	0.726658	-0.06	0.08	0.48	0.42	-0.3	0.532013	-0.843273
RUNX3	9.26	10.13	9.67	8.49	9.41	8.94	0.2	-0.28	-0.11	0.09	-0.12	-0.05	0.16	0.03	0.31	0.31	0.19	0.07	0.27	0.14	0.56	0.66	0.63	0.48	0.79	-0.26	-0.48	-0.56	-0.21	-0.65	-0.0807995	-0.472188	7.77899	11.6014	14.5737	8.2149	13.4745	7.22	10.94	13.95	7.73	12.69	0.602682	1.09587
MRE11A	10.99	11.46	10.93	10.76	10.82	11.01	0.1	-0.04	0.04	0.04	-0.02	0.02	0.33	0.55	0.52	0.2	0.17	0.07	0.19	0.12	0.57	0.67	0.56	0.72	0.78	-0.37	-0.5	-0.5	-0.54	-0.66	0.00613914	-0.114914	5.04817	5.444	6.54441	5.05229	5.94881	4.48	4.77	5.98	4.33	5.17	0.369151	0.271427
PLEKHB1	0	0	0	0	0	0	0.05	0	0	3.3	0	0	0.42	#DIV/0!	#DIV/0!	0.66	0.94	0.2	0.61	0.41	0.35	0.32	0.31	0.3	0.29	0.31	0.62	-0.11	0.31	0.12	-0.854599	-0.287993	0.153843	0.107746	0.225068	0.0978575	0.154458	-0.2	-0.21	-0.08	-0.2	-0.13	0.241561	0.122978
SERPINB1	34.5	36.49	31.55	30.39	33.56	33.11	0.24	-0.15	-0.05	0.06	-0.04	-0.01	0.02	0.65	0.83	0.28	0.39	0.11	0.3	0.17	0.67	0.66	0.7	0.58	0.72	-0.39	-0.27	-0.59	-0.28	-0.56	-0.345037	-0.299405	10.8747	10.9567	15.7686	11.6147	13.4924	10.21	10.29	15.07	11.04	12.77	0.947723	0.355172
CYP3A43	0	0	0	0	0	0	0	0	0	0	0	0	#DIV/0!	#DIV/0!	#DIV/0!	1.46	1.53	0.38	1.63	0.72	0.35	0.35	0.41	0.42	0.38	1.12	1.17	-0.02	1.21	0.34	-1.09304	-0.701326	0.0585797	0.0639911	0.178368	0.0553451	0.116185	-0.29	-0.29	-0.23	-0.36	-0.27	0.0848615	0.11778
SLC7A9	0.02	0.03	0.05	0.03	0	0	0.05	-0.07	0	0.52	-0.41	0	0.66	0.67	#DIV/0!	0.97	1.17	0.16	0.82	0.38	0.37	0.31	0.39	0.37	0.21	0.6	0.86	-0.23	0.45	0.18	-1.04307	-0.347068	0.0531057	0.0770221	0.188265	0.103313	0.0773867	-0.31	-0.24	-0.2	-0.26	-0.13	0.0587577	0.21521
SPAST	9.59	10.02	9.78	9.19	9.61	9.64	0.1	-0.14	0.01	0.04	-0.06	0	0.37	0.23	0.96	0.24	0.11	0.09	0.21	0.12	0.7	0.67	0.78	0.72	0.83	-0.46	-0.56	-0.7	-0.51	-0.72	-0.116825	-0.189142	7.86154	8.66533	10.9494	8.77319	9.74823	7.16	7.99	10.17	8.05	8.91	0.50949	0.209015
NRXN3	0	0	0	0	0	0	0	0	0.05	0	0	3	#DIV/0!	#DIV/0!	0.42	1.3	1.46	0.19	1.25	0.46	0.44	0.35	0.39	0.31	0.62	0.86	1.11	-0.21	0.94	-0.17	-1.14711	-1.05273	0.0743207	0.048099	0.116419	0.0938434	0.0696061	-0.37	-0.31	-0.28	-0.21	-0.55	0.0362999	-0.391576
OSBPL5	7.38	7.8	8.07	7.86	7.21	7.65	0.11	-0.05	0.11	0.06	-0.03	0.06	0.14	0.16	0.51	0.51	0.49	0.19	0.59	0.32	0.44	0.53	0.56	0.42	0.45	0.07	-0.04	-0.38	0.17	-0.13	-0.517179	-0.546649	3.16676	3.36768	5.61093	3.10252	4.63933	2.73	2.83	5.05	2.68	4.19	0.788988	0.576432
AQR	9.92	10.35	9.84	8.96	9.92	9.58	0.09	-0.2	-0.08	0.04	-0.09	-0.03	0.35	0.12	0.08	0.39	0.37	0.1	0.28	0.17	0.93	0.81	0.82	0.7	0.85	-0.54	-0.44	-0.73	-0.43	-0.68	-0.267954	-0.24439	4.71135	4.8176	5.91181	4.87034	5.0312	3.78	4.01	5.09	4.17	4.18	0.357859	0.00294545
CPS1	0.19	0.17	0.24	0.72	0.23	0.61	-0.02	0.5	0.41	-0.07	2.04	1.61	0.79	0.01	0.11	0.46	0.47	0.07	0.53	0.11	0.48	0.44	0.59	0.55	0.62	-0.02	0.04	-0.51	-0.02	-0.51	-0.743354	-0.676741	2.52963	2.84935	4.72019	2.9628	4.71819	2.05	2.41	4.13	2.42	4.1	0.672116	0.657662
C8B	0	0	0	0	0	0	0	0	0	0	0	0	#DIV/0!	#DIV/0!	#DIV/0!	0.78	0.87	0.11	0.83	0.28	0.24	0.3	0.27	0.29	0.33	0.54	0.57	-0.16	0.55	-0.05	-0.852113	-0.771054	0.0982728	0.0446559	0.0654676	0.0425123	0.0850624	-0.14	-0.26	-0.2	-0.25	-0.24	0.0788638	0.00425216
FHL1	0.19	0.32	0.12	0.31	0.11	0.19	0.18	0.3	0.14	0.68	1.65	0.71	0.12	0.02	0.15	0.88	1.29	0.58	1.42	0.67	0.25	0.25	0.24	0.2	0.25	0.62	1.04	0.34	1.22	0.42	-0.596081	-0.624129	0.634531	0.44852	0.539283	0.451099	0.317118	0.38	0.2	0.3	0.25	0.06	0.131658	-0.330815
C20orf43	11.83	12.03	11.48	10.35	11.56	11	0.04	-0.24	-0.12	0.02	-0.1	-0.05	0.66	0.07	0.1	0.25	0.22	0.06	0.24	0.09	0.58	0.63	0.77	0.7	0.33	-0.33	-0.41	-0.71	-0.45	-0.24	-0.284717	0.263524	4.03095	4.36447	4.86088	4.36853	4.60925	3.45	3.74	4.09	3.67	4.28	0.126637	0.217141
GABRA1	0	0	0	0	0	0	0	0	0	0	0	0	#DIV/0!	#DIV/0!	#DIV/0!	2.08	2.26	0.37	2.24	0.85	0.36	0.46	0.34	0.36	0.42	1.71	1.8	0.02	1.88	0.43	-1.31546	-0.952549	0.0425663	0.0533433	0.0205274	0.061281	0.0771768	-0.32	-0.41	-0.32	-0.3	-0.34	0.100767	-0.0555455
NLRP2	2.13	2.01	2	3.38	2.15	2.68	-0.06	0.6	0.24	-0.05	0.69	0.25	0.16	0.16	0.25	0.15	0.24	0.06	0.26	0.08	0.22	0.21	0.18	0.2	0.12	-0.07	0.03	-0.12	0.06	-0.04	-0.38417	-0.307112	0.228709	0.220737	0.341121	0.255384	0.292936	0.01	0.01	0.16	0.05	0.17	0.355033	0.253304
SLC45A4	2.43	2.28	2.29	3.16	2.45	2.65	-0.07	0.37	0.09	-0.06	0.38	0.08	0.16	0.08	0.1	0.88	0.95	0.33	0.78	0.61	0.5	0.51	0.61	0.5	0.6	0.38	0.44	-0.29	0.29	0.02	-0.851425	-0.490073	2.85552	2.79362	6.68327	2.95011	4.52418	2.36	2.28	6.07	2.45	3.93	1.31254	0.584069
RNF10	11.01	11.18	10.95	11.18	10.66	11.56	0.04	0.05	0.19	0.02	0.02	0.08	0.77	0.69	0.07	0.21	0.27	0.07	0.22	0.13	0.47	0.54	0.55	0.51	0.75	-0.26	-0.27	-0.48	-0.29	-0.62	-0.244808	-0.346993	6.60124	6.94244	9.41612	6.82811	7.54112	6.13	6.4	8.87	6.32	6.79	0.630215	0.131956
ZNF839	5.8	5.73	5.62	4.9	5.52	5.23	-0.02	-0.22	-0.09	-0.01	-0.13	-0.05	0.67	0.1	0.33	0.21	0.36	0.11	0.32	0.14	0.85	0.81	0.9	0.78	0.94	-0.63	-0.45	-0.78	-0.46	-0.81	-0.303983	-0.307519	5.16122	5.46996	6.56384	4.9063	6.77799	4.31	4.66	5.67	4.13	5.83	0.312344	0.541037
ZDHHC6	15.35	16.45	14.97	15.16	14.75	15.38	0.2	0.04	0.12	0.07	0.01	0.04	0.2	0.64	0.04	0.32	0.24	0.09	0.28	0.18	1.03	0.96	0.92	0.96	0.93	-0.71	-0.73	-0.82	-0.68	-0.76	-0.0778125	-0.0621452	10.7718	11.5298	13.8933	11.7228	12.4526	9.74	10.56	12.97	10.76	11.52	0.496578	0.159933
GRAMD1B	0.1	0.04	0.03	0.13	0.08	0.15	-0.15	0.25	0.14	-0.56	3.26	0.8	0.19	0.06	0.1	0.81	1.01	0.17	0.81	0.33	0.24	0.24	0.26	0.18	0.22	0.58	0.77	-0.09	0.63	0.11	-0.93026	-0.606534	0.0532419	0.070136	0.100144	0.0736333	0.0696061	-0.18	-0.17	-0.16	-0.11	-0.15	0.00925831	-0.0789836
RNH1	8.02	7.98	7.91	7.35	7.86	7.43	-0.01	-0.14	-0.11	-0.01	-0.07	-0.05	0.9	0.05	0.04	0.22	0.15	0.06	0.22	0.09	0.67	0.7	0.81	0.62	0.8	-0.44	-0.55	-0.76	-0.4	-0.7	-0.179538	-0.290683	12.9851	13.2673	16.8608	14.4091	13.6596	12.32	12.57	16.05	13.79	12.86	0.650171	-0.179731
NDUFS1	12.1	12.52	12.38	11.1	12.06	11.67	0.08	-0.26	-0.08	0.03	-0.1	-0.03	0.24	0.07	0.3	0.12	0.14	0.06	0.18	0.11	0.71	0.75	0.61	0.7	0.76	-0.59	-0.6	-0.55	-0.52	-0.65	0.0499109	-0.118315	12.7834	13.8329	14.1864	13.8283	14.0858	12.07	13.09	13.58	13.13	13.33	0.0948793	0.0387082
RB1CC1	10.02	9.88	9.9	9.6	10.02	10.08	-0.03	-0.07	0.01	-0.01	-0.03	0.01	0.73	0.7	0.91	1.35	1.78	0.26	1.57	0.62	0.32	0.31	0.28	0.32	0.38	1.02	1.46	-0.02	1.25	0.25	-1.2188	-0.82187	0.0479041	0.0376105	0.16136	0.036096	0.146573	-0.28	-0.28	-0.12	-0.28	-0.23	0.246894	0.068372
ERP44	6.29	6.32	6.31	6.21	6.34	6.21	0.01	-0.03	-0.04	0	-0.02	-0.02	0.69	0.67	0.56	0.19	0.11	0.06	0.21	0.1	0.73	0.6	0.73	0.63	0.74	-0.54	-0.49	-0.67	-0.42	-0.64	-0.172739	-0.207	6.64039	6.75646	7.4298	7.0137	7.62209	5.91	6.16	6.7	6.38	6.89	0.150696	0.13812
ALAS1	17.36	17.1	16.27	18.43	17.12	19.56	-0.04	0.37	0.4	-0.01	0.13	0.14	0.48	0.09	0.07	0.32	0.29	0.1	0.33	0.18	0.51	0.62	0.66	0.69	0.75	-0.19	-0.33	-0.56	-0.36	-0.57	-0.240853	-0.21589	6.28261	7.38794	10.6782	7.68618	8.43065	5.78	6.77	10.02	6.99	7.68	0.793753	0.179955
BIRC3	0.28	0.18	0.36	0.45	0.21	0.39	-0.14	0.09	0.23	-0.33	0.23	0.82	0.23	0.14	0.02	1.45	0.96	0.22	1.21	0.57	0.6	0.55	0.53	0.51	0.71	0.85	0.41	-0.3	0.7	-0.14	-0.845466	-0.918356	0.454544	0.892696	1.55458	0.448046	0.910245	-0.14	0.34	1.03	-0.06	0.2	0.587971	0.509396
AKAP11	5.85	5.92	6.03	5.81	6.08	5.81	0.02	-0.06	-0.08	0.01	-0.04	-0.04	0.67	0.03	0.28	0.42	0.44	0.11	0.35	0.2	0.63	0.74	0.64	0.56	0.84	-0.21	-0.3	-0.53	-0.21	-0.63	-0.25082	-0.465034	7.77339	8.59191	11.2549	8.37455	9.90437	7.14	7.85	10.61	7.82	9.07	0.643084	0.304142
GLRX2	6.94	7.04	6.81	6.47	6.79	6.5	0.03	-0.09	-0.08	0.01	-0.05	-0.04	0.82	0.54	0.44	0.28	0.34	0.08	0.33	0.15	0.65	0.59	0.59	0.63	0.65	-0.38	-0.25	-0.5	-0.3	-0.5	-0.295456	-0.225588	5.60141	5.69382	7.21874	5.99601	6.27307	4.95	5.11	6.63	5.37	5.62	0.445279	0.0757205
SNAPC1	5.84	5.88	5.41	4.99	5.58	5.62	0.01	-0.13	0.01	0.01	-0.08	0.01	0.84	0.31	0.94	0.37	0.27	0.13	0.24	0.12	0.83	0.74	0.82	0.76	1.03	-0.46	-0.46	-0.69	-0.51	-0.92	-0.206439	-0.338302	5.69324	6.48211	7.08443	6.75787	8.04036	4.86	5.74	6.27	6	7.01	0.151407	0.278316
DERA	6.35	6.09	5.96	6.56	6.14	6.72	-0.07	0.17	0.16	-0.04	0.1	0.1	0.54	0.01	0.02	0.47	0.29	0.08	0.37	0.19	0.51	0.58	0.67	0.57	0.72	-0.04	-0.29	-0.59	-0.2	-0.53	-0.320356	-0.390902	3.42092	3.85853	6.18885	4.20459	5.02405	2.91	3.28	5.52	3.64	4.31	0.757133	0.238215
STRAP	20.23	20.68	19.79	17.65	19.19	19.17	0.07	-0.35	0	0.02	-0.11	0	0.57	0.07	0.96	0.26	0.25	0.08	0.22	0.15	0.61	0.61	0.69	0.62	0.62	-0.35	-0.36	-0.61	-0.39	-0.47	-0.250916	-0.0822178	6.35363	7.18103	7.60641	7.39326	7.94309	5.75	6.57	6.92	6.77	7.32	0.0956572	0.146669
ABCC2	0.19	0.15	0.17	0.25	0.21	0.25	-0.07	0.12	0.07	-0.22	0.44	0.22	0.41	0.3	0.46	0.9	0.75	0.21	0.86	0.43	0.77	0.63	0.69	0.73	0.75	0.13	0.12	-0.48	0.13	-0.32	-0.779213	-0.667933	0.406776	0.444176	0.737812	0.333032	0.787119	-0.37	-0.18	0.05	-0.4	0.04	0.477237	0.662956
DEF6	17.31	17.78	17.18	15.77	16.74	16.96	0.08	-0.25	0.04	0.03	-0.08	0.01	0.66	0.2	0.81	0.32	0.23	0.09	0.41	0.17	0.6	0.6	0.62	0.63	0.65	-0.28	-0.37	-0.53	-0.22	-0.48	-0.164308	-0.306183	9.81851	10.4171	13.4474	10.6568	12.3421	9.22	9.82	12.82	10.03	11.7	0.632267	0.358302
PLEKHO1	10.83	10.99	10.79	8.14	10.64	9.39	0.03	-0.61	-0.28	0.01	-0.25	-0.12	0.36	0.06	0.26	0.28	0.33	0.15	0.25	0.21	0.66	0.59	0.76	0.64	0.83	-0.38	-0.25	-0.61	-0.4	-0.62	-0.382524	-0.223675	21.9037	22.7552	26.645	23.3346	25.7157	21.24	22.17	25.89	22.69	24.89	0.536598	0.31811
GCLM	2.48	2.3	2.6	2.93	2.35	2.64	-0.08	0.14	0.13	-0.07	0.12	0.12	0.16	0.25	0.08	0.94	0.8	0.19	0.92	0.36	0.74	0.68	0.79	0.52	0.73	0.2	0.13	-0.6	0.4	-0.37	-0.85349	-0.878216	3.63677	4.02243	7.53031	3.95047	5.54	2.9	3.35	6.74	3.43	4.81	1.06921	0.480925
UBR2	9.68	9.78	9.59	9.12	9.67	9.53	0.02	-0.11	-0.03	0.01	-0.05	-0.01	0.77	0.48	0.71	0.28	0.17	0.08	0.36	0.15	0.71	0.69	0.77	0.65	0.71	-0.43	-0.52	-0.69	-0.3	-0.56	-0.15684	-0.284035	6.68993	7.38376	8.49026	7.74365	7.95383	5.98	6.69	7.72	7.09	7.25	0.272124	0.0415357
EHD2	3.24	3.58	4.01	4.91	3.42	3.95	0.13	0.3	0.2	0.11	0.22	0.16	0.46	0.46	0.28	0.82	0.78	0.18	0.83	0.4	0.71	0.65	0.75	0.65	0.39	0.11	0.13	-0.57	0.18	0.01	-0.837009	-0.38845	2.70579	2.75389	4.8276	2.40712	3.60449	2	2.1	4.08	1.76	3.21	0.794908	0.652442
DEPDC1	5.24	5.02	4.81	6.26	4.65	6.13	-0.07	0.44	0.45	-0.04	0.3	0.32	0.22	0.19	0	0.58	0.66	0.11	0.55	0.26	0.7	0.53	0.66	0.62	0.76	-0.12	0.14	-0.55	-0.07	-0.5	-0.826557	-0.575211	3.06383	3.53317	5.70272	3.47165	4.80629	2.37	3.01	5.05	2.85	4.05	0.718351	0.455495
CCDC28A	11.88	11.88	11.12	9.9	11.46	10.81	0	-0.27	-0.14	0	-0.11	-0.06	1	0.32	0.29	0.17	0.14	0.06	0.2	0.1	0.51	0.6	0.68	0.66	0.63	-0.34	-0.46	-0.62	-0.46	-0.53	-0.154924	-0.0754706	5.01861	5.75109	6.3225	5.6439	5.99528	4.51	5.15	5.64	4.99	5.36	0.149679	0.116878
RRAGD	3.62	5.34	2.72	7.06	3.68	6.56	0.57	1.39	0.9	0.47	1.59	0.78	0	0.04	0.04	1.53	2.24	0.37	2.17	0.79	0.63	0.56	0.74	0.56	0.89	0.9	1.68	-0.37	1.62	-0.1	-1.42984	-1.30927	5.07718	3.00313	11.5573	3.54587	9.1753	4.44	2.44	10.82	2.99	8.29	2.3004	1.57723
HSF2	6.47	6.2	6.06	7.5	5.69	7.44	-0.08	0.39	0.48	-0.04	0.24	0.31	0.46	0.05	0.02	0.52	0.48	0.1	0.72	0.21	0.65	0.59	0.63	0.58	0.69	-0.14	-0.1	-0.53	0.14	-0.49	-0.538139	-0.791282	2.9735	3.08735	5.84201	2.8951	4.61987	2.32	2.5	5.21	2.32	3.93	0.975961	0.64556
PHF20	7.37	7.37	7.28	6.48	7.18	6.95	0	-0.22	-0.06	0	-0.11	-0.03	1	0.04	0.6	0.26	0.17	0.06	0.31	0.16	0.63	0.73	0.65	0.6	0.33	-0.37	-0.56	-0.58	-0.29	-0.16	-0.0197515	0.185005	8.65484	8.70368	10.3812	9.28333	9.88912	8.02	7.97	9.74	8.68	9.56	0.419748	0.206806
HSD17B6	0.75	0.61	0.65	0.62	0.81	0.65	-0.12	-0.02	-0.13	-0.18	-0.04	-0.19	0.12	0.6	0.12	0.33	0.26	0.06	0.2	0.19	0.58	0.58	0.73	0.63	0.7	-0.25	-0.32	-0.67	-0.43	-0.51	-0.345499	-0.0848476	7.36853	8.02383	8.3638	7.9297	7.90661	6.79	7.44	7.64	7.3	7.2	0.0499114	-0.0249561
NR1H3	2.97	2.79	2.76	2.74	3.1	2.89	-0.08	-0.01	-0.09	-0.06	-0.01	-0.07	0.26	0.91	0.55	0.17	0.24	0.08	0.23	0.13	0.6	0.52	0.59	0.55	0.58	-0.42	-0.28	-0.51	-0.32	-0.45	-0.26131	-0.146114	5.93154	6.60103	8.04335	6.73073	6.6741	5.33	6.08	7.45	6.18	6.1	0.372382	-0.0224635
TYMP	1.67	1.77	1.36	1.16	1.41	1.45	0.05	-0.13	0.03	0.06	-0.15	0.03	0.84	0.18	0.8	0.59	0.41	0.15	0.43	0.24	0.62	0.53	0.5	0.52	0.23	-0.03	-0.12	-0.35	-0.09	0.01	-0.339374	0.316866	0.563356	0.529144	0.917573	0.472921	0.525516	-0.06	0	0.42	-0.05	0.29	0.643749	0.58528
NCAPH2	13.21	13.83	13.03	13.84	12.46	13.75	0.12	0.16	0.25	0.05	0.06	0.1	0.53	0.4	0	0.29	0.32	0.09	0.24	0.17	0.99	0.9	1.02	0.79	0.65	-0.7	-0.58	-0.93	-0.55	-0.48	-0.284333	0.0701448	9.56159	10.0021	12.4094	9.95462	10.7801	8.57	9.11	11.39	9.16	10.13	0.504475	0.220244
TOMM34	13.43	13.67	13.11	10.92	13.12	11.93	0.05	-0.45	-0.24	0.02	-0.17	-0.09	0.68	0.05	0.04	0.26	0.29	0.05	0.27	0.16	0.63	0.68	0.72	0.61	0.34	-0.37	-0.39	-0.67	-0.34	-0.18	-0.26672	0.21827	5.03627	5.73281	6.72183	5.82867	6.37254	4.41	5.05	6	5.22	6.03	0.284757	0.241695
SEC63	4.54	4.51	4.59	4.16	4.75	4.36	-0.01	-0.14	-0.13	-0.01	-0.09	-0.08	0.81	0.16	0.17	0.54	0.45	0.15	0.57	0.28	0.73	0.66	0.78	0.66	0.68	-0.19	-0.21	-0.63	-0.09	-0.4	-0.455548	-0.441096	11.2866	12.4047	13.3185	12.2654	12.9513	10.56	11.74	12.54	11.6	12.27	0.162183	0.1369
KPNA6	10.9	11.19	11.12	9.9	10.96	10.11	0.06	-0.27	-0.18	0.03	-0.11	-0.08	0.65	0.1	0.02	0.17	0.16	0.05	0.19	0.1	0.59	0.53	0.55	0.56	0.63	-0.41	-0.37	-0.49	-0.37	-0.53	-0.135976	-0.164982	7.24084	7.67161	8.28579	7.96229	7.38583	6.65	7.14	7.74	7.4	6.76	0.155019	-0.170273
VIM	27.86	28.56	24.51	34.16	25.35	33.08	0.09	1.26	1.01	0.03	0.39	0.3	0.64	0	0.07	0.54	0.82	0.21	0.82	0.38	1.09	0.86	1.14	0.91	1.37	-0.54	-0.04	-0.94	-0.08	-0.98	-0.90545	-0.869708	11.7791	11.0852	22.7077	11.3636	16.6907	10.69	10.22	21.56	10.46	15.32	2.01186	0.957981
FAS	4.28	4.41	4.7	5.41	4	5.21	0.04	0.22	0.4	0.03	0.15	0.3	0.64	0.44	0.03	1.03	1.14	0.23	1.15	0.56	0.61	0.67	0.71	0.74	0.77	0.42	0.48	-0.48	0.41	-0.21	-0.978372	-0.789643	0.210231	0.315453	0.793382	0.265815	0.418161	-0.4	-0.35	0.08	-0.47	-0.35	0.657887	0.132199
RNASET2	4.35	4.43	4.16	4.59	4.14	4.47	0.03	0.14	0.11	0.02	0.1	0.08	0.71	0.04	0	0.41	0.4	0.13	0.54	0.22	0.6	0.54	0.66	0.54	0.78	-0.2	-0.14	-0.53	0	-0.56	-0.477555	-0.746777	7.59971	7.89346	12.6051	8.51351	10.9522	7	7.36	11.94	7.97	10.17	1.04395	0.515186
CD44	21.67	22.47	22.65	18.01	22.34	19.96	0.12	-0.73	-0.37	0.04	-0.21	-0.11	0.49	0.15	0.33	0.28	0.22	0.12	0.28	0.22	0.66	0.68	0.64	0.62	0.75	-0.39	-0.47	-0.52	-0.34	-0.53	-0.0540544	-0.206174	11.4786	13.4365	16.561	13.7007	15.5671	10.82	12.75	15.92	13.08	14.82	0.591797	0.32879
KCNG1	0	0	0	0	0	0	0	0.06	0	0	4.45	0	#DIV/0!	0.42	#DIV/0!	2.72	2.97	1.3	2.66	1.86	0.34	0.36	0.32	0.35	0.19	2.38	2.61	0.98	2.31	1.67	-0.861685	-0.324102	0.135774	0.194516	0.187899	0.189299	0.131326	-0.2	-0.16	-0.13	-0.16	-0.06	0.0474615	0.220861
AGPAT4	0.03	0.01	0.05	0.36	0.04	0.16	-0.07	0.48	0.25	-0.5	6.15	2.52	0.07	0.05	0.12	2.05	1.79	0.36	1.94	0.81	0.43	0.38	0.46	0.36	0.53	1.62	1.4	-0.1	1.58	0.28	-1.22424	-0.952836	0.148778	0.148059	0.860609	0.172452	0.594912	-0.28	-0.24	0.4	-0.19	0.07	0.798757	0.50256
SLAMF7	0.11	0.12	0.16	0.13	0.07	0.11	0.01	-0.05	0.1	0.06	-0.17	0.63	0.67	0.43	0.16	0.43	0.39	0.12	0.5	0.25	0.68	0.61	0.53	0.55	0.6	-0.25	-0.22	-0.41	-0.05	-0.35	-0.238277	-0.464866	0.475895	0.462611	0.827692	0.457996	0.602483	-0.2	-0.15	0.3	-0.09	0	0.667818	0.309826
BTN3A1	5.54	5.15	5.03	4.81	5.05	5.28	-0.12	-0.07	0.07	-0.07	-0.04	0.05	0.35	0.77	0.73	0.18	0.24	0.05	0.18	0.11	0.59	0.55	0.63	0.53	0.72	-0.4	-0.3	-0.58	-0.34	-0.61	-0.295948	-0.269311	3.33457	3.61576	4.12358	3.68839	4.65363	2.75	3.07	3.49	3.16	3.94	0.165646	0.291092
MIPEP	5.55	5.35	5.04	4.92	5.04	5.28	-0.06	-0.04	0.07	-0.03	-0.03	0.05	0.12	0.75	0.29	0.26	0.2	0.07	0.28	0.09	0.5	0.61	0.54	0.49	0.67	-0.24	-0.41	-0.48	-0.2	-0.59	-0.0717478	-0.432329	2.16076	2.49242	2.92654	2.46452	2.46576	1.66	1.88	2.38	1.98	1.79	0.243833	-0.0953845
PRKCH	0.56	0.5	0.75	0.57	0.36	0.44	-0.06	-0.15	0.09	-0.1	-0.23	0.23	0.64	0.24	0.7	3	3.13	1.05	3.04	1.67	0.41	0.52	0.51	0.42	0.51	2.6	2.61	0.55	2.62	1.16	-1.16254	-0.75193	0.0849963	0.0499002	0.0368026	0.0800497	0.100414	-0.32	-0.47	-0.47	-0.34	-0.41	-0.00369267	-0.0812549
INSRR	0.03	0.04	0.03	0.23	0.04	0.12	0.05	0.38	0.19	0.41	5.76	1.76	0.09	0.01	0.03	1.14	1.27	0.31	1.11	0.44	0.45	0.43	0.49	0.45	0.57	0.69	0.85	-0.18	0.66	-0.13	-1.01122	-0.890658	0.697074	0.71259	2.17143	0.708886	1.16017	0.25	0.29	1.68	0.26	0.59	0.996533	0.360684
IFNGR1	13.21	13.09	12.52	11.46	13.09	11.94	-0.02	-0.22	-0.23	-0.01	-0.08	-0.09	0.78	0.3	0.15	0.25	0.18	0.07	0.2	0.13	0.69	0.78	0.75	0.63	0.78	-0.43	-0.6	-0.68	-0.43	-0.65	-0.0674803	-0.217023	8.07505	8.92076	10.9998	9.80244	10.8693	7.39	8.14	10.25	9.17	10.09	0.491317	0.20859
B4GALT7	3.93	3.9	3.87	3.67	3.83	3.76	-0.01	-0.07	-0.03	-0.01	-0.05	-0.02	0.71	0.17	0.47	0.34	0.18	0.09	0.24	0.13	0.61	0.63	0.63	0.55	0.57	-0.26	-0.45	-0.54	-0.31	-0.44	-0.0888544	-0.144518	4.67137	5.62024	6.83429	5.43436	5.80181	4.06	4.99	6.2	4.89	5.23	0.363733	0.108005
SH2D2A	3.43	3.15	2.78	5.94	2.86	4.88	-0.11	1.07	0.73	-0.08	1.14	0.71	0.42	0.01	0	0.37	0.51	0.1	0.43	0.16	0.41	0.52	0.61	0.47	0.61	-0.04	-0.01	-0.52	-0.04	-0.46	-0.695979	-0.601947	2.74355	2.82482	7.204	3.0879	5.71716	2.33	2.31	6.59	2.62	5.1	1.4354	0.894321
VRK2	6.28	6.37	6.34	5.99	6.26	6.41	0.02	-0.1	0.04	0.01	-0.06	0.02	0.21	0.27	0.55	0.99	1.24	0.14	1.11	0.33	0.45	0.45	0.48	0.44	0.52	0.54	0.79	-0.33	0.67	-0.18	-1.05871	-0.920641	0.0479041	0.0508008	0.232839	0.0928825	0.161819	-0.41	-0.4	-0.24	-0.35	-0.35	0.19533	-0.00380345
TNFRSF1B	17.4	17.85	16.27	12.53	17.62	12.73	0.08	-0.7	-0.89	0.03	-0.23	-0.28	0.64	0.01	0	0.37	0.58	0.18	0.46	0.29	0.5	0.66	0.71	0.6	0.68	-0.13	-0.08	-0.53	-0.14	-0.39	-0.570199	-0.333751	9.22981	8.53269	11.8238	9.27143	9.42521	8.73	7.87	11.11	8.67	8.75	0.742754	0.0191811
VEZT	6.57	6.82	6.52	5.91	6.48	6.37	0.07	-0.17	-0.03	0.04	-0.09	-0.02	0.2	0.18	0.77	0.3	0.31	0.07	0.21	0.1	0.71	0.8	0.79	0.67	0.88	-0.41	-0.48	-0.72	-0.46	-0.78	-0.212676	-0.286435	8.25791	8.49391	9.05865	8.27909	8.7503	7.55	7.7	8.27	7.61	7.87	0.143007	0.0670406
POU2F2	0.71	0.63	0.96	1.17	0.87	0.84	-0.07	0.15	-0.02	-0.11	0.22	-0.03	0.2	0.05	0.41	0.55	0.61	0.16	0.59	0.3	0.58	0.71	0.55	0.71	0.36	-0.03	-0.1	-0.39	-0.12	-0.06	-0.405672	0.132509	4.30305	4.04537	6.48063	4.05166	5.57564	3.72	3.34	5.93	3.34	5.22	0.852198	0.640067
BRD9	4.86	4.7	4.75	4.6	4.56	4.48	-0.05	-0.05	-0.03	-0.03	-0.03	-0.02	0.4	0.6	0.55	0.18	0.39	0.06	0.17	0.1	0.64	0.6	0.64	0.67	0.67	-0.46	-0.21	-0.58	-0.5	-0.57	-0.413332	-0.072906	9.36327	10.1529	12.7126	10.0544	9.95199	8.73	9.56	12.07	9.39	9.28	0.541481	-0.0239366
SNX1	7.2	7.29	7.18	6.93	7.29	7.27	0.02	-0.07	0	0.01	-0.04	0	0.78	0.57	0.93	0.24	0.21	0.11	0.25	0.13	1.05	1.05	1.04	1.07	1.09	-0.81	-0.85	-0.93	-0.82	-0.96	-0.0632871	-0.103785	16.5026	16.621	18.43	17.0449	18.243	15.45	15.57	17.39	15.98	17.15	0.317726	0.204421
TBPL1	7.63	7.75	7.42	7.05	7.74	7.4	0.03	-0.1	-0.09	0.02	-0.05	-0.04	0.34	0.08	0.38	0.81	0.7	0.38	0.81	0.6	0.7	0.58	0.7	0.57	0.77	0.11	0.11	-0.32	0.24	-0.16	-0.6567	-0.636584	4.60704	5.19392	6.58026	5.43487	5.49437	3.91	4.61	5.88	4.86	4.73	0.393092	-0.0443164
ARNTL2	4.65	4.42	3.99	4.99	4.1	5.1	-0.08	0.33	0.33	-0.05	0.25	0.24	0.49	0.12	0.01	0.57	0.59	0.14	0.58	0.24	0.62	0.61	0.77	0.62	0.86	-0.05	-0.02	-0.62	-0.04	-0.62	-0.752622	-0.720854	5.41116	5.37323	10.2157	5.58887	7.77402	4.79	4.76	9.45	4.97	6.91	1.24389	0.563378
BCLAF1	16.62	17.21	16.28	15.56	16.4	16.48	0.1	-0.13	0.01	0.04	-0.04	0.01	0.26	0.16	0.88	0.24	0.21	0.08	0.17	0.09	0.75	0.77	0.88	0.7	0.92	-0.51	-0.56	-0.8	-0.53	-0.83	-0.207053	-0.259283	16.6361	17.4746	20.0508	17.6113	19.3624	15.89	16.7	19.17	16.91	18.44	0.411954	0.257811
SLC39A9	14.84	15.39	14.57	14.43	14.66	15.07	0.1	-0.03	0.07	0.04	-0.01	0.03	0.23	0.82	0.57	0.28	0.27	0.1	0.23	0.11	0.91	0.97	0.97	0.86	1.28	-0.64	-0.7	-0.87	-0.63	-1.17	-0.134928	-0.405911	15.453	16.0378	17.4691	16.3044	16.6619	14.54	15.07	16.5	15.45	15.38	0.253854	-0.0121016
ANK1	0.02	0.02	0.04	0.2	0.02	0.12	0	0.32	0.26	-0.04	3.54	4.81	0.95	0.01	0.08	2.49	2.97	0.84	2.77	1.28	0.45	0.48	0.52	0.41	0.58	2.04	2.5	0.32	2.35	0.7	-1.2928	-0.943218	1.07087	0.688751	0.946604	0.559868	0.62719	0.62	0.21	0.43	0.15	0.05	0.269374	-0.225056
IBSP	0	0	0	0	0	0	0	0	0	0	0	0	#DIV/0!	#DIV/0!	#DIV/0!	0.67	0.78	0.21	0.82	0.43	0.28	0.36	0.24	0.34	0.39	0.39	0.42	-0.04	0.48	0.05	-0.678611	-0.598949	0.0213513	0.0797239	0.0654676	0.0370569	0.0617204	-0.26	-0.28	-0.18	-0.3	-0.32	0.147938	-0.0303687
TFB1M	5.37	5.3	4.97	5.19	5.21	5.42	-0.02	0.07	0.07	-0.01	0.05	0.04	0.82	0.05	0.2	0.17	0.09	0.07	0.17	0.15	0.7	0.76	0.73	0.72	0.72	-0.53	-0.67	-0.67	-0.54	-0.57	-0.0011095	-0.0233113	9.60692	10.2791	11.7933	10.7901	11.6612	8.91	9.52	11.06	10.07	10.95	0.339219	0.189965
RABEP1	15.95	16.16	15.61	13.55	15.21	14.44	0.04	-0.38	-0.14	0.01	-0.13	-0.05	0.79	0.04	0.28	0.33	0.27	0.08	0.32	0.12	0.64	0.59	0.58	0.55	0.31	-0.31	-0.32	-0.5	-0.22	-0.19	-0.193705	0.0456871	6.39198	6.46304	8.63447	6.46879	6.9664	5.76	5.88	8.05	5.92	6.66	0.583474	0.207166
HMGB3	10.85	10.73	10.62	11.11	10.45	11.51	-0.03	0.1	0.23	-0.01	0.05	0.1	0.71	0.24	0.19	0.46	0.41	0.08	0.41	0.15	0.17	0.13	0.16	0.12	0.18	0.29	0.28	-0.08	0.29	-0.02	-0.605636	-0.558417	0.0611805	0.0972579	0.0693531	0.056306	0.0930531	-0.11	-0.03	-0.1	-0.07	-0.08	-0.183717	-0.0416093
NUP160	8.67	9.2	8.69	7.8	8.61	8.28	0.13	-0.22	-0.08	0.06	-0.1	-0.04	0.33	0.03	0.04	0.21	0.17	0.08	0.17	0.1	0.54	0.62	0.59	0.63	0.75	-0.33	-0.45	-0.51	-0.46	-0.64	-0.0628492	-0.177198	7.30146	7.61106	9.79903	7.50056	8.14971	6.76	6.99	9.21	6.87	7.4	0.55205	0.14082
BAK1	11.21	10.96	11.11	10.18	11.14	10.56	-0.05	-0.2	-0.12	-0.02	-0.08	-0.05	0.28	0.06	0.13	0.11	0.18	0.04	0.13	0.07	0.48	0.49	0.43	0.49	0.4	-0.38	-0.31	-0.39	-0.36	-0.33	-0.0886878	0.0434778	5.27839	5.41752	6.65204	5.92752	5.97099	4.79	4.93	6.22	5.44	5.57	0.387635	0.0407418
MUSK	0	0	0	0	0	0	-0.05	0	0	-0.79	0	0	0.42	#DIV/0!	#DIV/0!	0.48	0.79	0.18	0.6	0.32	0.45	0.38	0.39	0.36	0.4	0.03	0.42	-0.21	0.25	-0.08	-0.796042	-0.573958	0.0718561	0.0594881	0.186139	0.0864661	0.0848524	-0.38	-0.32	-0.21	-0.27	-0.31	0.150968	-0.0604508
IKZF2	3.35	2.56	2.71	9.38	3.44	8.33	-0.33	1.92	1.43	-0.24	2.46	1.42	0.13	0.02	0.03	0.66	0.54	0.09	0.39	0.19	0.59	0.56	0.66	0.66	0.56	0.06	-0.03	-0.57	-0.27	-0.37	-0.704991	-0.134859	3.44392	4.25159	10.7861	5.08757	8.01343	2.85	3.69	10.12	4.43	7.45	1.73089	0.877581
GRN	30.11	30.59	29.52	27.05	30.1	28.34	0.06	-0.33	-0.23	0.02	-0.08	-0.06	0.79	0.3	0.16	0.39	0.41	0.1	0.34	0.16	0.44	0.49	0.52	0.43	0.15	-0.05	-0.07	-0.41	-0.08	0.01	-0.484888	0.306554	2.86538	3.02167	3.63569	3.21465	3.13344	2.43	2.54	3.12	2.79	2.98	0.245193	0.0803214
FAM13B	7.49	7.24	7.58	6.89	7.59	7.54	-0.06	-0.18	-0.01	-0.03	-0.09	-0.01	0.36	0.11	0.77	1.13	1.27	0.21	1.03	0.48	0.26	0.39	0.4	0.35	0.31	0.87	0.88	-0.19	0.68	0.16	-1.03554	-0.562391	0.0532419	0.0585875	0.186139	0.0736333	0.100309	-0.21	-0.33	-0.22	-0.27	-0.21	0.148679	0.0856721
ARHGAP31	0.01	0	0.02	0.06	0.02	0.03	-0.11	0.11	0.04	-0.93	1.26	0.43	0.1	0.12	0.5	2.08	1.69	0.53	1.77	1.09	0.45	0.51	0.49	0.53	0.53	1.62	1.18	0.04	1.24	0.55	-1.02846	-0.513101	0.425254	0.596578	1.49938	0.564192	0.928011	-0.03	0.09	1.01	0.03	0.39	0.881831	0.560124
NR2E3	0	0	0	0	0	0	0	0	0	0	0	0	#DIV/0!	#DIV/0!	#DIV/0!	1.05	0.99	0.18	0.91	0.41	0.27	0.33	0.2	0.34	0.41	0.78	0.66	-0.02	0.57	0	-0.825994	-0.756485	0.0529695	0.0508008	0.0817429	0.0370569	0.108404	-0.21	-0.28	-0.12	-0.3	-0.31	0.259636	-0.0105367
CENPQ	5.29	4.96	4.77	6.05	5.08	6.04	-0.1	0.39	0.29	-0.06	0.27	0.19	0.05	0.12	0.03	0.24	0.26	0.07	0.26	0.09	0.55	0.58	0.57	0.65	0.76	-0.31	-0.33	-0.5	-0.4	-0.67	-0.188769	-0.264896	3.1814	3.40763	4.76704	3.44725	4.42746	2.63	2.82	4.2	2.8	3.66	0.518137	0.341707
SARS	11.51	12.14	11.25	10.58	11.39	11.2	0.13	-0.15	-0.04	0.05	-0.06	-0.02	0.08	0.13	0.65	0.57	0.6	0.21	0.55	0.27	0.59	0.62	0.61	0.57	0.72	-0.02	-0.02	-0.4	-0.03	-0.46	-0.577428	-0.621019	2.73741	2.99566	3.66795	2.78826	3.44614	2.15	2.38	3.06	2.21	2.72	0.291932	0.228192
RANBP3	13.91	14.15	13.87	13.49	13.45	13.75	0.05	-0.07	0.06	0.02	-0.03	0.02	0.6	0.44	0.15	0.28	0.22	0.09	0.23	0.17	0.85	0.91	1.16	0.82	0.55	-0.56	-0.7	-1.06	-0.59	-0.38	-0.274322	0.218475	12.9185	14.3356	16.684	14.1086	15.3121	12.07	13.42	15.53	13.29	14.76	0.391735	0.278698
ARID4A	9.36	9.08	9.37	7.21	9.33	8.23	-0.06	-0.53	-0.26	-0.03	-0.23	-0.12	0.12	0.15	0.2	0.33	0.22	0.11	0.2	0.17	1.13	1.03	1.18	1.05	1.32	-0.8	-0.8	-1.07	-0.85	-1.15	-0.192765	-0.215971	21.9798	22.8871	25.7599	23.5349	24.0938	20.85	21.86	24.58	22.49	22.77	0.399601	0.0421576
TSSC1	5.06	5.15	4.96	4.37	4.8	4.67	0.03	-0.19	-0.04	0.02	-0.12	-0.03	0.65	0.03	0.22	0.21	0.14	0.05	0.18	0.07	0.6	0.68	0.59	0.59	0.72	-0.39	-0.54	-0.53	-0.41	-0.65	0.00838389	-0.23217	6.80641	7.0629	8.19489	7.56698	7.86497	6.21	6.38	7.61	6.98	7.14	0.328916	0.0426367
PNPLA6	17.67	18.13	17.85	17.34	17.1	16.43	0.08	-0.09	-0.12	0.03	-0.03	-0.04	0.57	0.34	0.46	0.44	0.35	0.12	0.38	0.18	0.94	0.95	1.05	0.83	0.45	-0.5	-0.6	-0.93	-0.45	-0.27	-0.266562	0.204551	4.36177	4.25667	8.81657	4.43238	5.72074	3.42	3.31	7.76	3.61	5.27	1.33885	0.558445
IFT88	1.95	1.99	1.91	2	1.83	2.04	0.02	0.04	0.1	0.02	0.05	0.11	0.8	0.55	0.26	0.43	0.43	0.11	0.47	0.23	0.7	0.52	0.67	0.59	0.57	-0.27	-0.09	-0.56	-0.12	-0.34	-0.583543	-0.316011	7.53428	8.29282	10.9821	8.00333	9.90427	6.84	7.77	10.31	7.41	9.33	0.596859	0.468683
ALG1	13.11	13.33	13.01	11.61	12.74	12.14	0.04	-0.28	-0.12	0.02	-0.11	-0.05	0.65	0.11	0.16	0.31	0.4	0.12	0.32	0.15	0.62	0.59	0.68	0.64	0.7	-0.31	-0.19	-0.56	-0.32	-0.56	-0.43082	-0.251139	5.2565	5.50307	6.6035	5.5048	5.22225	4.64	4.91	5.93	4.87	4.52	0.308422	-0.113735
ZCCHC8	5.22	5.36	5.07	4.6	5.19	5.09	0.04	-0.15	-0.03	0.03	-0.09	-0.02	0.67	0.01	0.3	0.1	0.18	0.05	0.11	0.11	0.57	0.75	0.68	0.55	0.72	-0.47	-0.57	-0.62	-0.44	-0.61	-0.0542577	-0.166509	10.8197	11.602	11.1491	12.5257	11.1583	10.25	10.86	10.47	11.98	10.44	-0.0828966	-0.325436
ABCF2	13.32	13.63	13.1	11.41	12.87	11.85	0.06	-0.34	-0.21	0.02	-0.13	-0.08	0.57	0.04	0.02	0.29	0.23	0.07	0.32	0.1	0.63	0.61	0.67	0.59	0.67	-0.33	-0.38	-0.6	-0.28	-0.58	-0.23082	-0.326847	5.00041	5.23201	5.56181	5.56993	5.83998	4.37	4.62	4.89	4.98	5.17	0.0868648	0.0589247
CHPF2	17.01	16.84	16.57	17.24	16.54	17.35	-0.03	0.12	0.14	-0.01	0.04	0.05	0.68	0.28	0.03	0.35	0.53	0.1	0.49	0.21	0.6	0.78	0.64	0.59	0.88	-0.26	-0.25	-0.54	-0.11	-0.67	-0.323049	-0.639533	10.1803	11.0202	14.9846	10.8652	12.4022	9.58	10.24	14.34	10.27	11.52	0.827977	0.267161
LRRC7	0	0	0	0	0	0	0	0.04	0.04	0	1.91	2.14	#DIV/0!	0.42	0.42	2.8	3.14	1.44	2.43	1.92	0.29	0.4	0.39	0.32	0.41	2.51	2.74	1.05	2.1	1.51	-0.864922	-0.309323	0.0453033	0.0612893	0.0817429	0.0429928	0.0772817	-0.24	-0.34	-0.3	-0.28	-0.33	0.0392613	-0.0686336
FUT8	6.24	6.42	6.31	6.92	6.43	6.99	0.05	0.17	0.15	0.03	0.1	0.09	0.54	0.02	0.12	0.55	0.47	0.12	0.54	0.27	0.95	0.88	0.96	0.88	0.92	-0.4	-0.41	-0.84	-0.34	-0.65	-0.384994	-0.305807	6.08428	6.27292	8.22854	6.67841	7.63124	5.13	5.4	7.27	5.8	6.71	0.525843	0.25961
UBA6	8.01	8.34	7.89	8.37	8.03	8.64	0.08	0.12	0.15	0.04	0.06	0.08	0.18	0.07	0.04	0.14	0.19	0.07	0.19	0.09	0.6	0.62	0.7	0.69	0.82	-0.46	-0.43	-0.63	-0.5	-0.73	-0.192027	-0.210984	5.74703	6.38936	8.51526	6.50146	8.10186	5.15	5.77	7.81	5.81	7.28	0.553921	0.406369
GAB2	9.05	8.79	8.36	9.92	9.32	9.98	-0.06	0.37	0.15	-0.03	0.19	0.07	0.5	0.03	0.05	0.31	0.44	0.12	0.34	0.17	0.62	0.59	0.61	0.62	0.77	-0.32	-0.15	-0.49	-0.28	-0.6	-0.425037	-0.339028	10.6415	10.9851	18.9932	11.9701	14.8176	10.02	10.4	18.38	11.35	14.05	1.48847	0.534239
ATP6V0A1	11.47	10.87	11.06	12.03	11.79	12.09	-0.13	0.2	0.06	-0.05	0.09	0.03	0.08	0.17	0.04	0.27	0.25	0.07	0.17	0.13	0.7	0.79	0.73	0.76	0.38	-0.43	-0.53	-0.66	-0.59	-0.25	-0.117708	0.378169	8.63801	9.80355	12.6319	10.665	12.4113	7.94	9.02	11.9	9.9	12.03	0.630367	0.454979
PIAS1	10.95	11.12	11.16	10.33	11.19	10.85	0.04	-0.18	-0.07	0.02	-0.07	-0.03	0.77	0.27	0.21	0.5	0.64	0.17	0.44	0.36	0.94	1.02	1.09	1.06	1.13	-0.44	-0.38	-0.92	-0.62	-0.77	-0.468369	-0.128828	11.5169	12.619	14.9545	12.999	14.4103	10.57	11.6	13.87	11.93	13.28	0.44995	0.267929
SLC4A7	7.33	7.32	7.58	6.56	7.17	6.82	0	-0.27	-0.09	0	-0.13	-0.05	0.98	0.16	0.51	0.23	0.28	0.07	0.22	0.11	0.63	0.58	0.75	0.55	0.85	-0.4	-0.3	-0.68	-0.34	-0.74	-0.385837	-0.392364	8.82415	9.97577	12.4421	9.9518	11.1568	8.19	9.4	11.69	9.4	10.31	0.500014	0.204354
APBA2	2.7	1.61	2.55	4.42	6.13	4.43	-0.53	0.71	-0.52	-0.41	0.74	-0.28	0.01	0.03	0.14	2.41	2.38	0.54	2.08	0.94	0.58	0.47	0.55	0.52	0.57	1.83	1.91	-0.01	1.56	0.36	-1.38654	-0.861723	0.681618	1.0139	2.27568	1.70431	1.89746	0.1	0.54	1.73	1.18	1.32	0.783512	0.0902469
UHRF1	17.65	19.63	17.65	16.62	16.88	17.55	0.33	-0.18	0.11	0.11	-0.06	0.04	0.17	0.31	0.13	0.6	0.64	0.16	0.64	0.31	1.02	1.03	1.1	0.86	0.53	-0.42	-0.39	-0.94	-0.21	-0.22	-0.482398	-0.00276357	18.7854	18.5765	24.1552	18.862	21.011	17.76	17.55	23.05	18.01	20.49	0.864224	0.399456
MAP2K3	6.86	7.09	6.94	6.1	6.89	6.62	0.06	-0.23	-0.07	0.03	-0.12	-0.04	0.46	0.04	0.09	0.39	0.31	0.08	0.27	0.19	0.65	0.73	0.73	0.62	0.4	-0.26	-0.42	-0.64	-0.34	-0.21	-0.215089	0.172971	7.5718	7.79107	9.61303	8.3391	9.56128	6.92	7.06	8.89	7.72	9.16	0.4572	0.350376
EFCAB1	0	0	0	0	0	0	0	0	-0.05	0	0	-0.74	#DIV/0!	#DIV/0!	0.42	1.1	1.02	0.13	1.33	0.34	0.24	0.31	0.27	0.27	0.25	0.86	0.71	-0.14	1.05	0.09	-0.92411	-0.900761	0.0372285	0.0166334	0.05733	0.0306405	0.0461591	-0.2	-0.29	-0.22	-0.24	-0.21	0.106986	0.049126
TMSB10	73.28	77.94	68.65	60.71	71.98	67.15	0.38	-0.7	-0.41	0.06	-0.12	-0.07	0.24	0.18	0.43	0.47	0.46	0.16	0.42	0.32	0.56	0.69	0.78	0.61	0.86	-0.09	-0.23	-0.63	-0.19	-0.54	-0.433214	-0.412228	10.2338	10.4864	12.9806	10.6365	11.888	9.68	9.8	12.2	10.03	11.03	0.510767	0.218698
ASTE1	6.44	5.99	6.6	6.47	6.47	6.64	-0.13	-0.04	0.05	-0.07	-0.02	0.03	0.22	0.61	0.42	0.63	0.64	0.13	0.61	0.24	0.85	0.91	0.93	0.78	1.05	-0.22	-0.26	-0.8	-0.17	-0.81	-0.524626	-0.650162	4.52342	4.90781	7.37277	4.89038	6.13218	3.68	4	6.44	4.11	5.08	0.754154	0.31907
RNF19A	8.34	8.44	7.72	7.49	7.9	7.91	0.02	-0.06	0	0.01	-0.03	0	0.76	0.75	0.99	0.41	0.54	0.23	0.51	0.36	0.64	0.53	0.56	0.53	0.57	-0.23	0.01	-0.32	-0.02	-0.21	-0.575166	-0.388136	2.61175	1.61291	3.16796	2.00285	2.45304	1.97	1.08	2.61	1.47	1.89	0.796958	0.224328
PEX3	5.74	5.51	5.31	5.1	5.23	5.39	-0.07	-0.06	0.05	-0.04	-0.04	0.03	0.02	0.08	0.57	0.22	0.25	0.1	0.14	0.14	0.55	0.6	0.68	0.61	0.76	-0.33	-0.35	-0.58	-0.47	-0.62	-0.242444	-0.144527	5.67449	6.09981	7.56814	6.07061	6.72825	5.13	5.5	6.89	5.46	5.97	0.393188	0.148655
GABARAPL2	15.69	15.7	14.78	14.5	15.32	15.73	0	-0.05	0.07	0	-0.02	0.03	1	0.48	0.68	0.5	0.44	0.14	0.39	0.22	0.63	0.49	0.67	0.63	0.39	-0.14	-0.05	-0.53	-0.24	-0.18	-0.627373	0.0956654	3.37686	3.71222	5.81122	3.61586	4.7633	2.74	3.22	5.14	2.99	4.37	0.665488	0.508369
MYOC	0	0	0	0	0	0	0	0	0	0	0	0	#DIV/0!	#DIV/0!	#DIV/0!	1.52	1.62	0.26	1.52	0.56	0.37	0.44	0.39	0.38	0.51	1.15	1.18	-0.13	1.14	0.05	-1.14299	-1.00214	0.0611805	0.0840676	0.224701	0.0992989	0.177696	-0.31	-0.36	-0.17	-0.28	-0.33	0.259094	-0.0617389
SH3YL1	1.58	1.48	1.54	1.73	1.68	1.58	-0.06	0.11	-0.06	-0.06	0.12	-0.06	0.32	0.3	0.3	0.19	0.23	0.08	0.14	0.11	0.69	0.51	0.61	0.59	0.62	-0.49	-0.28	-0.53	-0.45	-0.51	-0.286901	-0.0647375	4.17618	4.4398	5.66196	4.56716	4.65079	3.49	3.93	5.05	3.98	4.03	0.374398	0.0188816
FAM136A	12.78	12.95	12.28	11.36	11.9	11.75	0.03	-0.19	-0.03	0.01	-0.08	-0.01	0.39	0.06	0.73	0.41	0.3	0.11	0.43	0.13	0.62	0.48	0.7	0.6	0.49	-0.21	-0.18	-0.59	-0.18	-0.36	-0.474286	-0.257549	6.80394	7.00103	9.09618	7.07914	7.74258	6.18	6.52	8.4	6.48	7.25	0.486204	0.208706
VCL	20.12	20.51	20.04	17.95	20.48	19.57	0.06	-0.34	-0.14	0.02	-0.1	-0.04	0.6	0.16	0.42	0.42	0.31	0.1	0.31	0.22	0.92	0.91	0.95	0.91	1.09	-0.49	-0.6	-0.85	-0.6	-0.88	-0.205996	-0.229139	10.9749	11.1541	13.4168	11.5462	13.5504	10.06	10.24	12.46	10.64	12.46	0.466571	0.37938
DEPDC1B	8.75	9.03	8.39	9.33	8.35	9.6	0.07	0.22	0.29	0.03	0.11	0.15	0.68	0.38	0.03	0.32	0.32	0.09	0.35	0.15	0.66	0.63	0.67	0.6	0.77	-0.34	-0.31	-0.58	-0.26	-0.62	-0.287519	-0.388868	6.84979	7.23125	10.1371	7.7439	9.72467	6.19	6.6	9.47	7.14	8.95	0.715104	0.451697
DAPK2	1.01	0.92	0.91	2.56	1.16	1.79	-0.06	0.89	0.36	-0.08	1.81	0.54	0.05	0.07	0.08	0.33	0.41	0.11	0.35	0.22	0.8	0.98	0.77	0.91	0.87	-0.47	-0.57	-0.66	-0.56	-0.65	-0.0784233	-0.0840163	0.544878	0.490474	0.837956	0.62259	0.625195	-0.25	-0.49	0.07	-0.28	-0.24	0.749217	0.0554739
NSMAF	10.01	10.09	9.97	9.46	10.06	10.05	0.02	-0.12	0	0.01	-0.05	0	0.81	0.23	0.94	0.24	0.17	0.09	0.23	0.08	0.68	0.68	0.82	0.64	0.83	-0.43	-0.5	-0.73	-0.41	-0.76	-0.204211	-0.319586	17.117	18.4335	23.6227	19.6618	21.2486	16.44	17.76	22.8	19.03	20.42	0.792573	0.22163
ADSS	11.38	11.83	11.19	10.32	11.15	10.8	0.09	-0.19	-0.08	0.04	-0.08	-0.03	0.59	0.09	0.46	0.28	0.33	0.07	0.29	0.17	0.74	0.68	0.72	0.63	0.82	-0.46	-0.35	-0.65	-0.34	-0.65	-0.301919	-0.311101	8.35278	8.98756	9.85804	8.85516	9.64025	7.62	8.31	9.14	8.22	8.82	0.198551	0.144234
STAP1	14	14.73	13.67	16.56	13.97	17.01	0.13	0.53	0.55	0.05	0.21	0.22	0.13	0.05	0.03	0.31	0.22	0.09	0.32	0.15	0.59	0.61	0.62	0.55	0.75	-0.28	-0.39	-0.53	-0.23	-0.6	-0.150795	-0.407905	2.30065	2.50937	3.46451	2.22437	3.63193	1.71	1.9	2.85	1.68	2.88	0.434316	0.563228
TIMP2	2.19	2.45	1.63	1.93	2.67	2.13	0.13	0.16	-0.25	0.12	0.19	-0.2	0.35	0.34	0.03	0.48	1.02	0.27	0.63	0.36	0.48	0.4	0.48	0.41	0.17	0	0.62	-0.21	0.22	0.2	-0.913391	-0.0328279	2.36771	1.62298	3.30051	2.19984	2.37891	1.89	1.23	2.82	1.79	2.21	0.792178	0.213979
RFC1	12.37	12.94	11.93	11.2	11.82	11.94	0.11	-0.15	0.02	0.05	-0.06	0.01	0.39	0.2	0.84	0.43	0.39	0.25	0.51	0.36	0.55	0.66	0.6	0.65	0.66	-0.12	-0.27	-0.35	-0.14	-0.3	-0.10218	-0.246062	4.45758	4.77342	5.46204	4.87209	4.85193	3.91	4.11	4.86	4.22	4.19	0.248627	-0.0103595
TBC1D23	8.57	8.62	8.19	8.79	8.52	9.04	0.01	0.15	0.12	0.01	0.07	0.06	0.84	0.07	0.35	0.13	0.23	0.09	0.28	0.13	0.59	0.62	0.78	0.62	0.66	-0.46	-0.39	-0.69	-0.34	-0.53	-0.282185	-0.202886	4.52123	4.92053	5.8272	5.32113	6.21756	3.93	4.3	5.05	4.7	5.56	0.246442	0.269427
CUL3	5.11	5.37	5.01	4.84	5.09	5.05	0.08	-0.05	-0.01	0.05	-0.03	-0.01	0.32	0.26	0.73	0.17	0.21	0.06	0.24	0.1	0.72	0.68	0.78	0.57	0.8	-0.55	-0.47	-0.72	-0.33	-0.71	-0.225459	-0.371511	14.2665	14.7723	19.8891	15.7096	16.2526	13.55	14.09	19.11	15.14	15.45	0.871921	0.0565052
MYOM2	0.18	0.21	0.27	0.29	0.2	0.24	0.05	0.03	0.06	0.17	0.09	0.19	0.36	0.64	0.71	2.22	2.41	1.18	2.5	1.65	0.4	0.45	0.44	0.52	0.47	1.82	1.96	0.74	1.98	1.18	-0.739736	-0.448886	0.276613	0.384369	0.271768	0.264373	0.192942	-0.12	-0.06	-0.16	-0.26	-0.28	-0.209753	-0.0315896
OTC	0	0	0	0	0	0	0	0	0	0	0	0	#DIV/0!	#DIV/0!	#DIV/0!	0.78	0.71	0.12	0.73	0.25	0.18	0.19	0.2	0.25	0.17	0.6	0.53	-0.08	0.48	0.08	-0.776873	-0.529436	0.0479041	0.0280225	0.155348	0.0548646	0.161819	-0.13	-0.16	-0.04	-0.2	-0.01	0.25399	0.418177
CYP46A1	0	0.01	0	0	0	0	0.07	-0.02	0.02	6.4	-0.38	0.65	0.26	0.42	0.42	1.56	1.34	0.43	1.41	0.77	0.76	0.68	1.09	0.83	1.13	0.8	0.66	-0.66	0.59	-0.36	-1.1467	-0.971651	3.45555	3.97406	6.29039	3.95867	4.83258	2.7	3.29	5.2	3.13	3.71	0.655158	0.219339
ZZZ3	7.89	8.03	7.64	7.16	7.82	7.56	0.03	-0.13	-0.07	0.02	-0.06	-0.03	0.5	0.38	0.54	0.16	0.2	0.05	0.19	0.11	0.65	0.81	0.66	0.52	0.77	-0.5	-0.61	-0.61	-0.33	-0.67	0.00822472	-0.335685	14.0784	15.7611	17.2282	15.8889	16.5591	13.43	14.95	16.57	15.36	15.79	0.288439	0.0757208
SLC18A1	0.08	0.04	0.04	0.04	0.06	0.05	-0.13	0	-0.02	-0.53	-0.02	-0.14	0.24	0.96	0.72	0.48	0.65	0.17	0.51	0.35	0.51	0.44	0.51	0.55	0.48	-0.03	0.21	-0.34	-0.03	-0.13	-0.744739	-0.230156	0.284143	0.289973	0.504606	0.310729	0.431728	-0.22	-0.15	0	-0.23	-0.04	0.373693	0.362532
USP2	0.17	0.18	0.22	0.08	0.14	0.09	0.02	-0.25	-0.1	0.06	-0.63	-0.35	0.84	0.01	0.35	0.93	1.09	0.27	0.92	0.5	0.54	0.48	0.46	0.51	0.6	0.39	0.61	-0.18	0.41	-0.1	-0.891759	-0.712867	0.382552	0.645578	0.723663	0.544632	0.655792	-0.16	0.16	0.27	0.03	0.05	0.158243	0.0721134
CASR	0	0	0	0	0	0	0	0	0	0	0	0	#DIV/0!	#DIV/0!	#DIV/0!	1.7	2.04	0.5	1.68	0.97	0.37	0.39	0.43	0.39	0.43	1.32	1.65	0.07	1.3	0.54	-1.20476	-0.56031	0.130163	0.104144	0.157474	0.106196	0.146678	-0.24	-0.28	-0.28	-0.28	-0.29	0.00654471	-0.0107833
TUBG2	0.25	0.25	0.2	0.13	0.19	0.17	0	-0.12	-0.03	0.01	-0.35	-0.09	0.97	0.02	0.65	0.59	0.65	0.23	0.7	0.39	0.4	0.38	0.34	0.37	0.17	0.18	0.27	-0.11	0.33	0.22	-0.615145	-0.154463	0.35367	0.385429	0.451162	0.302391	0.354971	-0.05	0.01	0.11	-0.07	0.18	0.299872	0.49898
RPL26L1	8.54	8.32	8.17	7.1	8.1	7.75	-0.05	-0.27	-0.09	-0.03	-0.13	-0.04	0.5	0.03	0.41	0.27	0.38	0.07	0.33	0.18	0.51	0.48	0.53	0.5	0.57	-0.23	-0.11	-0.46	-0.17	-0.39	-0.470559	-0.304413	3.6677	3.84804	4.16287	3.74913	3.67966	3.16	3.36	3.63	3.25	3.11	0.10169	-0.0586211
FLT4	5	4.34	4.34	4.98	5.37	5.84	-0.22	0.21	0.14	-0.13	0.15	0.09	0.47	0.14	0.79	1.78	2.09	0.7	1.51	0.95	0.56	0.5	0.48	0.51	0.69	1.22	1.59	0.21	1.01	0.26	-1.02148	-0.659698	3.81334	3.245	4.57965	4.32472	4.83806	3.25	2.74	4.09	3.82	4.15	0.516795	0.116249
NSUN2	12.17	12.41	11.91	10.52	11.88	10.94	0.05	-0.29	-0.2	0.02	-0.12	-0.08	0.66	0.02	0.13	0.18	0.2	0.09	0.22	0.1	0.77	0.61	0.72	0.63	0.85	-0.59	-0.41	-0.63	-0.41	-0.75	-0.214388	-0.319282	12.7229	13.2342	16.1941	13.236	14.1594	11.95	12.62	15.48	12.61	13.31	0.538539	0.137795
FBXO42	4.51	4.53	4.34	4.06	4.57	4.31	0.01	-0.1	-0.09	0	-0.06	-0.06	0.92	0.07	0.11	0.25	0.21	0.08	0.22	0.09	0.69	0.74	0.71	0.7	0.86	-0.44	-0.53	-0.63	-0.47	-0.77	-0.0955826	-0.264992	9.30032	9.62503	11.28	9.73299	10.6969	8.61	8.89	10.57	9.04	9.83	0.380572	0.183542
MFAP3	6.8	6.59	6.76	7.32	6.76	7.52	-0.06	0.15	0.2	-0.03	0.08	0.11	0.42	0.09	0.1	0.28	0.39	0.09	0.36	0.15	0.68	0.6	0.67	0.64	0.74	-0.4	-0.22	-0.59	-0.28	-0.58	-0.413858	-0.328827	3.72957	3.73971	6.65805	4.11476	5.84082	3.05	3.14	5.98	3.47	5.11	0.943172	0.557875
MRI1	17.48	17.8	16.59	14.14	16.84	15.17	0.05	-0.44	-0.3	0.02	-0.15	-0.1	0.73	0.02	0.01	0.32	0.29	0.12	0.22	0.2	0.79	0.75	0.84	0.74	0.43	-0.47	-0.46	-0.72	-0.52	-0.23	-0.236011	0.330222	9.33933	9.23468	11.0592	9.9343	9.58778	8.55	8.48	10.22	9.2	9.15	0.401642	-0.00987407
METTL1	4.15	4.23	4.15	3.89	4.16	3.91	0.03	-0.09	-0.09	0.02	-0.06	-0.06	0.79	0.36	0.28	0.31	0.17	0.07	0.21	0.11	0.57	0.58	0.67	0.6	0.7	-0.26	-0.4	-0.6	-0.39	-0.59	-0.19905	-0.199917	8.83453	9.17895	11.2702	9.55183	9.96314	8.26	8.6	10.6	8.96	9.27	0.456408	0.073319
HOXC8	0	0	0	0	0	0	0	0	0	0	0	0	#DIV/0!	#DIV/0!	#DIV/0!	2.36	2.5	1.83	2.47	2.15	0.31	0.39	0.38	0.35	0.34	2.04	2.11	1.45	2.13	1.81	-0.351234	-0.159004	0.0611805	0.0464571	0.0368026	0.105235	0.0462641	-0.25	-0.34	-0.34	-0.24	-0.3	-0.00284567	-0.07367
AGA	5.27	5.05	5.09	6.4	5.25	6.24	-0.07	0.39	0.29	-0.04	0.26	0.19	0.55	0.07	0	0.31	0.33	0.07	0.3	0.13	0.6	0.59	0.63	0.69	0.76	-0.29	-0.26	-0.57	-0.39	-0.63	-0.338699	-0.242605	8.36727	9.49944	11.9614	9.05599	10.5331	7.77	8.91	11.33	8.37	9.77	0.537299	0.329014
PI4K2B	7.96	8.06	7.7	7.35	7.52	7.53	0.02	-0.09	0	0.01	-0.05	0	0.72	0.09	0.95	0.18	0.2	0.09	0.11	0.08	0.62	0.68	0.68	0.68	0.78	-0.44	-0.48	-0.59	-0.57	-0.7	-0.108048	-0.118114	11.328	12.8904	15.9852	12.896	13.7354	10.71	12.21	15.3	12.21	12.96	0.589637	0.147643
BOD1L	6.8	6.86	6.82	6.73	7.17	6.85	0.01	-0.03	-0.09	0.01	-0.01	-0.04	0.82	0.82	0.14	0.28	0.4	0.08	0.29	0.13	0.61	0.55	0.64	0.49	0.71	-0.33	-0.15	-0.57	-0.2	-0.58	-0.489602	-0.424667	5.96945	6.36891	9.32682	6.25459	7.49444	5.36	5.82	8.68	5.76	6.79	0.751918	0.28866
MAT2B	8.9	9.16	8.57	8.27	8.72	8.76	0.06	-0.07	0.01	0.03	-0.04	0.01	0.27	0.62	0.92	0.23	0.21	0.05	0.18	0.08	0.45	0.47	0.61	0.6	0.55	-0.22	-0.26	-0.56	-0.41	-0.47	-0.326423	-0.0595787	8.55246	9.22853	9.56751	9.92472	9.91942	8.11	8.76	8.96	9.33	9.37	0.0478698	0.0101481
TLL1	0	0	0	0	0	0	0	0	0	0	0	0	#DIV/0!	#DIV/0!	#DIV/0!	2.31	2.82	1.29	2.93	1.66	0.33	0.37	0.31	0.34	0.38	1.98	2.45	0.98	2.59	1.29	-0.79241	-0.662389	0.0477679	0.0630905	0.128809	0.0805302	0.0543597	-0.28	-0.31	-0.18	-0.26	-0.32	0.177875	-0.0859259
EDC4	15.55	16.15	15.66	14.31	15.26	14.98	0.11	-0.25	-0.05	0.04	-0.09	-0.02	0.42	0.07	0.05	0.29	0.22	0.08	0.16	0.09	0.58	0.6	0.56	0.52	0.25	-0.29	-0.38	-0.48	-0.36	-0.16	-0.109182	0.279832	6.5027	6.16502	6.94609	6.23407	6.80679	5.92	5.57	6.38	5.71	6.56	0.234877	0.241551
TRIO	7.66	7.83	7.06	7.31	7.4	7.62	0.04	0.07	0.05	0.02	0.04	0.03	0.59	0.71	0.63	0.24	0.55	0.13	0.46	0.16	0.74	0.64	0.89	0.63	0.92	-0.5	-0.09	-0.76	-0.17	-0.77	-0.722461	-0.618804	11.2286	10.27	19.2523	11.2134	14.8173	10.49	9.63	18.36	10.59	13.89	1.65006	0.668576
VCAN	0	0	0	0	0	0	-0.03	-0.03	0	-0.54	-0.55	-0.02	0.42	0.42	0.98	0.84	0.91	0.24	0.91	0.55	0.48	0.49	0.38	0.33	0.44	0.36	0.42	-0.14	0.58	0.11	-0.747181	-0.565963	0.0717199	0.190913	0.240976	0.174374	0.231845	-0.41	-0.3	-0.14	-0.16	-0.21	0.243499	-0.0803476
CLEC16A	3.16	3.09	3.39	3.02	3.21	3.13	-0.03	-0.15	-0.03	-0.02	-0.11	-0.03	0.64	0.03	0.55	0.39	0.28	0.09	0.29	0.17	0.61	0.71	0.63	0.64	0.77	-0.23	-0.43	-0.53	-0.35	-0.6	-0.106149	-0.258637	2.83143	3.41404	5.23624	3.12098	4.04631	2.22	2.7	4.61	2.48	3.27	0.705049	0.32964
MSR1	0	0	0	0	0	0	0	0	0	0	0	0	#DIV/0!	#DIV/0!	#DIV/0!	0.45	0.57	0.11	0.57	0.26	0.37	0.33	0.37	0.4	0.39	0.08	0.24	-0.27	0.17	-0.13	-0.712044	-0.545301	0.0344915	0.0184346	0.0428142	0.0370569	0.0310177	-0.34	-0.31	-0.33	-0.36	-0.36	-0.0186537	0.00493987
CDH1	0	0	0	0	0	0	0	0	0	0	0	0	#DIV/0!	#DIV/0!	#DIV/0!	1.27	1.88	0.37	1.66	0.72	0.32	0.26	0.28	0.26	0.18	0.95	1.63	0.09	1.39	0.54	-1.17531	-0.617084	0.0663821	0.0665336	0.0449402	0.0736333	0.0539397	-0.26	-0.19	-0.24	-0.19	-0.13	-0.0742046	0.107272
SKIV2L2	12.52	13.25	12.68	11.34	12.58	12.15	0.14	-0.27	-0.09	0.06	-0.11	-0.03	0.29	0.1	0.26	0.22	0.11	0.08	0.15	0.11	0.73	0.54	0.68	0.66	0.78	-0.51	-0.43	-0.6	-0.51	-0.67	-0.169827	-0.144652	10.8883	11.863	12.73	11.5353	12.1046	10.16	11.32	12.05	10.88	11.33	0.149874	0.0959154
DNAH5	0	0	0	0.01	0	0	0	0.05	-0.02	0.02	2	-0.52	0.98	0.08	0.42	1.1	1.18	0.24	1.3	0.52	0.34	0.4	0.33	0.38	0.41	0.76	0.77	-0.09	0.92	0.1	-0.931831	-0.808159	0.0663821	0.0385111	0.104396	0.0988184	0.0771768	-0.27	-0.36	-0.23	-0.28	-0.34	0.179115	-0.0726425
ZFYVE16	0.87	0.7	1.02	2.52	0.71	2.06	-0.14	0.79	0.81	-0.2	1.46	1.9	0.42	0	0.01	1.3	1.06	0.12	1.32	0.43	0.61	0.67	0.79	0.55	0.86	0.69	0.39	-0.68	0.77	-0.43	-1.03274	-1.0957	3.40944	4.15152	9.12632	3.76601	7.36543	2.8	3.48	8.33	3.21	6.5	1.41203	1.05545
FAM65A	1.19	1.16	1.34	1.25	1.27	1.04	-0.02	-0.06	-0.15	-0.02	-0.07	-0.18	0.82	0.44	0.24	0.54	0.43	0.12	0.52	0.21	0.57	0.52	0.7	0.52	0.36	-0.03	-0.1	-0.58	0	-0.15	-0.582712	-0.387993	4.37395	4.73083	6.71223	4.60597	4.46447	3.8	4.21	6.02	4.09	4.1	0.566109	0.00539067
C6	0	0	0	0	0	0	0	0	0	0	0	0	#DIV/0!	#DIV/0!	#DIV/0!	0.99	1.02	0.17	1.14	0.41	0.4	0.35	0.35	0.44	0.42	0.59	0.66	-0.18	0.69	-0.01	-0.916832	-0.838377	0.0477679	0.0840676	0.0693531	0.0498897	0.0774917	-0.35	-0.27	-0.28	-0.39	-0.35	-0.0132725	0.0553429
RAI14	0.16	0.11	0.33	0.66	0.22	0.42	-0.09	0.34	0.24	-0.29	1.03	0.87	0.19	0.3	0.11	2.69	2.78	0.83	2.63	1.45	0.39	0.42	0.48	0.44	0.41	2.3	2.36	0.35	2.19	1.04	-1.21826	-0.641848	0.970677	1.34132	2.68732	1.21776	1.60757	0.58	0.92	2.21	0.77	1.2	0.727382	0.301819
SOX30	0	0	0	0	0	0	0	0	-0.06	0	0	-0.83	#DIV/0!	#DIV/0!	0.42	1.37	1.64	0.41	1.68	0.76	0.48	0.53	0.5	0.39	0.49	0.89	1.11	-0.09	1.29	0.27	-1.0954	-0.817079	0.579233	0.626721	1.47599	0.608626	1.15839	0.1	0.1	0.98	0.21	0.66	0.850372	0.479759
PNKP	14.68	14.56	14.16	14.64	14.22	14.62	-0.02	0.09	0.07	-0.01	0.03	0.03	0.64	0.1	0.45	0.21	0.17	0.07	0.22	0.11	0.91	1.05	0.98	0.86	0.36	-0.7	-0.88	-0.91	-0.64	-0.25	-0.0236135	0.414122	10.0939	10.8892	13.848	11.336	13.3337	9.18	9.83	12.87	10.48	12.97	0.636747	0.515985
BEST2	0.01	0.01	0	0	0	0	0	0	0	-0.07	0	0	0.97	#DIV/0!	#DIV/0!	1.28	1.26	0.27	1.12	0.54	0.3	0.35	0.41	0.33	0.16	0.98	0.91	-0.14	0.8	0.38	-1.02669	-0.38356	0.146177	0.144616	0.169497	0.11021	0.216389	-0.15	-0.21	-0.25	-0.22	0.06	-0.0560437	0.524039
PHLPP2	0.68	0.76	0.65	0.91	0.59	0.77	0.06	0.21	0.16	0.11	0.4	0.32	0.29	0.32	0.22	0.91	1.01	0.23	0.98	0.48	0.67	0.57	0.71	0.65	0.36	0.24	0.43	-0.49	0.33	0.12	-0.957974	-0.321439	1.95383	1.87544	3.88913	1.87467	2.57953	1.28	1.3	3.18	1.23	2.22	0.885788	0.533198
CCDC99	7.04	7.05	6.71	6.77	6.71	7.06	0	0.02	0.09	0	0.01	0.05	0.95	0.94	0.26	0.28	0.28	0.07	0.39	0.12	0.5	0.61	0.6	0.55	0.61	-0.23	-0.33	-0.53	-0.16	-0.49	-0.209116	-0.409279	4.99507	5.00735	5.56079	5.02914	5.47081	4.49	4.4	4.96	4.48	4.86	0.183733	0.126032
STAU2	5.55	5.7	5.75	5.52	5.68	5.8	0.05	-0.07	0.03	0.03	-0.04	0.02	0.46	0.41	0.62	0.32	0.43	0.1	0.42	0.18	0.63	0.58	0.61	0.58	0.82	-0.31	-0.15	-0.5	-0.16	-0.64	-0.444243	-0.533127	10.9173	11.424	17.0175	11.826	14.4773	10.29	10.85	16.41	11.24	13.66	1.06608	0.48423
PQLC2	5.66	5.43	5.89	4.04	5.57	4.72	-0.07	-0.59	-0.27	-0.04	-0.31	-0.15	0.44	0.02	0.3	0.39	0.23	0.3	0.44	0.31	0.71	0.68	0.69	0.67	0.72	-0.32	-0.44	-0.39	-0.23	-0.41	0.0569137	-0.225981	7.5429	8.80374	8.95381	8.12575	8.9995	6.83	8.13	8.26	7.46	8.28	0.0331939	0.207407
CTNS	8.12	7.74	7.82	7.97	7.94	7.77	-0.09	0.04	-0.04	-0.05	0.02	-0.02	0.5	0.81	0.69	0.23	0.22	0.07	0.18	0.09	0.68	0.55	0.66	0.48	0.32	-0.45	-0.33	-0.59	-0.29	-0.23	-0.275973	0.0924905	8.08081	8.12601	10.8621	8.17273	9.23396	7.4	7.58	10.2	7.7	8.91	0.622887	0.299055
RTN4R	2.97	2.91	2.44	1.9	2.86	3.01	-0.03	-0.26	0.06	-0.02	-0.22	0.05	0.84	0.04	0.78	0.65	0.82	0.18	0.72	0.38	0.32	0.36	0.35	0.31	0.15	0.33	0.45	-0.16	0.41	0.23	-0.786193	-0.225512	0.138511	0.127982	0.358129	0.135875	0.254872	-0.18	-0.24	0.01	-0.17	0.1	0.495602	0.524465
PHF23	14.81	14.85	14.42	13.79	14.28	14.49	0.01	-0.12	0.04	0	-0.04	0.01	0.91	0.28	0.4	0.15	0.11	0.07	0.16	0.09	0.76	0.73	0.7	0.62	0.41	-0.62	-0.62	-0.64	-0.46	-0.32	-0.0168018	0.161052	17.9805	19.3647	24.0309	19.9749	22.0352	17.22	18.64	23.33	19.36	21.62	0.724321	0.354057
CDH10	0	0	0	0	0	0	0	0	0	0	0	0	#DIV/0!	#DIV/0!	#DIV/0!	0.76	1.11	0.13	1.18	0.36	0.36	0.31	0.27	0.37	0.37	0.41	0.8	-0.14	0.8	-0.01	-0.969185	-0.903099	0.0292899	0.0918543	0.0877544	0.0484483	0.0771768	-0.33	-0.22	-0.18	-0.33	-0.3	0.0597535	0.0382854
INPP4A	5.77	5.87	6.03	5.03	5.75	5.5	0.03	-0.3	-0.07	0.02	-0.17	-0.04	0.71	0.01	0.61	0.36	0.32	0.09	0.24	0.16	0.66	0.65	0.76	0.6	0.68	-0.3	-0.33	-0.67	-0.36	-0.52	-0.336739	-0.166498	6.22472	6.40265	9.91303	6.72929	7.7552	5.56	5.75	9.15	6.13	7.08	0.88081	0.262323
RAB27B	24.26	24.46	25.2	24.32	24.71	25.69	0.03	-0.12	0.14	0.01	-0.03	0.04	0.72	0.32	0.47	0.28	0.28	0.1	0.25	0.12	0.71	0.74	0.62	0.71	0.35	-0.43	-0.45	-0.53	-0.46	-0.23	-0.0752376	0.277855	9.57614	11.4948	12.9094	12.2358	13.1703	8.87	10.76	12.29	11.53	12.82	0.318042	0.262386
PSMA4	13.49	13.97	13.1	12.28	13.18	13.12	0.09	-0.16	-0.01	0.04	-0.06	0	0.27	0.14	0.91	0.48	0.42	0.13	0.46	0.25	0.93	0.86	1.1	0.86	1.11	-0.45	-0.43	-0.97	-0.39	-0.87	-0.453256	-0.422229	12.3596	13.4509	16.7893	13.7191	15.1597	11.43	12.59	15.69	12.86	14.05	0.582065	0.227734
MYO16	0	0	0	0	0	0	0	0.03	0	0	1.74	0	#DIV/0!	0.42	#DIV/0!	1.14	1.45	0.21	1.11	0.48	0.33	0.33	0.33	0.43	0.36	0.8	1.13	-0.12	0.68	0.12	-1.11858	-0.628706	0.0453033	0.0446559	0.05733	0.0608006	0.0692911	-0.29	-0.28	-0.28	-0.37	-0.29	0.00928298	0.095439
LSG1	14.9	15.2	14.54	13.28	14.94	13.56	0.06	-0.24	-0.26	0.02	-0.09	-0.09	0.41	0.08	0.02	0.35	0.36	0.13	0.34	0.2	0.82	0.96	0.99	0.96	1.16	-0.47	-0.6	-0.86	-0.62	-0.96	-0.214236	-0.272194	8.87697	9.8633	11.8401	10.4079	10.839	8.05	8.9	10.85	9.44	9.68	0.4387	0.0538409
PARP3	2.65	2.11	2.5	1.66	1.99	1.89	-0.25	-0.41	-0.05	-0.2	-0.33	-0.05	0.07	0.19	0.86	0.33	0.2	0.06	0.28	0.16	0.59	0.72	0.76	0.49	0.57	-0.27	-0.52	-0.7	-0.21	-0.41	-0.166656	-0.250242	5.27852	5.35326	6.03028	5.31533	5.33181	4.68	4.64	5.27	4.82	4.77	0.201473	-0.0189794
TNC	0	0	0	0	0	0	0	0	0	0	0	0.06	#DIV/0!	#DIV/0!	0.97	2.05	2.3	0.58	2.21	1.03	0.32	0.27	0.27	0.34	0.38	1.73	2.03	0.31	1.87	0.65	-1.12594	-0.768906	0.0692554	0.0708773	0.0552039	0.0553451	0.100414	-0.25	-0.2	-0.22	-0.28	-0.28	-0.0295011	0.00764348
THAP3	3.88	4.27	3.42	3.46	3.49	3.44	0.14	0.02	-0.02	0.1	0.01	-0.01	0.26	0.53	0.68	0.32	0.27	0.11	0.3	0.15	0.49	0.66	0.58	0.57	0.66	-0.18	-0.39	-0.47	-0.27	-0.51	-0.0883304	-0.266583	4.35164	3.66772	6.12478	4.02349	5.01385	3.86	3.01	5.55	3.45	4.36	0.867054	0.324744
FAM65C	0.75	0.51	0.87	1.25	0.4	0.92	-0.22	0.26	0.46	-0.33	0.43	1.33	0.15	0.26	0.03	1.71	1.84	0.57	2.05	1.02	0.39	0.33	0.44	0.25	0.19	1.33	1.51	0.13	1.8	0.83	-1.07951	-0.59981	0.204893	0.378384	0.88363	0.234694	0.563369	-0.18	0.05	0.44	-0.02	0.37	0.56257	0.622018
TDP1	7.49	7.64	7.39	7.52	7.31	8.04	0.04	0.03	0.19	0.02	0.02	0.1	0.78	0.75	0	0.43	0.32	0.1	0.31	0.13	1.07	1.09	1.17	0.9	1.17	-0.63	-0.76	-1.07	-0.59	-1.03	-0.224677	-0.349061	9.62934	10.9327	13.717	10.1194	12.6364	8.56	9.85	12.55	9.22	11.47	0.570312	0.494242
AIFM2	0.16	0.18	0.18	0.18	0.14	0.18	0.03	0	0.07	0.12	0.01	0.3	0.49	0.96	0.2	1.01	0.95	0.3	0.97	0.6	0.56	0.51	0.5	0.55	0.47	0.45	0.44	-0.2	0.42	0.13	-0.799022	-0.392607	0.186006	0.162891	0.259744	0.116626	0.22396	-0.38	-0.35	-0.24	-0.43	-0.25	0.146817	0.216723
C2orf83	0	0	0	0	0	0	0	0	0	0	0	0	#DIV/0!	#DIV/0!	#DIV/0!	1.38	1.4	0.29	1.39	0.61	0.5	0.45	0.38	0.45	0.4	0.88	0.95	-0.09	0.94	0.21	-1.0206	-0.679777	0.0479041	0.0647324	0.0736052	0.0370569	0.0617204	-0.45	-0.38	-0.31	-0.42	-0.34	0.0950702	0.0917618
SPATA7	0.96	0.75	0.87	1.28	0.87	1.26	-0.16	0.29	0.27	-0.21	0.48	0.45	0.12	0.17	0.24	2.05	2.09	0.3	2.03	0.67	0.74	0.82	0.75	0.71	0.96	1.31	1.27	-0.45	1.32	-0.29	-1.31286	-1.2689	1.07485	1.16948	3.28291	1.41283	2.76985	0.33	0.35	2.53	0.71	1.81	1.2858	0.695803
MED17	3.56	3.5	3.5	3.5	3.52	3.55	-0.02	0	0.01	-0.02	0	0.01	0.58	0.95	0.65	0.25	0.28	0.07	0.31	0.13	0.67	0.62	0.63	0.61	0.68	-0.42	-0.34	-0.56	-0.31	-0.55	-0.233662	-0.263132	6.84678	7.32337	9.19919	7.7486	8.24675	6.17	6.7	8.57	7.13	7.57	0.477464	0.113134
RETSAT	7.11	7.28	7.3	6.08	6.84	6.48	0.04	-0.33	-0.1	0.02	-0.17	-0.05	0.06	0	0.25	0.28	0.18	0.09	0.21	0.1	0.59	0.63	0.68	0.62	0.7	-0.31	-0.44	-0.59	-0.42	-0.6	-0.140222	-0.187765	3.59927	4.04584	4.7221	3.75383	4.04704	3.01	3.42	4.04	3.13	3.34	0.22777	0.0827184
CAPG	11.75	12.02	11.66	13.5	11.37	12.76	0.06	0.37	0.28	0.02	0.16	0.12	0.17	0.04	0.03	0.26	0.15	0.07	0.2	0.14	0.53	0.73	0.65	0.67	0.69	-0.27	-0.57	-0.58	-0.47	-0.55	-0.00622243	-0.0858668	10.5616	11.5849	13.5409	12.3269	11.245	10.04	10.86	12.89	11.66	10.56	0.417382	-0.233943
AP2S1	26.47	27.46	25.64	24.17	25.39	25.37	0.13	-0.21	0	0.04	-0.06	0	0.4	0.45	0.97	0.38	0.42	0.1	0.39	0.18	0.91	0.8	0.91	0.89	0.41	-0.53	-0.39	-0.81	-0.5	-0.23	-0.385258	0.316681	4.56133	5.05995	6.12346	5.09234	5.68731	3.65	4.26	5.21	4.2	5.28	0.310828	0.348035
USH2A	0	0	0	0	0	0	0	0	0	0	0	0	#DIV/0!	#DIV/0!	#DIV/0!	1.03	1.06	0.15	1.03	0.37	0.3	0.33	0.36	0.29	0.4	0.73	0.73	-0.21	0.74	-0.03	-0.972093	-0.876167	0.0398293	0.0437553	0.0488257	0.0795693	0.0540447	-0.26	-0.29	-0.32	-0.21	-0.35	-0.0391861	-0.185845
ZPBP	0	0	0	0	0	0	0	0	0	0	0	0	#DIV/0!	#DIV/0!	#DIV/0!	0.32	0.26	0.12	0.25	0.14	0.44	0.37	0.34	0.46	0.49	-0.12	-0.12	-0.22	-0.21	-0.34	-0.177961	-0.179869	0.711316	0.759151	0.487964	0.948585	0.939582	0.27	0.39	0.15	0.49	0.45	-0.32721	-0.0386207
TG	0.03	0.03	0.03	0.03	0.03	0.03	-0.02	0.01	0.01	-0.12	0.06	0.06	0.68	0.39	0.92	0.85	0.95	0.28	1.04	0.51	0.38	0.42	0.45	0.49	0.45	0.47	0.52	-0.17	0.55	0.06	-0.831239	-0.62845	0.0851326	0.125121	0.270008	0.123523	0.240151	-0.29	-0.3	-0.18	-0.37	-0.21	0.171659	0.210161
ADAM28	1.09	0.76	1.25	1.71	1.08	1.41	-0.24	0.26	0.21	-0.3	0.36	0.3	0.02	0.48	0.41	0.22	0.2	0.08	0.26	0.13	0.5	0.52	0.62	0.42	0.62	-0.28	-0.32	-0.54	-0.16	-0.49	-0.236154	-0.405908	2.11971	2.61558	3.00814	2.54378	3.41597	1.62	2.09	2.39	2.12	2.8	0.138509	0.303887
BARX2	0	0	0	0	0	0	0	0	0	0	0	0	#DIV/0!	#DIV/0!	#DIV/0!	3.07	3.36	1.38	2.46	2.23	0.32	0.26	0.35	0.29	0.42	2.74	3.1	1.03	2.18	1.82	-1.01564	-0.179884	0.0557065	0.0639911	0.0530779	0.0603201	0.0539397	-0.27	-0.2	-0.3	-0.23	-0.36	-0.145075	-0.178228
DCUN1D1	8.29	8.36	8.25	7.91	8.19	8.24	0.02	-0.09	0.01	0.01	-0.04	0.01	0.4	0.22	0.77	0.68	0.72	0.15	0.62	0.27	0.67	0.61	0.63	0.57	0.65	0.01	0.11	-0.48	0.05	-0.38	-0.769088	-0.657995	0.183542	0.225081	0.574326	0.2209	0.386199	-0.49	-0.38	-0.06	-0.35	-0.26	0.494959	0.107265
PHF15	7.26	7.57	7.2	6.73	7.03	6.54	0.08	-0.13	-0.13	0.04	-0.07	-0.07	0.41	0.27	0.23	0.25	0.21	0.1	0.3	0.15	0.75	0.7	0.8	0.62	0.71	-0.5	-0.49	-0.7	-0.32	-0.57	-0.19683	-0.262865	19.5412	20.7622	26.937	20.767	23.9979	18.79	20.06	26.14	20.15	23.28	0.893629	0.476143
ZIC2	0	0	0	0	0	0	0	0	0	0	0	0	#DIV/0!	#DIV/0!	#DIV/0!	3.45	4.42	2.97	3.53	3.21	0.46	0.4	0.5	0.36	0.54	2.98	4.03	2.47	3.17	2.67	-0.610599	-0.210387	0.170129	0.182226	0.142958	0.179349	0.192627	-0.29	-0.21	-0.36	-0.18	-0.35	-0.190201	-0.238212
LCP2	5.5	5.61	5.88	6.65	6.08	6.27	0.03	0.22	0.05	0.02	0.13	0.03	0.69	0.05	0.23	0.3	0.23	0.08	0.24	0.15	0.57	0.61	0.69	0.64	0.79	-0.27	-0.39	-0.61	-0.41	-0.64	-0.217987	-0.22736	11.449	11.7695	16.8925	13.2227	15.2815	10.88	11.15	16.21	12.58	14.49	0.965556	0.367271
TRIT1	9.14	9.34	8.81	7.89	8.75	8.29	0.05	-0.22	-0.11	0.02	-0.1	-0.05	0.5	0.04	0.03	0.34	0.26	0.1	0.3	0.17	0.52	0.59	0.59	0.56	0.59	-0.18	-0.33	-0.49	-0.26	-0.42	-0.175091	-0.18951	3.29939	3.40673	3.33951	3.57462	3.78523	2.78	2.82	2.75	3.01	3.19	-0.0287635	0.0722647
ADRB1	10.4	10.45	12.21	6.1	11.03	6.83	0.01	-1.43	-0.99	0.01	-0.5	-0.38	0.92	0	0	0.42	0.33	1.13	0.4	0.81	1	0.86	0.73	0.87	1.02	-0.58	-0.53	0.4	-0.47	-0.21	0.962691	0.32472	18.2983	20.1946	16.0301	20.5083	17.9287	17.3	19.33	15.3	19.64	16.91	-0.685996	-0.451644
GUCA2B	0	0	0	0	0	0	0	0	0	0	0	0	#DIV/0!	#DIV/0!	#DIV/0!	0.75	0.98	0.17	0.88	0.42	0.34	0.34	0.32	0.22	0.3	0.41	0.64	-0.14	0.65	0.12	-0.882657	-0.61408	0.0930712	0.0858688	0.171623	0.0805302	0.108194	-0.24	-0.26	-0.14	-0.14	-0.19	0.179173	-0.0919558
CUL7	5.53	5.53	5.63	6.34	5.49	5.94	0	0.21	0.13	0	0.13	0.08	0.97	0.35	0.48	0.23	0.26	0.09	0.11	0.11	0.56	0.54	0.6	0.58	0.58	-0.33	-0.28	-0.51	-0.47	-0.47	-0.258459	0.00514772	6.39292	6.47311	9.32477	6.6316	8.41393	5.83	5.93	8.73	6.05	7.84	0.730454	0.480532
CTNNA1	6.1	6.01	5.88	6.57	6.56	6.34	-0.03	0.19	-0.06	-0.01	0.12	-0.03	0.8	0.21	0.34	0.77	0.99	0.27	0.95	0.54	0.39	0.44	0.47	0.44	0.54	0.39	0.55	-0.2	0.51	0	-0.86748	-0.702882	0.366674	0.339873	0.496835	0.455113	0.386094	-0.02	-0.1	0.03	0.01	-0.15	0.358691	-0.402474
PHKA2	6.24	6.14	5.94	6.52	6.12	6.76	-0.03	0.16	0.18	-0.02	0.1	0.1	0.6	0.04	0.05	0.07	0.09	0.04	0.08	0.04	0.44	0.37	0.33	0.38	0.33	-0.38	-0.28	-0.3	-0.3	-0.29	-0.0283165	0.0179214	7.20783	7.50872	10.5676	7.78868	8.78363	6.76	7.14	10.23	7.41	8.45	0.741914	0.262021
CNTLN	3.61	3.57	3.58	4.22	3.78	4.19	-0.01	0.23	0.15	-0.01	0.18	0.11	0.87	0.04	0.11	0.52	0.56	0.14	0.57	0.23	0.57	0.55	0.61	0.71	0.64	-0.05	0.01	-0.47	-0.14	-0.4	-0.690037	-0.35802	4.78593	5.5687	9.93744	5.48089	7.62881	4.21	5.02	9.33	4.77	6.99	1.13949	0.647253
EPHA3	0	0	0	0	0	0	0	0	0	0	0	0	#DIV/0!	#DIV/0!	#DIV/0!	1.97	2.33	0.45	2.13	0.83	0.43	0.45	0.42	0.42	0.52	1.54	1.88	0.03	1.71	0.31	-1.34112	-0.981981	0.0451671	0.0455565	0.0406881	0.056306	0.0772817	-0.38	-0.41	-0.38	-0.37	-0.44	0.0278992	-0.0835511
HSPA5	19.94	21.66	20.3	19.89	19.52	20.34	0.27	-0.07	0.13	0.09	-0.02	0.04	0.05	0.7	0.53	0.27	0.16	0.06	0.21	0.07	0.67	0.72	0.7	0.63	0.79	-0.4	-0.56	-0.64	-0.42	-0.71	-0.0686299	-0.279683	9.48535	10.2734	10.9733	10.5376	10.1692	8.82	9.56	10.27	9.91	9.38	0.161511	-0.119858
DSG2	0	0	0.17	5.42	0	0.45	0.06	2.22	0.67	3.85	29.85	448.37	0.42	0.02	0.17	2.39	3.2	0.5	2.8	1.7	0.48	0.45	0.6	0.51	0.26	1.91	2.76	-0.1	2.29	1.44	-1.6909	-0.441384	0.111549	0.249501	4.13685	0.088388	0.438879	-0.37	-0.2	3.54	-0.42	0.18	1.93292	0.77442
GEMIN8	4.23	4.08	4.01	3.82	4.05	4.23	-0.05	-0.07	0.06	-0.04	-0.05	0.05	0.31	0.7	0.55	0.14	0.09	0.03	0.05	0.06	0.32	0.42	0.37	0.34	0.29	-0.18	-0.34	-0.34	-0.28	-0.23	0.000963716	0.0726715	3.63992	4.01666	4.47782	4.25369	5.01333	3.32	3.59	4.11	3.92	4.72	0.185422	0.272939
OFD1	7.35	7.12	7.14	5.94	7.17	6.5	-0.06	-0.33	-0.18	-0.03	-0.17	-0.09	0.06	0.18	0.27	0.12	0.08	0.04	0.1	0.07	0.4	0.41	0.42	0.31	0.37	-0.28	-0.33	-0.38	-0.22	-0.31	-0.0635886	-0.123621	5.83354	6.90467	7.0249	6.27274	7.10131	5.43	6.5	6.6	5.96	6.73	0.029143	0.215491
GPM6B	0	0	0	0	0	0	0	0	0	0	0	0	#DIV/0!	#DIV/0!	#DIV/0!	1.31	1.64	0.58	1.34	0.9	0.29	0.23	0.28	0.21	0.23	1.02	1.42	0.3	1.13	0.67	-0.855546	-0.348378	0.0425663	0.0280225	0.118545	0.0686583	0.0774917	-0.25	-0.2	-0.16	-0.14	-0.16	0.0599813	-0.0313627
MAGEC2	0	0	0	0	0	0	0	0	0	0	0	0	#DIV/0!	#DIV/0!	#DIV/0!	0.15	0.09	0.04	0.15	0.06	0.13	0.1	0.13	0.08	0.15	0.03	-0.01	-0.09	0.07	-0.08	-0.256206	-0.386953	0	0.0376105	0.0244129	0.0251851	0.046684	-0.13	-0.07	-0.1	-0.05	-0.1	-0.0929938	-0.117663
PREX2	0.01	0.09	0	0	0	0	0.24	0	0.03	5.83	0	1.43	0.06	#DIV/0!	0.42	1.98	3.17	1.86	2.65	2.43	0.43	0.49	0.38	0.42	0.49	1.55	2.68	1.49	2.24	1.94	-0.584114	-0.145806	0.584435	0.217294	0.0406881	0.204053	0.108299	0.16	-0.28	-0.34	-0.21	-0.38	-0.0756211	-0.222605
WDR37	9.28	9.44	9.42	8.59	9.37	9.07	0.04	-0.2	-0.07	0.02	-0.09	-0.03	0.76	0	0.01	0.24	0.21	0.11	0.25	0.14	1.04	1.06	1.13	1.07	1.34	-0.79	-0.85	-1.01	-0.83	-1.21	-0.120234	-0.264836	12.4938	13.8324	17.1104	13.8752	15.0322	11.46	12.77	15.98	12.8	13.69	0.599128	0.172636
YTHDC2	4.34	4.41	4.38	4.27	4.3	4.38	0.03	-0.04	0.03	0.02	-0.03	0.02	0.59	0.55	0.42	0.67	0.82	0.28	0.79	0.43	0.45	0.6	0.6	0.52	0.62	0.22	0.22	-0.32	0.27	-0.19	-0.731971	-0.677127	2.94558	3.17142	4.67745	3.26166	4.12443	2.5	2.57	4.08	2.74	3.5	0.584129	0.304437
CTPS2	6.18	3.97	6.82	5.54	6.5	6.26	-0.7	-0.36	-0.07	-0.36	-0.19	-0.04	0	0.15	0.71	0.38	0.08	0.05	0.15	0.06	0.25	0.3	0.34	0.25	0.38	0.12	-0.22	-0.3	-0.1	-0.31	-0.107949	-0.338288	2.49485	5.93448	7.53457	5.79868	6.2327	2.24	5.64	7.19	5.55	5.86	0.43422	0.0907288
ATP6V1H	6.34	6.28	6.26	5.56	6.07	5.93	-0.02	-0.2	-0.04	-0.01	-0.11	-0.02	0.63	0.16	0.48	0.21	0.27	0.1	0.23	0.15	0.64	0.56	0.63	0.59	0.78	-0.42	-0.29	-0.53	-0.36	-0.63	-0.262096	-0.270699	7.72262	8.90524	10.9645	8.42543	9.15395	7.08	8.34	10.33	7.83	8.38	0.461022	0.135444
POLR2B	15.4	16.45	15.38	14.44	15.1	15.12	0.18	-0.17	0	0.07	-0.06	0	0.19	0.17	0.95	0.19	0.14	0.04	0.21	0.1	0.69	0.61	0.72	0.66	0.87	-0.51	-0.46	-0.68	-0.45	-0.77	-0.204544	-0.28565	11.1301	11.629	12.8341	12.4782	12.4402	10.44	11.02	12.12	11.82	11.57	0.226845	-0.0505455
KIAA1370	5.14	4.65	5.36	4.37	5.61	4.78	-0.16	-0.32	-0.26	-0.1	-0.18	-0.15	0.17	0.4	0.23	0.5	0.46	0.17	0.47	0.26	0.89	1	1.06	0.88	1.29	-0.39	-0.54	-0.88	-0.41	-1.03	-0.288433	-0.513905	11.6051	12.0974	16.6209	12.6737	14.9644	10.71	11.1	15.57	11.79	13.67	0.864332	0.373018
ARAP2	0.91	0.64	0.77	1.69	0.32	1.77	-0.22	0.59	1	-0.3	1.2	4.5	0.47	0.05	0.11	1.63	1.61	0.44	1.58	0.56	0.62	0.59	0.62	0.47	0.67	1	1.02	-0.18	1.12	-0.11	-1.09446	-1.10907	1.75644	2.42361	7.24828	1.57866	5.6911	1.13	1.83	6.63	1.11	5.02	1.64944	1.57829
TPR	16.57	17.35	16.68	15.63	16.26	16.32	0.14	-0.18	0.01	0.05	-0.06	0	0.43	0.28	0.84	0.17	0.15	0.06	0.2	0.07	0.75	0.62	0.76	0.69	0.93	-0.57	-0.47	-0.69	-0.49	-0.85	-0.208116	-0.312047	7.18116	8.4207	9.15469	8.18426	8.84198	6.43	7.8	8.4	7.5	7.91	0.14891	0.106539
CP	0	0	0	0	0	0	0	0	0	0	0	0	#DIV/0!	#DIV/0!	#DIV/0!	1.82	2.14	0.34	2.35	0.84	0.62	0.79	0.79	0.77	0.72	1.2	1.35	-0.45	1.58	0.12	-1.34288	-1.12355	0.148914	0.153303	0.359889	0.112132	0.301556	-0.47	-0.64	-0.43	-0.66	-0.42	0.198855	0.227994
KIAA0556	2.51	2.35	2.63	2.49	2.53	2.53	-0.07	-0.06	0	-0.06	-0.05	0	0.32	0.37	1	0.25	0.18	0.07	0.26	0.08	0.59	0.64	0.58	0.54	0.26	-0.34	-0.46	-0.51	-0.29	-0.18	-0.0538871	0.154525	2.85046	3.47411	4.07307	2.9862	3.53635	2.26	2.83	3.49	2.44	3.27	0.263058	0.347299
DTNBP1	1.38	1.47	1.3	1.42	1.36	1.44	0.06	0.07	0.05	0.07	0.09	0.06	0.29	0.23	0.47	0.77	0.67	0.22	0.58	0.38	0.63	0.71	0.63	0.55	0.67	0.14	-0.04	-0.41	0.03	-0.29	-0.551417	-0.566165	3.54056	3.78432	6.50197	3.92964	4.75057	2.91	3.07	5.87	3.38	4.08	0.934567	0.256136
XK	3.65	3.32	0.73	3.76	0.2	7.66	-0.12	1.43	2.66	-0.09	4.11	36.7	0.45	0.21	0	0.33	1.23	0.19	1.54	0.21	0.32	0.29	0.29	0.29	0.32	0.01	0.94	-0.11	1.25	-0.1	-1.02373	-1.16312	2.11641	0.710206	2.46981	0.243993	5.32035	1.79	0.42	2.18	-0.05	5.01	1.09244	2.24747
ANO2	0	0	0	0	0	0	0	0	-0.05	0	0	-0.74	#DIV/0!	#DIV/0!	0.42	1.95	1.7	0.58	1.66	1.16	0.39	0.28	0.26	0.31	0.29	1.56	1.42	0.33	1.35	0.87	-0.824329	-0.318653	0.0901979	0.0603887	0.0693531	0.0681779	0.0540447	-0.3	-0.22	-0.19	-0.24	-0.23	0.0539798	0.0100357
C12orf4	4.98	5.11	4.87	4.46	4.84	4.82	0.04	-0.13	-0.01	0.03	-0.08	0	0.47	0	0.96	0.18	0.2	0.06	0.19	0.08	0.64	0.74	0.62	0.7	0.59	-0.45	-0.55	-0.55	-0.51	-0.51	-0.00526392	-0.000127164	6.31216	7.07074	8.08382	6.89416	6.79995	5.68	6.33	7.47	6.19	6.21	0.306397	0.00451218
SCML1	0.11	0.06	0.1	0.12	0.12	0.08	-0.12	0.04	-0.1	-0.45	0.2	-0.35	0.09	0.46	0.23	0.87	1.03	0.58	0.83	0.66	0.25	0.23	0.29	0.26	0.25	0.62	0.8	0.29	0.56	0.41	-0.488648	-0.148594	0.486298	0.542917	0.553065	0.637995	0.594072	0.24	0.31	0.26	0.37	0.35	-0.0648486	-0.0323408
WWC3	0.91	0.78	0.72	2.11	1.21	1.64	-0.1	0.83	0.26	-0.15	1.94	0.36	0.03	0.01	0.07	0.31	0.34	0.07	0.25	0.13	0.3	0.21	0.26	0.18	0.33	0.02	0.13	-0.19	0.08	-0.2	-0.56581	-0.529095	1.7002	1.72024	4.48611	2.24891	3.17864	1.4	1.51	4.23	2.07	2.84	1.1345	0.347723
ARHGAP6	0.35	0.26	0.27	0.49	0.29	0.53	-0.12	0.25	0.26	-0.27	0.81	0.81	0.05	0.04	0.03	1.46	1.55	0.44	1.5	0.66	0.17	0.12	0.17	0.13	0.15	1.28	1.42	0.26	1.37	0.51	-0.894404	-0.631115	0.0106756	0.0271219	0.0428142	0.0182882	0.023132	-0.16	-0.1	-0.13	-0.11	-0.13	-0.0762452	-0.0248307
FAM184B	0.01	0.01	0.01	0.02	0.02	0.01	-0.05	0.06	-0.05	-0.52	1.05	-0.41	0.01	0.02	0.23	0.77	0.78	0.12	0.8	0.36	0.37	0.36	0.3	0.36	0.34	0.41	0.42	-0.17	0.44	0.01	-0.772649	-0.631169	0.148641	0.204104	0.165612	0.0864661	0.177171	-0.22	-0.15	-0.13	-0.28	-0.17	0.0410195	0.162875
MAP4	4.56	4.8	4.98	3.8	4.6	3.94	0.08	-0.4	-0.23	0.05	-0.24	-0.14	0.36	0.02	0.02	0.16	0.24	0.07	0.38	0.17	0.72	0.65	0.76	0.64	0.72	-0.56	-0.41	-0.69	-0.27	-0.55	-0.264111	-0.311624	8.92268	9.55675	10.3482	9.52877	9.14753	8.21	8.91	9.59	8.88	8.43	0.158694	-0.109075
GOPC	13.99	14.16	13.53	12.25	14.01	13	0.03	-0.25	-0.2	0.01	-0.09	-0.07	0.77	0.2	0.33	0.23	0.27	0.08	0.25	0.17	0.67	0.63	0.65	0.62	0.66	-0.43	-0.36	-0.58	-0.37	-0.5	-0.219548	-0.137438	7.65924	7.92223	9.56318	7.98103	8.30354	6.99	7.29	8.91	7.36	7.64	0.402013	0.072361
ROS1	0	0	0	0	0	0	0	0	0	0	0	0	#DIV/0!	#DIV/0!	#DIV/0!	1.07	1.43	0.21	0.97	0.54	0.34	0.42	0.38	0.33	0.43	0.73	1.01	-0.17	0.64	0.11	-1.08751	-0.613515	0.0663821	0.0489996	0.134821	0.061281	0.115765	-0.28	-0.37	-0.25	-0.27	-0.32	0.157028	-0.0566544
USP28	4.86	5.07	4.7	4.57	4.75	4.78	0.07	-0.04	0.01	0.04	-0.03	0.01	0.39	0.33	0.89	0.25	0.15	0.07	0.26	0.11	0.63	0.53	0.64	0.51	0.85	-0.38	-0.37	-0.57	-0.25	-0.74	-0.201703	-0.493321	5.83915	6.1666	8.09716	6.45706	7.18973	5.21	5.64	7.45	5.95	6.34	0.501458	0.113086
HDAC9	1.83	1.9	1.78	1.38	1.77	1.77	0.04	-0.22	0	0.04	-0.22	0	0.4	0.26	1	2.09	2.57	0.51	2	1.02	0.41	0.38	0.42	0.4	0.52	1.68	2.2	0.09	1.61	0.5	-1.39386	-0.760397	0.111549	0.236629	0.3192	0.148228	0.309022	-0.3	-0.14	-0.1	-0.25	-0.21	0.0847185	0.0586887
TSPAN17	4.52	4.48	4.48	3.62	4.38	3.65	-0.01	-0.3	-0.26	-0.01	-0.19	-0.17	0.88	0.01	0.05	0.38	0.38	0.07	0.46	0.16	0.61	0.57	0.67	0.52	0.82	-0.23	-0.19	-0.6	-0.06	-0.66	-0.466271	-0.705463	3.03468	3.08359	4.60209	2.87664	3.27486	2.43	2.51	3.93	2.35	2.45	0.557642	0.0450103
NOP16	9.1	9.03	8.78	8.05	8.62	8.27	-0.02	-0.18	-0.09	-0.01	-0.08	-0.04	0.82	0.14	0.49	0.2	0.11	0.04	0.16	0.09	0.66	0.66	0.72	0.6	0.67	-0.46	-0.54	-0.68	-0.44	-0.59	-0.126293	-0.143612	13.3069	14.3242	13.82	14.5042	13.6105	12.64	13.67	13.1	13.9	12.94	-0.1104	-0.187009
CC2D2A	0	0	0	0	0	0	0	0	0	0	0	0.01	#DIV/0!	#DIV/0!	0.42	1.47	1.37	0.23	1.3	0.57	0.41	0.61	0.39	0.38	0.44	1.06	0.77	-0.16	0.92	0.12	-0.961283	-0.776985	0.138238	0.133226	0.202414	0.0928825	0.216494	-0.27	-0.48	-0.19	-0.29	-0.22	0.352362	0.0912193
RRM2B	9.91	9.75	10.12	8.73	10.05	9.44	-0.04	-0.32	-0.14	-0.02	-0.14	-0.06	0.15	0.02	0.24	0.21	0.21	0.07	0.13	0.09	0.71	0.77	0.87	0.73	0.8	-0.49	-0.56	-0.8	-0.59	-0.71	-0.202961	-0.102584	17.0951	18.9006	24.4388	19.5622	22.0477	16.39	18.13	23.57	18.84	21.25	0.842799	0.380886
ZNF800	7.3	7.4	7.11	7.07	7.37	7.41	0.03	-0.01	0.01	0.01	-0.01	0.01	0.63	0.86	0.76	1.22	1.23	0.22	1.1	0.57	0.45	0.45	0.46	0.47	0.46	0.78	0.77	-0.24	0.64	0.11	-1.00536	-0.606337	0.0505049	0.0569456	0.11466	0.0686583	0.0696061	-0.39	-0.4	-0.35	-0.4	-0.39	0.0566157	0.0103482
TNFRSF17	0	0	0	0	0	0	0	0	0	0	0	0	#DIV/0!	#DIV/0!	#DIV/0!	0.76	0.73	0.14	0.73	0.31	0.41	0.44	0.39	0.37	0.39	0.35	0.29	-0.25	0.36	-0.08	-0.736754	-0.662319	0.0982728	0.106687	0.233205	0.0603201	0.16981	-0.31	-0.33	-0.16	-0.31	-0.22	0.245743	0.130252
SNX29	4.62	4.45	4.57	3.94	4.37	4.05	-0.05	-0.22	-0.11	-0.04	-0.14	-0.07	0.56	0.31	0.53	0.14	0.18	0.03	0.17	0.07	0.18	0.22	0.25	0.19	0.22	-0.04	-0.04	-0.21	-0.02	-0.15	-0.351904	-0.30143	0.0213513	0.065633	0.128809	0.109729	0.100204	-0.16	-0.15	-0.12	-0.08	-0.12	0.0713815	-0.0798233
LMO3	0	0	0	0	0	0	0	0	0	0	0	0	#DIV/0!	#DIV/0!	#DIV/0!	1.61	2.21	0.42	2.1	0.77	0.41	0.34	0.38	0.36	0.31	1.2	1.87	0.04	1.75	0.45	-1.32153	-0.87199	0.0398293	0.065633	0.05733	0.0370569	0.0773867	-0.37	-0.27	-0.32	-0.32	-0.24	-0.0598811	0.112308
MRPS10	15.27	15.46	15.16	13.86	15.04	14.57	0.03	-0.24	-0.09	0.01	-0.09	-0.03	0.76	0.17	0.12	0.35	0.43	0.07	0.36	0.18	0.6	0.56	0.53	0.48	0.54	-0.26	-0.13	-0.46	-0.12	-0.36	-0.422512	-0.348762	2.63009	2.92913	3.26869	2.97419	3.2063	2.03	2.37	2.74	2.5	2.67	0.167083	0.0757197
GUCA1A	0	0	0	0	0	0	0	0	0	0	0	0	#DIV/0!	#DIV/0!	#DIV/0!	0.97	0.92	0.15	0.83	0.42	0.34	0.24	0.4	0.35	0.38	0.63	0.69	-0.25	0.48	0.04	-0.968865	-0.606696	0.095672	0.0902124	0.356003	0.118548	0.131431	-0.24	-0.15	-0.05	-0.23	-0.24	0.234004	-0.0235077
RSF1	4.66	4.61	4.77	4.34	4.8	4.45	-0.02	-0.14	-0.12	-0.01	-0.09	-0.07	0.78	0.24	0.05	0.22	0.2	0.08	0.17	0.08	0.58	0.73	0.69	0.62	0.72	-0.36	-0.53	-0.61	-0.45	-0.64	-0.0733814	-0.185054	11.4523	11.8899	14.5025	12.6107	13.5335	10.87	11.16	13.81	11.99	12.81	0.531852	0.163941
VPS13D	4.46	4.35	4.56	4.07	4.55	4.32	-0.04	-0.17	-0.08	-0.02	-0.11	-0.05	0.56	0.15	0.26	0.46	0.44	0.09	0.52	0.21	0.56	0.63	0.56	0.55	0.66	-0.09	-0.19	-0.47	-0.03	-0.45	-0.348482	-0.61493	3.93146	3.98079	7.14785	3.94086	5.31488	3.38	3.35	6.59	3.39	4.65	1.0269	0.445027
CELF2	16.71	17.39	17.8	15.87	17.39	16.36	0.12	-0.33	-0.18	0.04	-0.11	-0.06	0.12	0.13	0.17	2.3	2.51	0.76	2.33	1.4	0.53	0.71	0.55	0.64	0.55	1.77	1.8	0.21	1.69	0.84	-1.12751	-0.531489	0.0982728	0.11119	0.198162	0.111651	0.16981	-0.43	-0.6	-0.35	-0.53	-0.38	0.250706	0.153776
FAM120A	14.59	15.08	14.55	13.62	14.49	14.22	0.09	-0.17	-0.05	0.03	-0.06	-0.02	0.43	0.18	0.4	0.13	0.15	0.08	0.2	0.11	0.61	0.73	0.84	0.71	0.78	-0.48	-0.58	-0.76	-0.51	-0.67	-0.152665	-0.146389	19.1439	19.0487	24.5495	20.7388	21.5165	18.54	18.32	23.71	20.02	20.74	0.831504	0.112185
R3HDM1	4.4	4.41	4.68	3.84	4.68	4.02	0	-0.29	-0.22	0	-0.18	-0.14	0.97	0.03	0.03	0.16	0.15	0.06	0.16	0.11	0.6	0.67	0.73	0.7	0.84	-0.45	-0.52	-0.67	-0.53	-0.72	-0.135183	-0.168328	12.9974	14.1557	14.8537	14.5743	14.6034	12.4	13.49	14.12	13.88	13.77	0.120993	-0.0207773
COL9A2	0.49	0.41	0.62	0.79	0.48	0.8	-0.09	0.14	0.28	-0.17	0.27	0.66	0.29	0.6	0.27	1.01	1.3	0.34	1.28	0.58	0.34	0.36	0.47	0.4	0.39	0.67	0.94	-0.13	0.88	0.19	-1.03104	-0.673507	0.151515	0.24876	0.483053	0.339448	0.223645	-0.19	-0.11	0.01	-0.06	-0.17	0.359603	-0.240104
KITLG	0	0	0	0	0	0	0	-0.05	0	0	-0.74	0	#DIV/0!	0.42	#DIV/0!	2.76	3.31	1.68	2.73	2.06	0.47	0.36	0.41	0.4	0.48	2.29	2.94	1.27	2.33	1.58	-0.81521	-0.378149	0.0880058	0.0603887	0.0817429	0.0928825	0.0621404	-0.38	-0.3	-0.33	-0.31	-0.42	-0.0354117	-0.126203
ERCC8	3.99	3.76	3.73	3.16	3.89	3.44	-0.08	-0.22	-0.17	-0.06	-0.15	-0.12	0.26	0.04	0.14	0.21	0.23	0.08	0.21	0.12	0.59	0.61	0.67	0.58	0.57	-0.38	-0.39	-0.59	-0.37	-0.45	-0.204143	-0.0940837	4.15182	4.55221	4.88522	4.48035	4.61966	3.56	3.94	4.22	3.9	4.05	0.0969079	0.0524231
ADAMTS6	0.05	0.04	0.06	0.08	0.04	0.07	-0.03	0.05	0.08	-0.18	0.31	0.65	0.46	0.09	0.02	1.49	1.86	0.97	1.44	1.32	0.56	0.55	0.57	0.62	0.55	0.94	1.31	0.4	0.82	0.77	-0.698455	-0.0416546	0.913745	0.884909	1.31463	0.8836	1.24976	0.36	0.34	0.74	0.27	0.7	0.388178	0.440797
H6PD	7.01	7.07	6.78	5.19	6.94	5.63	0.02	-0.46	-0.37	0.01	-0.23	-0.19	0.84	0.36	0.26	0.54	0.68	0.29	0.72	0.41	0.66	0.61	0.63	0.54	0.68	-0.12	0.07	-0.33	0.18	-0.27	-0.634517	-0.667378	5.75141	5.76746	9.64273	6.11099	6.89079	5.09	5.16	9.02	5.57	6.21	1.02555	0.187706
VAMP3	11.99	11.74	11.36	10.78	11.82	11.25	-0.05	-0.12	-0.12	-0.02	-0.05	-0.05	0.62	0.18	0.16	0.23	0.19	0.08	0.29	0.12	0.57	0.54	0.74	0.56	0.61	-0.34	-0.35	-0.66	-0.28	-0.5	-0.31048	-0.249709	7.46078	7.83678	9.89851	8.57236	8.86154	6.89	7.3	9.16	8.01	8.25	0.459274	0.059326
PER3	5.47	5.45	5.35	5.68	5.3	5.43	-0.01	0.1	0.04	0	0.06	0.03	0.91	0.15	0.33	0.4	0.37	0.16	0.38	0.23	0.47	0.47	0.51	0.47	0.47	-0.07	-0.1	-0.34	-0.08	-0.24	-0.362041	-0.276967	1.68679	1.61275	2.37091	1.62457	1.94045	1.22	1.14	1.86	1.16	1.47	0.414862	0.189865
UTS2	0.01	0	0	0.26	0	0.09	-0.09	0.51	0.3	-0.9	261.7	89.28	0.42	0.11	0.19	0.55	0.53	0.11	0.56	0.29	0.34	0.36	0.38	0.42	0.52	0.21	0.17	-0.27	0.14	-0.22	-0.664536	-0.605624	0.164791	0.118235	0.505706	0.142772	0.293776	-0.17	-0.24	0.12	-0.28	-0.22	0.604041	0.0754037
TNFRSF9	0.1	0.06	0.13	0.1	0.08	0.08	-0.1	-0.05	0	-0.39	-0.2	0.01	0.27	0.58	0.36	0.6	0.46	0.17	0.53	0.37	0.5	0.51	0.51	0.49	0.59	0.1	-0.05	-0.34	0.04	-0.22	-0.459124	-0.511103	2.23919	2.23937	2.82119	2.1809	2.32066	1.74	1.73	2.31	1.69	1.73	0.288629	0.0229702
EPN3	0.03	0.02	0.02	0.01	0.03	0	-0.04	-0.05	-0.13	-0.35	-0.41	-0.82	0.57	0.51	0	0.7	0.66	0.17	0.66	0.35	0.39	0.37	0.44	0.34	0.25	0.32	0.29	-0.27	0.32	0.1	-0.749583	-0.333776	0.616462	0.570516	1.02871	0.598366	0.702161	0.23	0.2	0.59	0.26	0.46	0.434817	0.233478
SRD5A2	0	0	0	0	0.01	0	0	-0.05	-0.1	0	-0.78	-0.92	#DIV/0!	0.42	0.22	2.5	2.68	0.89	2.42	1.42	0.34	0.31	0.33	0.23	0.34	2.16	2.36	0.56	2.19	1.07	-1.05208	-0.616761	0.0451671	0.0708773	0.0796168	0.0370569	0.0386934	-0.29	-0.24	-0.25	-0.19	-0.3	-0.00836232	-0.155499
LTBP1	2.63	2.55	2.45	9.83	2.66	7.62	-0.03	2.11	1.55	-0.03	3.02	1.86	0.43	0.05	0.06	1.32	1.46	0.38	1.53	0.72	0.65	0.62	0.68	0.5	0.67	0.67	0.85	-0.29	1.03	0.05	-1.06819	-0.944512	1.53582	1.50543	4.01933	1.54709	2.45104	0.89	0.89	3.34	1.05	1.78	1.19151	0.434059
RCN1	3.28	3.64	3.54	3.84	3.84	4.03	0.14	0.11	0.07	0.11	0.08	0.05	0.25	0	0.11	3.21	3.41	2.14	3.2	2.79	0.46	0.32	0.44	0.32	0.47	2.75	3.09	1.7	2.88	2.32	-0.636948	-0.245414	0.103474	0.0893118	0.157108	0.0691388	0.0541497	-0.36	-0.23	-0.29	-0.25	-0.41	-0.082662	-0.202914
ELN	0.84	1.13	1.02	0.46	0.66	0.19	0.21	-0.46	-0.5	0.35	-0.55	-0.7	0.27	0.02	0.02	0.75	0.69	0.27	0.73	0.49	0.47	0.46	0.44	0.42	0.37	0.28	0.23	-0.17	0.31	0.12	-0.628307	-0.290119	1.60876	1.42094	1.27072	1.27116	0.880592	1.14	0.96	0.83	0.85	0.52	-0.0958503	-0.28598
RFC2	13.57	14.64	13.81	12.42	13.41	13.25	0.2	-0.27	-0.03	0.08	-0.1	-0.01	0.19	0.14	0.67	0.22	0.15	0.07	0.19	0.09	0.57	0.59	0.73	0.62	0.8	-0.35	-0.44	-0.66	-0.43	-0.71	-0.210737	-0.260777	12.8986	13.6949	14.8949	13.6228	14.1041	12.33	13.1	14.17	13	13.31	0.204086	0.0590931
ARID1B	4.64	4.52	4.95	4.7	5.08	4.83	-0.04	-0.08	-0.08	-0.03	-0.05	-0.05	0.59	0.52	0.41	0.15	0.13	0.1	0.15	0.1	0.68	0.66	0.76	0.54	0.93	-0.52	-0.53	-0.66	-0.39	-0.83	-0.117371	-0.392267	27.2667	28.7295	40.293	30.2377	33.3374	26.59	28.07	39.53	29.7	32.41	1.39419	0.344653
CLPTM1L	7.52	7.79	7.18	7.13	7.11	7.31	0.07	-0.01	0.05	0.04	-0.01	0.03	0.52	0.84	0.16	0.3	0.26	0.07	0.24	0.1	0.61	0.57	0.69	0.53	0.64	-0.31	-0.31	-0.62	-0.3	-0.54	-0.322564	-0.261855	5.48726	5.71872	8.29078	6.11617	6.96419	4.88	5.15	7.6	5.58	6.32	0.68747	0.215036
NEDD4L	0.01	0.01	0.01	0.1	0.01	0.04	0.03	0.26	0.11	0.65	6.34	1.75	0.51	0	0.04	2.48	2.74	0.87	2.27	1.56	0.53	0.44	0.61	0.51	0.27	1.94	2.3	0.26	1.77	1.28	-1.2753	-0.277518	0.424845	0.581005	1.33127	0.510288	0.702686	-0.11	0.14	0.72	0	0.43	0.628936	0.650511
FOXP3	0.02	0.03	0.05	0.02	0.02	0.01	0.03	-0.13	-0.04	0.37	-0.63	-0.33	0.87	0.21	0.84	0.43	0.35	0.07	0.4	0.12	0.17	0.16	0.2	0.16	0.22	0.26	0.19	-0.13	0.24	-0.09	-0.564445	-0.575262	0.0877334	0.0569456	0.0796168	0.0489287	0.100204	-0.09	-0.1	-0.12	-0.11	-0.12	-0.0452921	-0.00261473
PPP1R3F	0.94	0.76	0.95	1.04	1.02	1.13	-0.13	0.06	0.08	-0.18	0.09	0.12	0.13	0.36	0.13	0.1	0.11	0.03	0.12	0.04	0.31	0.41	0.47	0.36	0.41	-0.22	-0.29	-0.44	-0.24	-0.37	-0.174437	-0.157683	8.21356	9.18038	11.9672	9.27946	10.0596	7.9	8.77	11.49	8.92	9.65	0.604282	0.170441
HEXB	6.58	6.82	6.62	6.1	6.56	6.4	0.07	-0.15	-0.04	0.04	-0.08	-0.02	0.48	0.08	0.28	0.36	0.3	0.13	0.28	0.16	0.64	0.6	0.71	0.6	0.78	-0.28	-0.3	-0.58	-0.32	-0.62	-0.297485	-0.316076	9.46374	10.4971	13.24	10.7407	11.3762	8.83	9.89	12.53	10.14	10.59	0.556845	0.098424
PTCD2	3.6	3.54	3.64	3.07	3.68	3.33	-0.02	-0.22	-0.13	-0.02	-0.16	-0.1	0.16	0.03	0.09	0.19	0.18	0.06	0.16	0.11	0.6	0.54	0.66	0.62	0.73	-0.4	-0.36	-0.6	-0.45	-0.62	-0.248805	-0.157776	5.8887	6.21688	5.88461	6.88133	6.80006	5.29	5.68	5.22	6.26	6.07	-0.138446	-0.0547051
KIAA2022	0	0	0	0.01	0	0	0.03	0.07	0	1.38	5.5	0	0.42	0.18	#DIV/0!	0.98	1.2	0.36	1.24	0.52	0.21	0.18	0.26	0.24	0.21	0.77	1.02	0.1	1.01	0.32	-0.865157	-0.600855	0.0718561	0.106846	0.241343	0.0800497	0.131431	-0.14	-0.07	-0.02	-0.16	-0.07	0.181686	0.174481
JKAMP	9.1	8.9	8.67	8.44	8.82	8.71	-0.05	-0.06	-0.03	-0.02	-0.03	-0.01	0.59	0.43	0.57	0.3	0.34	0.12	0.23	0.11	1.05	1.14	1.06	0.94	1.25	-0.75	-0.8	-0.94	-0.71	-1.14	-0.106991	-0.314808	16.3493	16.815	20.4667	17.5307	18.6283	15.29	15.68	19.41	16.59	17.38	0.630196	0.135677
DKK3	0	0	0	0	0	0	0	0	0	0	0	0	#DIV/0!	#DIV/0!	#DIV/0!	2.4	2.66	1.25	2.38	1.87	0.37	0.27	0.33	0.28	0.37	2.04	2.39	0.92	2.1	1.51	-0.806078	-0.310624	0.0557065	0.0893118	0.100144	0.0434733	0.0616154	-0.31	-0.18	-0.23	-0.24	-0.31	-0.0662434	-0.0910086
ARHGEF5	0	0	0	0	0	0	0	0	0	0	0	0	#DIV/0!	#DIV/0!	#DIV/0!	0.1	0.08	0.02	0.11	0.04	0.06	0.05	0.05	0.04	0.04	0.04	0.03	-0.03	0.08	-0.01	-0.243164	-0.290463	0.0132764	0.0157328	0.00813762	0.00593592	0.00778067	-0.04	-0.03	-0.04	-0.03	-0.04	-0.0266871	-0.0266092
NFE2L3	2.07	2.2	2.01	2.73	1.91	2.47	0.06	0.33	0.26	0.06	0.36	0.29	0.28	0	0.08	0.61	0.75	0.18	0.77	0.39	0.57	0.66	0.6	0.5	0.52	0.04	0.09	-0.42	0.27	-0.13	-0.715813	-0.63726	2.75273	3.04286	4.74966	2.61323	4.00151	2.18	2.38	4.15	2.11	3.48	0.690197	0.576422
CCDC90A	6.84	7.53	6.58	6.49	6.62	6.69	0.18	-0.03	0.02	0.1	-0.01	0.01	0.48	0.85	0.62	0.29	0.19	0.08	0.17	0.15	0.68	0.63	0.83	0.75	0.96	-0.38	-0.44	-0.74	-0.58	-0.82	-0.28093	-0.197392	9.89815	11.3323	13.9052	11.9329	11.7442	9.22	10.7	13.08	11.18	10.78	0.48723	-0.0849932
LIMA1	5.16	4.88	4.75	3.97	4.93	4.42	-0.09	-0.26	-0.16	-0.05	-0.16	-0.1	0.33	0.18	0.38	1.02	1.05	0.14	0.97	0.34	0.56	0.57	0.7	0.56	0.64	0.46	0.48	-0.56	0.41	-0.3	-1.01947	-0.841356	2.41575	2.56616	4.18802	2.82627	3.53761	1.86	1.99	3.48	2.27	2.9	0.636641	0.276994
LETMD1	8.98	8.91	8.8	7.86	8.73	8.5	-0.01	-0.23	-0.05	-0.01	-0.11	-0.03	0.4	0.29	0.57	0.14	0.22	0.06	0.18	0.07	0.66	0.67	0.74	0.61	0.73	-0.53	-0.45	-0.68	-0.44	-0.65	-0.212729	-0.208716	9.0931	9.16645	9.82777	9.26241	9.49125	8.43	8.5	9.08	8.65	8.76	0.140378	0.027014
SLC4A8	1.41	1.25	1.47	1.35	1.52	1.33	-0.1	-0.08	-0.11	-0.11	-0.09	-0.13	0.33	0.49	0.23	0.18	0.21	0.1	0.19	0.12	0.6	0.63	0.67	0.54	0.61	-0.42	-0.42	-0.57	-0.35	-0.49	-0.157216	-0.156358	12.4225	13.1751	15.8321	13.8711	14.3887	11.83	12.55	15.16	13.33	13.78	0.495463	0.0855579
LAMC3	0.07	0.05	0.13	0.27	0.07	0.38	-0.04	0.22	0.47	-0.19	1.03	4.61	0.48	0.07	0.05	1.5	2	0.36	1.91	0.61	0.35	0.36	0.39	0.3	0.38	1.15	1.65	-0.03	1.6	0.22	-1.29595	-1.02218	0.15959	0.21295	0.372278	0.134914	0.402285	-0.19	-0.14	-0.02	-0.17	0.02	0.299273	0.431401
PTGER3	0	0	0	0.01	0	0	0	0.11	0	0	12.01	0	#DIV/0!	0.1	#DIV/0!	2.38	2.53	0.85	2.55	1.3	0.33	0.4	0.41	0.34	0.37	2.05	2.14	0.44	2.21	0.93	-1.05604	-0.722048	0.0584435	0.0717778	0.260111	0.0617615	0.0539397	-0.27	-0.32	-0.15	-0.28	-0.31	0.253355	-0.050274
TNIP3	0	0	0	0	0	0	0	0	0	0	0	0	#DIV/0!	#DIV/0!	#DIV/0!	1.26	1.4	0.25	1.51	0.62	0.36	0.32	0.39	0.49	0.36	0.9	1.09	-0.14	1.02	0.26	-1.10726	-0.671474	0.0505049	0.0603887	0.0530779	0.056306	0.0848524	-0.31	-0.25	-0.34	-0.43	-0.28	-0.108786	0.18683
MAPK9	4.17	4.15	4.09	3.93	4.21	3.98	-0.01	-0.06	-0.08	-0.01	-0.04	-0.05	0.84	0.29	0.18	0.3	0.19	0.09	0.28	0.12	0.7	0.74	0.83	0.6	0.88	-0.39	-0.55	-0.74	-0.33	-0.77	-0.17242	-0.420091	9.98714	11.1407	16.4152	11.2838	12.3742	9.29	10.4	15.58	10.68	11.49	1.01639	0.171903
COL23A1	6.76	7.37	6.23	4.88	5.23	5.07	0.16	-0.41	-0.05	0.09	-0.22	-0.03	0.49	0.04	0.44	0.43	0.51	0.22	0.57	0.26	0.6	0.51	0.6	0.53	0.62	-0.17	0	-0.38	0.04	-0.36	-0.618323	-0.627238	5.83163	5.28519	5.16226	4.4436	4.80829	5.24	4.78	4.56	3.91	4.19	-0.0698273	0.0978998
BCAR1	0.03	0.09	0.11	0.17	0.03	0.08	0.16	0.12	0.17	1.77	0.59	1.95	0.04	0.36	0.01	1.07	1.39	0.47	1.17	0.72	0.27	0.2	0.23	0.19	0.14	0.8	1.19	0.24	0.97	0.58	-0.795664	-0.318968	0.0718561	0.0385111	0.0307911	0.0306405	0.0850624	-0.2	-0.16	-0.2	-0.16	-0.06	-0.064491	0.224282
FAM160A2	4.78	4.63	4.49	4.94	4.72	4.74	-0.05	0.15	0.01	-0.03	0.1	0	0.28	0.12	0.69	0.32	0.39	0.07	0.25	0.08	0.71	0.49	0.64	0.65	0.69	-0.39	-0.1	-0.56	-0.41	-0.62	-0.564342	-0.205372	2.30585	2.55132	3.58584	2.80349	3.25256	1.6	2.06	2.95	2.15	2.56	0.396966	0.188438
HERPUD1	13.44	14.36	13.61	15.13	13.67	15.1	0.17	0.28	0.27	0.07	0.11	0.1	0.29	0.19	0.13	0.28	0.33	0.08	0.24	0.17	0.64	0.7	0.82	0.67	0.33	-0.36	-0.37	-0.74	-0.43	-0.15	-0.350538	0.357291	10.179	10.2185	13.0731	9.95465	11.1785	9.54	9.52	12.25	9.29	10.85	0.58689	0.348993
HOMER3	3.28	2.76	2.3	3.51	4.32	3.44	-0.21	0.5	-0.32	-0.16	0.53	-0.2	0.26	0.07	0.04	1.17	1.53	0.26	1.09	0.62	0.79	0.65	0.78	0.75	0.42	0.38	0.88	-0.53	0.33	0.2	-1.18566	-0.18743	1.79888	2.01937	4.78016	2.57329	2.92893	1.01	1.37	4	1.82	2.51	1.13416	0.331603
RAD51	9.16	9.87	8.84	9.05	8.75	9.78	0.16	0.05	0.24	0.08	0.02	0.12	0.16	0.83	0.01	0.28	0.22	0.1	0.28	0.14	0.8	0.92	1.01	0.85	1.01	-0.52	-0.7	-0.91	-0.57	-0.88	-0.15929	-0.254082	11.9073	12.6695	13.9448	12.7158	13.0159	11.11	11.75	12.94	11.87	12	0.23942	0.0273466
POLQ	6.39	6.5	5.91	6.32	5.9	6.47	0.03	0.12	0.16	0.02	0.07	0.1	0.78	0.66	0.34	0.2	0.16	0.08	0.15	0.13	0.61	0.69	0.75	0.56	0.81	-0.42	-0.53	-0.67	-0.42	-0.68	-0.127589	-0.25609	7.56439	8.72175	8.46358	8.62993	8.53138	6.95	8.03	7.71	8.07	7.72	-0.0809639	-0.0869398
PIK3CB	6.1	5.76	5.87	7.07	6.49	7.25	-0.1	0.33	0.2	-0.06	0.2	0.12	0.21	0.06	0.33	0.41	0.25	0.12	0.38	0.18	1	0.97	1.09	0.99	1.18	-0.59	-0.72	-0.97	-0.61	-1.01	-0.196815	-0.311013	16.7303	18.0906	27.0323	19.4775	22.5151	15.73	17.12	25.94	18.49	21.33	1.3442	0.450641
CYBA	42.8	43.77	41.75	40.71	40.28	42.75	0.1	-0.11	0.27	0.02	-0.02	0.06	0.33	0.42	0.16	0.31	0.22	0.07	0.22	0.11	0.57	0.57	0.67	0.54	0.41	-0.26	-0.36	-0.6	-0.32	-0.3	-0.246995	0.019913	12.7156	14.2792	17.4152	15.0508	16.5638	12.15	13.71	16.74	14.51	16.15	0.550333	0.296446
THOC3	5.16	5.25	4.91	4.4	4.88	4.55	0.03	-0.17	-0.11	0.02	-0.1	-0.07	0.76	0.17	0.01	0.35	0.49	0.09	0.23	0.12	0.06	0.1	0.13	0.11	0.1	0.29	0.39	-0.04	0.12	0.02	-0.6611	-0.273268	0.00533781	0.0542439	0.0675937	0.0182882	0.046474	-0.05	-0.04	-0.06	-0.09	-0.05	-0.0642997	0.110009
HEBP2	2.4	2.27	2.21	4.8	2.62	4.18	-0.06	0.98	0.6	-0.06	1.17	0.59	0.53	0.09	0.03	0.55	0.72	0.17	0.69	0.28	0.47	0.48	0.53	0.49	0.61	0.08	0.24	-0.36	0.2	-0.32	-0.774708	-0.722817	2.61955	2.23259	7.58493	2.83605	4.82196	2.15	1.75	7.06	2.35	4.22	1.787	0.729578
MPHOSPH9	7.68	7.86	7.83	7.5	7.8	7.87	0.04	-0.08	0.02	0.02	-0.04	0.01	0.64	0.4	0.63	0.21	0.17	0.06	0.16	0.1	0.36	0.43	0.26	0.48	0.43	-0.15	-0.26	-0.21	-0.32	-0.33	0.0775241	-0.0122308	0.629738	0.494977	0.347132	0.596444	0.439508	0.27	0.07	0.08	0.11	0.01	0.0459394	-0.313306
PLEKHA5	0.02	0.01	0.04	0.23	0.02	0.7	-0.09	0.36	0.8	-0.65	4.17	33.62	0.26	0.02	0.16	2.85	3.28	1.22	3.21	1.32	0.44	0.38	0.49	0.44	0.46	2.41	2.9	0.73	2.78	0.86	-1.13766	-1.00359	0.151515	0.274822	0.835463	0.248968	2.09576	-0.29	-0.11	0.35	-0.19	1.63	0.672623	1.34928
PRSS8	0	0	0	0	0	0	0	0	0	0	0	0	#DIV/0!	#DIV/0!	#DIV/0!	0.36	0.36	0.06	0.3	0.17	0.36	0.34	0.41	0.32	0.22	0	0.02	-0.35	-0.02	-0.05	-0.611882	-0.114984	0.693656	0.594195	1.34506	0.649697	0.979956	0.33	0.25	0.94	0.33	0.76	0.625194	0.413278
SIKE1	9.88	10.02	9.69	8.66	9.83	9.36	0.03	-0.24	-0.11	0.01	-0.11	-0.05	0.57	0.17	0.48	0.74	0.8	0.23	0.72	0.45	0.51	0.61	0.58	0.52	0.68	0.23	0.19	-0.35	0.2	-0.23	-0.73171	-0.662025	4.2401	3.94816	4.81968	4.42325	4.82838	3.73	3.34	4.24	3.9	4.14	0.326492	0.0849274
RRP12	9.66	9.98	9.4	8.13	9.17	8.71	0.07	-0.3	-0.11	0.03	-0.14	-0.05	0.44	0.09	0.14	0.36	0.29	0.1	0.22	0.13	0.96	0.89	0.89	0.71	1.09	-0.6	-0.6	-0.79	-0.5	-0.95	-0.159064	-0.380275	3.80197	3.81419	4.41991	3.90364	3.98963	2.84	2.92	3.53	3.19	2.9	0.239716	-0.116869
FNIP2	3.19	3	3.08	3.56	3.19	3.45	-0.08	0.19	0.1	-0.06	0.16	0.08	0.17	0.05	0.06	0.42	0.64	0.15	0.54	0.3	0.68	0.66	0.62	0.64	0.83	-0.25	-0.02	-0.48	-0.1	-0.53	-0.65563	-0.549902	4.31826	4.18055	8.23741	4.66388	5.78541	3.64	3.52	7.61	4.03	4.96	1.22588	0.309797
MSMO1	11.01	11.43	11.01	9.35	10.16	10	0.09	-0.37	-0.04	0.04	-0.15	-0.02	0.23	0.07	0.63	0.25	0.22	0.08	0.22	0.08	0.54	0.75	0.69	0.68	0.81	-0.29	-0.53	-0.62	-0.46	-0.73	-0.079684	-0.247589	4.86725	5.885	7.16962	5.26867	7.17374	4.33	5.13	6.48	4.59	6.37	0.393954	0.53632
TTC17	6.89	6.77	6.69	6.34	6.98	6.57	-0.03	-0.1	-0.11	-0.02	-0.05	-0.06	0.35	0.64	0.36	0.23	0.19	0.09	0.31	0.14	0.63	0.58	0.72	0.54	0.7	-0.4	-0.39	-0.63	-0.24	-0.56	-0.242341	-0.366855	8.3614	8.85057	10.3868	9.15065	9.23239	7.73	8.28	9.67	8.61	8.53	0.32893	-0.0191635
ALX4	0	0	0	0	0	0	0	0	0	0	0	0	#DIV/0!	#DIV/0!	#DIV/0!	2.7	3.22	1.76	3.27	2.27	0.29	0.3	0.36	0.35	0.44	2.41	2.91	1.4	2.92	1.83	-0.729231	-0.497701	0.0558427	0.083167	0.100144	0.0859856	0.0771768	-0.23	-0.22	-0.26	-0.27	-0.36	-0.0534617	-0.115944
FSTL4	0.01	0.01	0	0.03	0	0.02	-0.01	0.13	0.13	-0.13	5.72	5.67	0.61	0.05	0.21	3	3.46	1.66	2.99	2.31	0.4	0.38	0.33	0.3	0.41	2.6	3.09	1.32	2.69	1.9	-0.839546	-0.368591	0.0692554	0.0674342	0.0856284	0.0484483	0.0928431	-0.33	-0.31	-0.25	-0.25	-0.31	0.0834066	-0.0890392
FOXN3	14.98	15.41	15.06	13.06	15.05	13.98	0.08	-0.38	-0.2	0.03	-0.13	-0.07	0.44	0.37	0.54	0.46	0.52	0.17	0.52	0.28	1.11	1.08	1.03	1.07	1.25	-0.64	-0.57	-0.86	-0.55	-0.97	-0.245109	-0.340814	12.4448	12.014	14.0527	12.7678	12.5689	11.34	10.93	13.02	11.7	11.32	0.426886	-0.0788591
C6orf186	0	0	0	0	0	0	0	0	0	0	0	0	#DIV/0!	#DIV/0!	#DIV/0!	0.62	0.53	0.29	0.52	0.3	0.35	0.35	0.38	0.32	0.3	0.28	0.18	-0.09	0.21	0	-0.517906	-0.457263	0.180532	0.182226	0.295814	0.0928825	0.262443	-0.17	-0.17	-0.09	-0.22	-0.04	0.1633	0.355935
AKR7A2	16.69	17.3	16.42	13.74	15.79	14.97	0.1	-0.49	-0.15	0.04	-0.16	-0.05	0.57	0.04	0.39	0.38	0.22	0.29	0.43	0.29	0.73	0.67	0.66	0.67	0.7	-0.35	-0.45	-0.37	-0.24	-0.4	0.0838692	-0.202937	7.50814	8.74499	8.9393	8.10201	8.92264	6.78	8.07	8.28	7.43	8.23	0.0506355	0.202133
MRTO4	14.32	14.81	13.87	12.42	13.47	13.09	0.09	-0.28	-0.07	0.03	-0.1	-0.03	0.48	0.22	0.23	0.14	0.17	0.06	0.14	0.06	0.57	0.54	0.72	0.56	0.61	-0.43	-0.37	-0.65	-0.43	-0.56	-0.280529	-0.130101	10.2739	10.3485	11.424	10.7545	9.52458	9.71	9.81	10.71	10.19	8.91	0.197677	-0.293153
NNAT	0	0	0	0	0	0	0	0	0	0	0	0	#DIV/0!	#DIV/0!	#DIV/0!	0.32	0.3	0.09	0.3	0.15	0.4	0.41	0.35	0.36	0.2	-0.07	-0.11	-0.26	-0.06	-0.05	-0.260297	0.0280366	0.262928	0.292515	0.216564	0.197156	0.3474	-0.13	-0.12	-0.13	-0.16	0.15	-0.0296588	0.553491
USE1	13.41	13.36	13.55	11.63	13.99	12.24	-0.01	-0.38	-0.34	0	-0.14	-0.13	0.93	0.06	0.03	0.22	0.2	0.07	0.22	0.1	0.69	0.83	0.87	0.73	0.46	-0.47	-0.63	-0.8	-0.51	-0.35	-0.142449	0.172086	9.69696	9.9763	13.0647	10.274	11.293	9.01	9.15	12.2	9.54	10.84	0.660571	0.286288
MCF2L2	0.11	0.08	0.11	0.12	0.12	0.11	-0.06	0.04	-0.01	-0.26	0.16	-0.04	0.31	0.33	0.69	2.49	2.75	0.88	2.64	1.44	0.82	0.81	0.93	0.78	0.98	1.67	1.94	-0.05	1.87	0.46	-1.41104	-0.924998	1.20295	1.28501	2.28704	1.23091	1.25112	0.39	0.47	1.36	0.46	0.27	0.653576	-0.219294
NRIP2	0	0	0	0	0	0	0	0	0	0	0	0	#DIV/0!	#DIV/0!	#DIV/0!	0.34	0.39	0.05	0.25	0.13	0.4	0.38	0.38	0.42	0.35	-0.06	0.02	-0.33	-0.17	-0.22	-0.590782	-0.080957	0.164655	0.200501	0.463918	0.215445	0.377998	-0.23	-0.18	0.08	-0.2	0.03	0.508316	0.481771
LAMA3	0.03	0	0	0.01	0.01	0.01	-0.14	0.09	0	-0.86	9.39	0.02	0.23	0.31	0.99	2.97	3.16	1.99	2.8	2.23	0.57	0.49	0.52	0.48	0.28	2.39	2.67	1.47	2.33	1.95	-0.589384	-0.181135	0.146177	0.172638	0.314582	0.200039	0.154668	-0.43	-0.32	-0.21	-0.28	-0.13	0.154559	0.237526
MUDENG	14.03	14.15	13.78	12.28	13.61	13.13	0.02	-0.29	-0.09	0.01	-0.11	-0.04	0.81	0.01	0.37	0.24	0.26	0.12	0.32	0.18	1.02	0.97	0.96	0.94	1.12	-0.78	-0.71	-0.84	-0.62	-0.94	-0.0989602	-0.260017	14.2287	14.7992	17.8468	14.8931	16.9534	13.21	13.83	16.89	13.96	15.83	0.552932	0.343115
ANAPC4	4.81	4.81	4.83	4.46	4.69	4.75	0	-0.12	0.02	0	-0.08	0.01	1	0.05	0.54	0.28	0.24	0.09	0.38	0.13	0.69	0.53	0.69	0.6	0.66	-0.42	-0.29	-0.6	-0.22	-0.53	-0.337714	-0.355525	4.92828	5.75766	6.9164	5.11708	6.40861	4.24	5.23	6.23	4.51	5.75	0.294347	0.38489
KCNQ1	0.72	0.79	0.83	0.58	0.8	0.32	0.06	-0.21	-0.46	0.1	-0.3	-0.6	0.39	0.02	0.05	1.25	1.65	0.62	1.51	1.18	0.58	0.43	0.54	0.4	0.39	0.67	1.21	0.09	1.11	0.79	-0.98469	-0.232123	1.37568	1.14792	1.5666	1.14492	0.719193	0.8	0.71	1.03	0.75	0.32	0.238937	-0.408078
TRAPPC3	8.14	8.27	7.78	7.39	7.83	7.92	0.03	-0.1	0.02	0.02	-0.05	0.01	0.2	0.38	0.28	0.19	0.21	0.07	0.18	0.1	0.69	0.78	0.8	0.62	0.75	-0.49	-0.57	-0.74	-0.44	-0.65	-0.141367	-0.196457	6.68405	7.90808	9.76047	6.84029	8.10355	6	7.12	8.96	6.22	7.35	0.457426	0.308623
THRAP3	24.85	26.3	24.55	22.51	24.3	24.1	0.2	-0.3	-0.03	0.06	-0.08	-0.01	0.13	0.14	0.83	0.13	0.09	0.05	0.21	0.11	0.76	0.69	0.78	0.71	0.82	-0.62	-0.6	-0.73	-0.5	-0.71	-0.112218	-0.190429	11.4968	11.6902	13.1786	12.5049	12.6857	10.74	11	12.39	11.8	11.87	0.289201	0.0142936
PHPT1	10.61	11.38	10.52	10.31	10.22	10.18	0.16	-0.05	-0.01	0.07	-0.02	0	0.17	0.35	0.93	0.17	0.17	0.07	0.15	0.09	0.59	0.6	0.72	0.58	0.72	-0.42	-0.43	-0.64	-0.43	-0.63	-0.205273	-0.196009	11.5535	12.2694	13.9185	12.2969	12.1138	10.96	11.67	13.2	11.72	11.4	0.306723	-0.0674085
ENTPD2	0	0	0	0	0	0.01	0	0	0.07	0	0	6.48	#DIV/0!	#DIV/0!	0.42	0.44	0.5	0.11	0.42	0.22	0.36	0.29	0.32	0.33	0.35	0.07	0.2	-0.21	0.09	-0.13	-0.641271	-0.473086	0.339849	0.315293	0.518756	0.332071	0.393664	-0.03	0.02	0.2	0.01	0.04	0.37743	0.169932
LY75	0.56	0.53	0.56	0.66	0.57	0.7	-0.03	0.09	0.11	-0.06	0.18	0.22	0.14	0.45	0.12	1.25	1.39	0.29	1.43	0.61	0.35	0.35	0.34	0.32	0.36	0.9	1.04	-0.04	1.12	0.24	-1.0402	-0.749184	0.0796585	0.0893118	0.173749	0.0503701	0.131641	-0.27	-0.26	-0.17	-0.27	-0.23	0.14921	0.0508191
ARID4B	8.6	8.57	8.5	8.26	8.63	8.51	-0.01	-0.06	-0.03	0	-0.03	-0.01	0.93	0.66	0.83	0.24	0.19	0.08	0.21	0.09	0.74	0.74	0.87	0.71	0.87	-0.5	-0.55	-0.78	-0.5	-0.77	-0.200122	-0.240476	17.0665	18.6125	22.8894	18.9732	20.0159	16.33	17.87	22.02	18.26	19.15	0.656503	0.1457
OPN3	7.8	7.74	7	8.11	7.86	8.45	-0.02	0.28	0.15	-0.01	0.16	0.08	0.9	0.02	0.55	1.5	1.47	0.31	1.35	0.68	0.37	0.39	0.41	0.32	0.46	1.13	1.08	-0.11	1.04	0.22	-1.08699	-0.724929	0.0930712	0.0630905	0.173749	0.062242	0.0849574	-0.28	-0.33	-0.24	-0.25	-0.37	0.12007	-0.148359
SDCCAG8	6.44	6.43	6.14	5.44	6.79	5.79	0	-0.21	-0.28	0	-0.11	-0.15	0.97	0.5	0.19	0.17	0.22	0.05	0.14	0.1	0.83	0.71	0.82	0.66	0.9	-0.66	-0.49	-0.77	-0.52	-0.81	-0.248597	-0.253189	18.7252	19.5443	21.4551	20.6023	20.1805	17.9	18.84	20.63	19.94	19.28	0.285941	-0.1063
PTPRN	0	0	0	0.01	0	0	0	0.07	-0.02	0	6.01	-0.39	#DIV/0!	0.21	0.43	1.12	1.34	0.38	1.42	0.64	0.36	0.29	0.3	0.36	0.46	0.76	1.05	0.08	1.05	0.17	-0.917222	-0.794619	0.0291536	0.0455565	0.0633416	0.0736333	0.0384834	-0.33	-0.25	-0.24	-0.29	-0.43	0.0117303	-0.165189
HHAT	0.59	0.48	0.36	0.77	0.57	0.85	-0.1	0.39	0.23	-0.18	1.17	0.49	0.14	0.02	0.03	1.1	1.25	0.34	1.32	0.67	0.46	0.43	0.5	0.47	0.51	0.64	0.82	-0.16	0.86	0.16	-0.987805	-0.689527	1.73223	1.85404	3.7439	1.76655	2.70981	1.27	1.42	3.25	1.3	2.2	0.844018	0.483127
KIF1B	1.24	1.3	1.39	1.53	1.2	1.35	0.04	0.08	0.1	0.05	0.1	0.13	0.41	0.16	0.16	0.7	0.74	0.14	0.8	0.27	0.67	0.55	0.71	0.51	0.76	0.03	0.19	-0.57	0.3	-0.5	-0.87074	-0.891472	2.74123	3.22477	6.1379	3.01732	3.83338	2.07	2.67	5.43	2.51	3.07	0.96904	0.236605
FOXC1	4.32	4.19	4	4.35	4.1	4.57	-0.04	0.12	0.16	-0.03	0.09	0.12	0.6	0.13	0.21	0.59	0.63	0.22	0.64	0.39	0.67	0.69	0.78	0.43	0.74	-0.08	-0.06	-0.56	0.21	-0.34	-0.630585	-0.746629	6.95521	7.5592	15.4509	8.06821	10.6054	6.29	6.87	14.67	7.64	9.87	1.6798	0.532594
TBC1D22A	7.04	7.32	7.11	6.7	6.92	6.81	0.07	-0.11	-0.03	0.04	-0.06	-0.02	0.3	0.2	0.77	0.38	0.51	0.15	0.47	0.19	1.07	0.91	0.93	0.9	0.52	-0.69	-0.4	-0.77	-0.43	-0.33	-0.345745	0.114444	11.1251	11.4605	14.4268	12.1345	12.6531	10.05	10.55	13.5	11.24	12.13	0.600887	0.185602
SYNE2	0.11	0.03	0.03	0.52	0.08	0.38	-0.2	0.66	0.43	-0.7	15.56	3.52	0.19	0.01	0.14	3.78	4.48	2.38	4.23	3.11	0.68	0.67	0.88	0.68	0.93	3.1	3.81	1.5	3.55	2.18	-1.00466	-0.572644	0.366947	0.366995	0.492583	0.282181	0.323848	-0.31	-0.3	-0.39	-0.4	-0.6	-0.11299	-0.209129
PLEKHH1	0.04	0.03	0.03	0.08	0.02	0.08	-0.04	0.15	0.2	-0.24	1.58	3.34	0.6	0.02	0.1	3.61	3.71	1.56	4.03	2.46	0.65	0.69	0.75	0.66	0.88	2.96	3.02	0.81	3.37	1.58	-1.12774	-0.806336	0.687501	0.670317	1.3911	0.655152	1.02716	0.04	-0.02	0.64	-0.01	0.15	0.815357	0.393864
ATP9A	0.76	0.66	0.76	1.57	1.07	1.06	-0.09	0.53	0	-0.14	1.07	-0.01	0.49	0.38	0.98	1.71	1.6	0.4	1.73	0.87	0.33	0.32	0.34	0.38	0.19	1.38	1.28	0.05	1.35	0.68	-1.06196	-0.473527	0.262791	0.425741	0.852105	0.400249	0.478202	-0.07	0.1	0.51	0.02	0.28	0.520742	0.472487
SPO11	0	0	0	0	0	0	0	0	0	0	0	0	#DIV/0!	#DIV/0!	#DIV/0!	1.85	1.84	0.43	1.75	0.77	0.39	0.36	0.3	0.35	0.23	1.46	1.48	0.13	1.41	0.54	-1.07015	-0.621605	0.0718561	0.0683348	0.10227	0.0676974	0.0924231	-0.32	-0.29	-0.2	-0.28	-0.14	0.12164	0.223369
CBLN4	0	0	0	0	0	0	0	0	0	0	0	0	#DIV/0!	#DIV/0!	#DIV/0!	1.07	0.87	0.13	1.05	0.29	0.27	0.23	0.26	0.17	0.12	0.8	0.64	-0.13	0.88	0.17	-0.876127	-0.695922	0.0610443	0.048099	0.0265389	0.0558256	0.0154564	-0.21	-0.18	-0.23	-0.12	-0.1	-0.0776265	0.0298869
CHRDL2	0	0	0	0	0	0	0	0	0	0	0	0	#DIV/0!	#DIV/0!	#DIV/0!	2.19	2.7	0.94	2.44	1.59	0.33	0.28	0.43	0.32	0.4	1.87	2.41	0.51	2.13	1.19	-1.11137	-0.514505	0.0796585	0.0603887	0.0736052	0.056306	0.107879	-0.25	-0.22	-0.36	-0.26	-0.29	-0.176905	-0.0420909
FAM168A	5.23	5.12	5.39	6.09	5.25	5.74	-0.04	0.21	0.15	-0.02	0.13	0.09	0.36	0.04	0.18	0.36	0.37	0.09	0.39	0.14	0.67	0.63	0.7	0.6	0.63	-0.32	-0.25	-0.61	-0.21	-0.49	-0.381184	-0.324719	5.63577	6.04297	8.4646	5.92142	7.35975	4.96	5.42	7.77	5.32	6.73	0.648098	0.406748
RELT	9.53	9.72	9.61	8.76	9.38	8.78	0.04	-0.2	-0.14	0.02	-0.09	-0.06	0.29	0.31	0.2	0.27	0.23	0.09	0.28	0.13	0.63	0.69	0.78	0.62	0.71	-0.36	-0.45	-0.69	-0.34	-0.59	-0.216871	-0.251615	13.3451	14.2766	18.5938	14.8564	16.4371	12.72	13.59	17.81	14.23	15.72	0.753735	0.272136
GALC	0.01	0	0	0.05	0	0.02	-0.1	0.22	0.1	-0.91	49.82	4.41	0.28	0.08	0.32	0.96	1.07	0.18	0.9	0.43	0.54	0.57	0.7	0.61	0.77	0.42	0.49	-0.52	0.29	-0.34	-1.00817	-0.794255	0.529273	0.6504	4.29088	0.858384	2.85668	-0.01	0.08	3.59	0.25	2.08	1.83363	1.20455
NOP58	16.58	17.51	16.43	15.52	16.32	15.92	0.16	-0.16	-0.07	0.06	-0.06	-0.02	0.25	0.15	0.34	0.12	0.14	0.05	0.11	0.07	0.51	0.48	0.54	0.59	0.68	-0.39	-0.34	-0.48	-0.48	-0.61	-0.154427	-0.122757	10.4366	11.7259	12.387	11.9462	12.3389	9.93	11.25	11.85	11.36	11.66	0.125548	0.0625242
C1orf144	13.43	14.17	13.42	13.11	13.05	13.62	0.14	-0.06	0.11	0.05	-0.02	0.04	0.25	0.49	0.19	0.25	0.2	0.08	0.23	0.1	0.71	0.73	0.74	0.71	0.86	-0.46	-0.53	-0.66	-0.48	-0.76	-0.114605	-0.255481	9.30032	9.60226	11.2513	9.71566	10.6814	8.59	8.87	10.51	9.01	9.82	0.372291	0.186356
KCNH2	3.96	3.46	2.68	11.23	2.75	9.62	-0.18	2.29	1.95	-0.13	3.18	2.49	0.19	0.01	0.02	2.3	3.18	1.54	2.51	1.97	0.43	0.32	0.41	0.29	0.37	1.86	2.86	1.13	2.21	1.6	-0.864264	-0.315879	0.0797948	0.083167	0.222942	0.171491	0.023342	-0.35	-0.23	-0.18	-0.12	-0.35	0.0754557	-0.329535
CUL1	15.46	15.88	15.06	14.07	14.9	14.96	0.07	-0.18	0.01	0.03	-0.07	0	0.6	0.11	0.87	0.49	0.43	0.11	0.42	0.2	0.64	0.68	0.73	0.69	0.85	-0.15	-0.24	-0.61	-0.27	-0.65	-0.403355	-0.401289	14.9157	15.8057	22.9568	15.2114	18.6918	14.28	15.13	22.23	14.52	17.84	1.16182	0.583131
FAM114A2	3.88	3.74	3.77	4.11	3.86	4.13	-0.05	0.12	0.09	-0.04	0.09	0.07	0.16	0.23	0.38	0.27	0.4	0.09	0.36	0.15	0.68	0.6	0.68	0.64	0.73	-0.41	-0.2	-0.59	-0.28	-0.58	-0.435541	-0.320972	3.73751	3.73971	6.64991	4.12069	5.83314	3.06	3.14	5.97	3.48	5.1	0.93765	0.553545
CYFIP2	6.91	6.88	7.82	8.46	6.65	8.48	-0.01	0.16	0.47	-0.01	0.08	0.27	0.86	0.08	0	0.48	0.45	0.1	0.54	0.24	0.56	0.59	0.74	0.45	0.7	-0.08	-0.14	-0.64	0.08	-0.46	-0.568623	-0.737858	3.60857	4.4371	10.7291	3.99751	8.303	3.05	3.85	9.99	3.54	7.6	1.64994	1.21652
TAB2	7.43	7.02	7.16	6.37	8.06	6.88	-0.11	-0.21	-0.31	-0.06	-0.11	-0.15	0.36	0.39	0.07	0.46	0.46	0.13	0.51	0.25	0.61	0.58	0.54	0.57	0.59	-0.15	-0.13	-0.4	-0.06	-0.34	-0.37907	-0.441776	0.395556	0.452122	0.862369	0.624031	0.756311	-0.21	-0.13	0.33	0.05	0.16	0.6766	0.239882
C6orf72	7.95	8.14	7.79	7.92	8.15	8.17	0.05	0.04	0.01	0.02	0.02	0	0.52	0.69	0.95	0.27	0.3	0.09	0.38	0.16	0.67	0.73	0.64	0.68	0.96	-0.39	-0.43	-0.55	-0.3	-0.8	-0.126785	-0.478881	5.97547	6.27763	8.90044	6.29761	7.55995	5.31	5.55	8.26	5.62	6.6	0.728555	0.281424
EIF2AK2	5.32	5.77	5.79	4.59	5.57	5.01	0.14	-0.37	-0.17	0.09	-0.21	-0.1	0.06	0.02	0.05	0.27	0.31	0.1	0.41	0.19	0.61	0.55	0.57	0.58	0.57	-0.34	-0.24	-0.47	-0.17	-0.38	-0.267046	-0.283089	5.18354	4.99532	7.14675	5.02708	6.21324	4.57	4.44	6.57	4.45	5.64	0.641491	0.374624
USP36	5.9	5.93	6.2	5.69	6.04	5.6	0.01	-0.15	-0.13	0.01	-0.08	-0.07	0.93	0.16	0.14	0.22	0.2	0.07	0.17	0.08	0.69	0.59	0.72	0.59	0.42	-0.47	-0.39	-0.65	-0.42	-0.34	-0.251319	0.0918854	12.0274	12.8146	16.1496	13.6006	13.816	11.34	12.23	15.43	13.01	13.4	0.609543	0.075306
MLL3	4.8	4.91	5.4	4.93	5.12	4.88	0.04	-0.15	-0.08	0.02	-0.09	-0.05	0.62	0.22	0.06	0.15	0.13	0.06	0.14	0.05	0.62	0.62	0.66	0.46	0.65	-0.46	-0.48	-0.6	-0.32	-0.6	-0.107882	-0.295915	12.0758	13.3919	18.6611	13.9146	14.8209	11.46	12.77	18	13.45	14.17	0.942754	0.135818
MCOLN3	0	0	0	0	0	0	0	0	0	0	0	0	#DIV/0!	#DIV/0!	#DIV/0!	3.25	3.67	2.1	3.43	2.56	0.45	0.39	0.43	0.41	0.47	2.8	3.28	1.67	3.03	2.09	-0.725582	-0.415537	0.0877334	0.0893118	0.0612155	0.0943239	0.115345	-0.37	-0.3	-0.37	-0.31	-0.36	-0.085521	-0.0559126
CCDC85A	0	0	0	0	0	0	0	0	0	0	0	0	#DIV/0!	#DIV/0!	#DIV/0!	2.54	3.01	1.44	2.58	1.85	0.49	0.49	0.49	0.38	0.61	2.06	2.52	0.95	2.2	1.24	-0.841547	-0.517528	0.175331	0.176982	0.324479	0.166035	0.146363	-0.31	-0.31	-0.17	-0.21	-0.46	0.212309	-0.300715
PUM2	11.89	12.06	12.08	11.46	11.99	11.84	0.04	-0.13	-0.03	0.01	-0.05	-0.01	0.69	0.24	0.63	0.32	0.33	0.09	0.29	0.16	0.57	0.63	0.71	0.58	0.74	-0.26	-0.3	-0.61	-0.29	-0.58	-0.330964	-0.311856	9.41091	10.0551	12.8429	10.3171	10.7395	8.84	9.42	12.14	9.74	10	0.584566	0.0584643
MRPL43	6.69	6.97	6.52	6.31	6.53	6.68	0.08	-0.06	0.04	0.04	-0.03	0.02	0.41	0.32	0.59	0.35	0.31	0.1	0.2	0.14	0.98	0.89	0.93	0.9	0.93	-0.64	-0.58	-0.83	-0.71	-0.8	-0.212931	-0.0739164	8.75517	9.14749	8.80646	9.22494	8.61298	7.77	8.25	7.88	8.32	7.68	-0.0945191	-0.160762
ITIH4	0.29	0.2	0.24	0.5	0.21	0.39	-0.12	0.3	0.23	-0.29	1.05	0.83	0.28	0.01	0.06	0.36	0.36	0.1	0.31	0.15	0.3	0.35	0.39	0.27	0.31	0.06	0.02	-0.29	0.05	-0.16	-0.55695	-0.449556	0.23391	0.184769	0.499328	0.238708	0.362752	-0.07	-0.16	0.11	-0.03	0.05	0.522048	0.285157
ITIH1	0	0	0	0	0	0	-0.06	0	-0.06	-0.8	0	-0.8	0.42	#DIV/0!	0.42	0.52	0.57	0.1	0.5	0.21	0.36	0.39	0.32	0.28	0.34	0.16	0.17	-0.21	0.22	-0.13	-0.622042	-0.597781	0.231582	0.201402	0.480927	0.144214	0.193782	-0.13	-0.19	0.16	-0.14	-0.15	0.597473	-0.0231282
C4orf27	7.12	7.4	6.8	6.97	6.62	7.23	0.07	0.05	0.16	0.04	0.02	0.09	0.61	0.43	0.01	0.73	0.78	0.22	0.76	0.41	0.49	0.53	0.6	0.52	0.61	0.24	0.25	-0.38	0.25	-0.2	-0.796363	-0.67158	1.41839	1.50713	2.50756	1.36438	1.9699	0.93	0.98	1.9	0.85	1.36	0.546432	0.34314
ZFR	14.79	15.33	14.71	13.35	14.65	14.04	0.1	-0.26	-0.11	0.04	-0.09	-0.04	0.38	0.27	0.52	0.42	0.62	0.21	0.54	0.27	0.72	0.66	0.65	0.51	0.79	-0.31	-0.04	-0.44	0.03	-0.52	-0.576474	-0.745216	10.0034	10.7422	13.5786	10.8936	11.5035	9.28	10.08	12.93	10.38	10.71	0.593564	0.0717472
ZNF280C	4.59	4.32	4.48	3.93	4.54	4.2	-0.09	-0.19	-0.12	-0.06	-0.12	-0.07	0.14	0.1	0.07	0.15	0.27	0.07	0.16	0.13	0.28	0.32	0.27	0.3	0.37	-0.13	-0.05	-0.2	-0.13	-0.24	-0.289741	-0.171504	3.00731	3.34978	4.16962	3.20549	3.65285	2.73	3.03	3.9	2.91	3.28	0.328837	0.150126
NPFFR2	0	0	0	0	0	0	0	0	0	0	0	0	#DIV/0!	#DIV/0!	#DIV/0!	1.77	1.97	0.33	1.91	0.81	0.3	0.35	0.36	0.31	0.41	1.47	1.62	-0.03	1.6	0.4	-1.28276	-0.848645	0.0318907	0.0428547	0.0633416	0.0494092	0.0541497	-0.27	-0.31	-0.29	-0.26	-0.35	0.0218458	-0.115981
PHF21B	0	0	0	0	0	0	0	0	0	0	0	0	#DIV/0!	#DIV/0!	#DIV/0!	3.07	3.6	1.04	2.84	1.93	0.38	0.36	0.4	0.33	0.18	2.7	3.24	0.64	2.51	1.74	-1.32256	-0.371024	0.0611805	0.0849682	0.0590894	0.0256655	0.0618254	-0.31	-0.28	-0.34	-0.31	-0.12	-0.08488	0.281909
TRAF1	0.4	0.39	0.4	0.85	0.31	0.55	-0.01	0.4	0.26	-0.03	1.12	0.76	0.94	0.09	0.03	0.46	0.49	0.1	0.42	0.18	0.55	0.53	0.65	0.39	0.56	-0.09	-0.04	-0.55	0.04	-0.38	-0.669037	-0.644106	3.28639	3.63885	6.72117	2.33507	5.12825	2.74	3.11	6.07	1.95	4.57	0.976411	1.02685
RC3H2	8.53	8.45	8.32	7.39	8.39	8	-0.02	-0.24	-0.09	-0.01	-0.11	-0.05	0.67	0.18	0.41	0.2	0.19	0.07	0.19	0.12	0.7	0.71	0.69	0.55	0.81	-0.5	-0.52	-0.61	-0.35	-0.69	-0.0874761	-0.329946	9.93101	9.4606	11.2304	10.0519	10.8612	9.24	8.75	10.55	9.51	10.05	0.408059	0.12275
PCGF2	0.03	0.08	0.02	0.33	0.01	0.21	0.16	0.52	0.41	1.9	15.07	13.65	0.18	0.04	0.06	2.51	2.8	1.02	2.78	1.72	0.54	0.47	0.61	0.4	0.35	1.96	2.33	0.41	2.38	1.38	-1.15942	-0.517268	0.872962	0.635089	3.63444	0.699757	1.32893	0.33	0.17	3.02	0.3	0.98	1.59685	0.60037
IL17RB	0	0	0	0	0	0	0	0	0	0	0	0	#DIV/0!	#DIV/0!	#DIV/0!	2.45	2.91	0.98	2.83	1.94	0.38	0.3	0.43	0.32	0.43	2.08	2.6	0.55	2.52	1.51	-1.15385	-0.500801	0.122089	0.091113	0.358129	0.138278	0.178325	-0.25	-0.21	-0.07	-0.18	-0.25	0.263326	-0.105689
TRAF3IP2	0.31	0.27	0.21	0.22	0.24	0.23	-0.05	0.01	0	-0.13	0.02	-0.01	0.18	0.89	0.9	0.51	0.43	0.1	0.54	0.19	0.36	0.37	0.44	0.35	0.41	0.15	0.07	-0.34	0.18	-0.22	-0.637487	-0.63364	0.201747	0.168135	0.566555	0.18079	0.363382	-0.16	-0.2	0.13	-0.17	-0.04	0.570287	0.281881
GYG2	0	0	0	0	0	0	0	0	0	0	0	0	#DIV/0!	#DIV/0!	#DIV/0!	0.35	0.37	0.1	0.37	0.23	0.19	0.13	0.11	0.12	0.15	0.16	0.24	-0.01	0.25	0.08	-0.500318	-0.303271	0.0425663	0.017534	0.095892	0.0316015	0.0618254	-0.15	-0.11	-0.01	-0.09	-0.09	0.291373	0.000742991
DCBLD2	0.15	0.14	0.16	2.52	0.15	1.21	0	1.44	0.91	-0.01	14.35	7.04	0.94	0.02	0.03	1.97	2.46	0.5	1.91	1.06	0.55	0.53	0.64	0.53	0.59	1.43	1.93	-0.14	1.38	0.46	-1.43691	-0.674539	0.674633	0.765773	5.30669	0.758295	2.11047	0.13	0.23	4.66	0.23	1.52	2.00302	0.971694
SERPINB3	0	0	0	0	0	0	0	0	0	0	0	0	#DIV/0!	#DIV/0!	#DIV/0!	0.6	0.64	0.11	0.65	0.24	0.16	0.18	0.18	0.25	0.1	0.44	0.45	-0.07	0.41	0.14	-0.718784	-0.363486	0.0477679	0.0280225	0.0265389	0.0128328	0.0927381	-0.11	-0.16	-0.15	-0.23	-0.01	0.0095158	0.452161
SOAT1	5.63	5.79	5.63	5.07	4.71	5.47	0.05	-0.17	0.24	0.03	-0.1	0.16	0.5	0.03	0	0.51	0.51	0.11	0.56	0.24	0.5	0.54	0.57	0.54	0.79	0.01	-0.03	-0.45	0.02	-0.54	-0.600405	-0.749067	2.9594	2.9687	4.2323	2.264	3.51501	2.46	2.43	3.66	1.72	2.73	0.500503	0.477327
PKP2	0.03	0.01	0.03	0.34	0.01	0.16	-0.11	0.5	0.35	-0.71	9.14	9.63	0.21	0.03	0.12	2.74	3.04	0.92	2.64	1.58	0.4	0.39	0.41	0.41	0.39	2.34	2.65	0.51	2.22	1.2	-1.20708	-0.55433	0.164655	0.214592	0.463918	0.0997793	0.193362	-0.23	-0.18	0.05	-0.32	-0.19	0.479737	0.171991
MSH4	0.22	0.2	0.19	0.21	0.18	0.24	-0.03	0.03	0.1	-0.09	0.09	0.36	0.21	0.51	0.51	0.36	0.29	0.07	0.36	0.13	0.53	0.42	0.54	0.53	0.52	-0.16	-0.13	-0.47	-0.16	-0.39	-0.440296	-0.306545	0.324653	0.431886	0.486938	0.443722	0.300926	-0.2	0.01	-0.06	-0.08	-0.22	-0.256943	-0.247575
F7	0	0	0	0	0	0	0.06	0	0	4.29	0	0	0.42	#DIV/0!	#DIV/0!	0.39	0.48	0.08	0.47	0.17	0.25	0.17	0.23	0.19	0.25	0.13	0.31	-0.14	0.28	-0.07	-0.675633	-0.593133	0.0453033	0.0797239	0.0980181	0.056306	0.0928431	-0.21	-0.09	-0.13	-0.13	-0.15	-0.0781075	-0.0387143
GDI2	28.86	30.48	27.65	25.32	27.71	27.62	0.21	-0.32	-0.01	0.06	-0.08	0	0.2	0.15	0.97	1.28	1.32	0.31	1.05	0.53	0.46	0.49	0.44	0.49	0.55	0.83	0.83	-0.13	0.56	-0.02	-0.980682	-0.76	0.201747	0.177723	0.380049	0.244644	0.538872	-0.25	-0.31	-0.06	-0.25	-0.01	0.406005	0.467407
PRDM1	0.25	0.23	0.26	0.17	0.32	0.22	-0.03	-0.15	-0.13	-0.07	-0.36	-0.3	0.68	0.13	0.18	0.61	0.47	0.19	0.42	0.36	0.65	0.63	0.65	0.58	0.8	-0.04	-0.16	-0.46	-0.17	-0.44	-0.375396	-0.356282	1.9504	1.86305	2.15222	2.3447	2.59247	1.3	1.23	1.5	1.76	1.79	0.161132	0.0143929
ATG5	6.91	7.05	6.82	6.85	7	7.16	0.04	0.01	0.04	0.02	0	0.02	0.26	0.79	0.71	0.44	0.53	0.12	0.45	0.25	0.62	0.65	0.66	0.7	0.76	-0.18	-0.12	-0.55	-0.25	-0.51	-0.527339	-0.289313	5.29672	5.59853	6.79148	5.79241	6.45213	4.68	4.95	6.13	5.09	5.69	0.353602	0.183894
TMCC3	0.43	0.43	0.68	0.66	0.52	0.63	0.01	-0.02	0.11	0.02	-0.03	0.22	0.81	0.78	0.17	1.11	1.32	0.36	0.99	0.64	0.55	0.43	0.53	0.5	0.52	0.56	0.9	-0.18	0.49	0.12	-1.03465	-0.473108	0.754564	0.869336	1.67562	0.949205	1.11969	0.2	0.44	1.15	0.45	0.6	0.557052	0.147725
PITHD1	13.12	13.85	13.18	12.13	12.87	13.11	0.14	-0.21	0.05	0.06	-0.08	0.02	0.26	0.22	0.04	0.23	0.17	0.08	0.28	0.12	0.62	0.57	0.76	0.47	0.73	-0.39	-0.41	-0.69	-0.2	-0.61	-0.268829	-0.464841	5.7855	6.38337	8.07686	6.2318	6.88238	5.16	5.81	7.31	5.76	6.15	0.414406	0.112884
MTA3	1.66	1.89	1.7	1.83	1.46	1.67	0.12	0.07	0.12	0.14	0.07	0.15	0	0.41	0.51	1.84	2.23	0.66	2.34	1.25	0.59	0.62	0.66	0.45	0.63	1.25	1.61	0	1.89	0.62	-1.2685	-0.802564	0.831622	0.809529	1.91484	0.648256	0.734124	0.24	0.18	1.26	0.19	0.1	0.892872	-0.174499
USP13	4.44	4.26	4.21	3.99	4.18	4.25	-0.06	-0.08	0.02	-0.04	-0.05	0.02	0.32	0.04	0.58	0.86	0.85	0.22	0.7	0.48	0.9	1.01	0.95	0.97	1.02	-0.05	-0.16	-0.72	-0.27	-0.55	-0.595615	-0.308294	9.17905	9.2822	14.0837	9.19684	10.7341	8.28	8.27	13.14	8.23	9.71	1.05082	0.349797
ATP11B	10.36	10.38	10.42	14.18	10.4	13.47	0.01	0.76	0.63	0	0.36	0.3	0.93	0.01	0	0.72	0.63	0.13	0.62	0.22	0.91	0.97	1.03	0.9	1.23	-0.19	-0.34	-0.89	-0.28	-1.01	-0.502204	-0.635304	11.3384	13.2018	24.9467	12.9206	20.0927	10.43	12.24	23.92	12.02	18.86	1.94297	1.23173
LAMC2	0	0	0	0	0	0	0	0	0	0	0	0	#DIV/0!	#DIV/0!	#DIV/0!	1.62	1.71	0.38	1.72	0.79	0.31	0.29	0.37	0.26	0.34	1.31	1.43	0.01	1.46	0.45	-1.18272	-0.730891	0.0584435	0.048099	0.0633416	0.0242241	0.0695011	-0.25	-0.24	-0.31	-0.24	-0.27	-0.0973223	-0.0494566
CDK14	0.12	0.05	0.17	1.62	0.09	1.1	-0.16	1.08	0.93	-0.56	8.24	11.69	0.22	0.07	0.05	0.95	1.38	0.19	1.11	0.47	0.24	0.24	0.26	0.32	0.25	0.71	1.15	-0.07	0.8	0.22	-1.10493	-0.574535	0.021215	0.0542439	0.0796168	0.0543842	0.0542547	-0.22	-0.18	-0.18	-0.26	-0.2	-0.000590706	0.0947995
SEC61A1	25.5	26.78	25.17	25.44	24.9	25.49	0.18	0.04	0.08	0.05	0.01	0.02	0.07	0.8	0.58	0.74	0.8	0.12	0.77	0.31	1.09	0.9	0.97	0.84	1.23	-0.35	-0.1	-0.86	-0.07	-0.92	-0.767535	-0.854049	10.784	11.2192	15.5863	11.7632	12.993	9.7	10.32	14.61	10.92	11.76	0.860094	0.176245
PPP1R12A	7.49	7.47	7.46	7.48	7.47	7.66	-0.01	0.01	0.05	0	0	0.02	0.89	0.89	0.36	0.22	0.13	0.09	0.17	0.08	0.69	0.7	0.79	0.69	0.84	-0.47	-0.57	-0.7	-0.52	-0.76	-0.11837	-0.21098	14.5052	16.0093	19.7466	15.6315	18.6147	13.81	15.31	18.96	14.94	17.78	0.623665	0.496106
RASGRF1	0.05	0.06	0.04	0.12	0.04	0.11	0.01	0.19	0.16	0.08	1.72	1.48	0.9	0.04	0.01	4.03	4.22	1.33	4.24	2.38	0.38	0.47	0.39	0.38	0.6	3.64	3.75	0.94	3.86	1.78	-1.29767	-0.876376	0.114014	0.083167	0.198162	0.0672169	0.0690811	-0.27	-0.38	-0.19	-0.31	-0.53	0.248566	-0.234882
CAMK2B	0.04	0.06	0.07	0.08	0.07	0.06	0.06	0.03	-0.02	0.45	0.16	-0.09	0.01	0.51	0.49	0.96	0.81	0.22	0.91	0.45	0.34	0.31	0.34	0.29	0.42	0.62	0.5	-0.12	0.62	0.03	-0.793116	-0.724063	0.122225	0.0683348	0.208793	0.0750747	0.147098	-0.22	-0.24	-0.13	-0.21	-0.27	0.168113	-0.0862755
CROCC	0.36	0.31	0.44	0.53	0.37	0.45	-0.06	0.09	0.09	-0.14	0.2	0.21	0.42	0.06	0.03	0.44	0.53	0.11	0.39	0.22	0.27	0.31	0.43	0.36	0.42	0.17	0.22	-0.32	0.02	-0.2	-0.738658	-0.473868	1.41647	1.43863	2.60551	1.53906	2.3786	1.15	1.13	2.17	1.17	1.96	0.573838	0.444272
POLR3E	11.06	11.15	10.89	9.97	10.79	10.57	0.02	-0.2	-0.05	0.01	-0.08	-0.02	0.78	0.01	0.62	0.14	0.19	0.09	0.22	0.1	0.72	0.72	0.74	0.78	0.32	-0.57	-0.53	-0.65	-0.56	-0.22	-0.109641	0.377783	7.59191	8.39707	9.06371	8.0245	8.81748	6.88	7.67	8.32	7.25	8.5	0.162712	0.315018
ATP2B4	6.76	6.87	6.99	8.47	6.98	8.31	0.03	0.38	0.34	0.02	0.21	0.19	0.7	0.02	0	0.12	0.19	0.07	0.21	0.11	0.63	0.64	0.67	0.58	0.72	-0.51	-0.45	-0.6	-0.37	-0.61	-0.149145	-0.251881	8.89888	8.92511	13.1534	9.1327	12.4639	8.27	8.29	12.48	8.56	11.74	0.92052	0.7075
ZC3H11A	13.93	14.21	13.87	13.27	13.88	13.85	0.05	-0.11	-0.01	0.02	-0.04	0	0.69	0.5	0.94	0.24	0.14	0.06	0.26	0.13	0.74	0.59	0.65	0.69	0.74	-0.49	-0.44	-0.59	-0.43	-0.62	-0.143802	-0.185256	7.69702	8.08972	8.88036	8.7013	9.3879	6.96	7.5	8.23	8.01	8.65	0.182711	0.15481
RIOK2	6.95	6.91	6.94	6.09	6.95	6.67	-0.01	-0.23	-0.08	-0.01	-0.12	-0.04	0.88	0.03	0.11	0.33	0.5	0.13	0.43	0.22	0.61	0.65	0.73	0.61	0.75	-0.27	-0.16	-0.6	-0.18	-0.53	-0.509699	-0.411172	7.37045	8.04226	9.49178	8.3471	8.18272	6.77	7.39	8.77	7.74	7.43	0.342778	-0.0786719
YIPF1	7.8	7.71	7.49	7.08	7.64	7.77	-0.02	-0.11	0.03	-0.01	-0.06	0.02	0.74	0.26	0.8	0.36	0.4	0.11	0.34	0.18	0.59	0.53	0.59	0.52	0.7	-0.23	-0.13	-0.48	-0.17	-0.52	-0.459094	-0.413614	1.98434	2.25357	2.71702	2.3713	2.7056	1.4	1.72	2.13	1.86	2.01	0.205102	0.0773719
TMEM48	15.19	16.27	15.01	14.44	14.84	15.29	0.19	-0.11	0.08	0.07	-0.04	0.03	0.14	0.48	0.12	0.3	0.38	0.09	0.38	0.15	0.64	0.61	0.65	0.64	0.78	-0.34	-0.24	-0.56	-0.25	-0.63	-0.358387	-0.40012	7.4033	8.04226	9.32873	7.94332	8.46861	6.76	7.43	8.68	7.31	7.69	0.311916	0.0997224
DGKG	1.07	0.87	0.93	2.08	1.16	1.55	-0.14	0.66	0.24	-0.18	1.23	0.34	0.17	0.04	0.16	3.8	4.02	1.11	3.87	2.19	0.53	0.58	0.67	0.44	0.66	3.27	3.43	0.43	3.43	1.53	-1.52649	-0.8542	0.327254	0.46489	1.8894	0.246566	0.805305	-0.2	-0.12	1.21	-0.19	0.14	1.15392	0.578465
FLYWCH1	6.54	6.47	6.66	5.82	6.48	5.89	-0.02	-0.24	-0.17	-0.01	-0.13	-0.09	0.91	0.07	0.15	0.36	0.47	0.09	0.33	0.16	0.72	0.64	0.69	0.59	0.79	-0.35	-0.18	-0.6	-0.26	-0.63	-0.475907	-0.392224	4.57597	4.96582	6.68921	5.16439	6.11125	3.86	4.32	6	4.57	5.32	0.522906	0.238826
UNKL	3.38	3.06	3.34	3.52	3.31	3.34	-0.13	0.07	0.01	-0.09	0.06	0.01	0.09	0.63	0.91	0.19	0.17	0.06	0.18	0.11	0.56	0.49	0.5	0.54	0.66	-0.37	-0.32	-0.44	-0.37	-0.55	-0.130718	-0.184823	5.63248	5.84495	9.47858	5.8905	6.9458	5.07	5.35	8.98	5.35	6.29	0.958549	0.275719
TBXAS1	4.54	4.46	4.6	5.06	4.14	4.94	-0.03	0.15	0.26	-0.02	0.1	0.19	0.81	0.03	0.04	0.21	0.28	0.1	0.21	0.12	0.69	0.67	0.66	0.69	0.66	-0.48	-0.39	-0.56	-0.48	-0.54	-0.174582	-0.0669264	14.5434	16.4387	21.7781	16.7664	19.1581	13.86	15.77	21.12	16.08	18.5	0.880895	0.410887
PARP12	2.05	1.93	2.07	2.18	2.38	2.15	-0.06	0.05	-0.11	-0.06	0.05	-0.1	0.67	0.76	0.36	0.79	0.72	0.17	0.85	0.4	0.61	0.55	0.59	0.56	0.63	0.18	0.17	-0.42	0.28	-0.23	-0.767712	-0.71808	1.85938	2.05931	5.16542	2.47959	3.2369	1.25	1.51	4.57	1.92	2.6	1.24191	0.321705
ALDH18A1	22.8	23.32	21.83	20.36	21.82	21.64	0.08	-0.23	-0.03	0.02	-0.07	-0.01	0.31	0.19	0.78	0.59	0.58	0.17	0.66	0.34	0.82	0.99	1	0.85	1.09	-0.24	-0.41	-0.83	-0.2	-0.75	-0.383612	-0.566501	5.18847	5.72651	7.83053	5.74427	6.61374	4.37	4.74	6.83	4.89	5.52	0.614545	0.195783
TARBP1	9.27	9.06	8.96	7.74	9.27	8.45	-0.05	-0.3	-0.2	-0.02	-0.14	-0.09	0.42	0.04	0.05	0.31	0.41	0.12	0.44	0.19	0.8	0.69	0.8	0.65	0.93	-0.49	-0.28	-0.68	-0.2	-0.74	-0.40657	-0.553105	12.3193	12.9765	17.5751	13.3243	13.5076	11.52	12.29	16.77	12.68	12.57	0.832463	-0.0200441
PET112	2.11	2.16	2.08	1.91	2.03	1.98	0.02	-0.08	-0.03	0.02	-0.08	-0.03	0.37	0.01	0.54	0.48	0.46	0.14	0.52	0.22	0.58	0.51	0.59	0.68	0.64	-0.1	-0.05	-0.45	-0.17	-0.42	-0.56124	-0.332093	1.56456	1.54188	1.83302	1.67751	1.66981	0.99	1.03	1.24	0.99	1.03	0.138644	0.0239467
MXD1	7.13	6.99	7.4	6.24	7.58	6.83	-0.04	-0.32	-0.2	-0.02	-0.16	-0.1	0.73	0.02	0.06	0.2	0.14	0.06	0.16	0.11	0.51	0.52	0.46	0.59	0.49	-0.31	-0.38	-0.4	-0.44	-0.39	-0.0241155	0.0530953	0.279077	0.190913	0.384301	0.32116	0.301346	-0.23	-0.33	-0.08	-0.27	-0.19	0.387062	0.116147
CDK17	6.79	6.68	6.68	6.16	6.77	6.69	-0.03	-0.15	-0.02	-0.02	-0.08	-0.01	0.58	0.31	0.88	0.19	0.2	0.08	0.27	0.14	0.69	0.83	0.94	0.8	0.97	-0.5	-0.62	-0.86	-0.53	-0.83	-0.193681	-0.254082	17.5296	18.498	25.978	19.4538	23.0858	16.84	17.67	25.04	18.66	22.12	1.12726	0.54207
DNAJC25	7.35	7.53	6.98	6.65	7.08	7.02	0.05	-0.09	-0.01	0.03	-0.05	-0.01	0.52	0.02	0.82	0.22	0.17	0.06	0.24	0.13	0.68	0.63	0.81	0.68	0.74	-0.46	-0.46	-0.75	-0.44	-0.61	-0.265795	-0.17128	6.49024	6.93243	7.70553	7.07018	6.82393	5.81	6.3	6.89	6.39	6.08	0.163849	-0.0880234
SLC2A3	7.49	7.15	7.44	8.73	7.25	8.23	-0.09	0.32	0.25	-0.05	0.17	0.13	0.33	0.1	0.05	0.3	0.21	0.08	0.24	0.11	0.57	0.56	0.5	0.5	0.56	-0.27	-0.35	-0.42	-0.26	-0.46	-0.0848251	-0.238356	3.93295	3.78665	6.06305	4.06597	5.79003	3.37	3.23	5.56	3.57	5.23	0.786533	0.55824
PSD	0.12	0.09	0.11	0.15	0.09	0.12	-0.06	0.09	0.06	-0.24	0.41	0.33	0.1	0.57	0.35	0.33	0.37	0.11	0.4	0.16	0.98	0.89	1.15	0.79	1.11	-0.65	-0.52	-1.04	-0.39	-0.95	-0.413633	-0.487821	8.52481	9.43116	12.0606	9.6327	10.7554	7.54	8.54	10.91	8.84	9.64	0.538396	0.186047
CTDP1	14.49	15.04	14.29	12.96	14.37	13.96	0.1	-0.25	-0.08	0.04	-0.09	-0.03	0.14	0.01	0.31	0.2	0.28	0.11	0.19	0.11	0.76	0.79	0.82	0.61	0.45	-0.56	-0.51	-0.71	-0.43	-0.35	-0.180108	0.0900385	12.7919	13.7044	19.1362	14.2308	15.3217	12.03	12.91	18.32	13.62	14.87	0.967426	0.234471
CSDA	5.82	6.67	4.19	0.58	6.09	2.55	0.24	-1.65	-1.2	0.15	-0.86	-0.58	0.24	0	0.06	1.08	2.37	2.9	1.01	2.61	0.68	0.59	0.55	0.71	0.66	0.4	1.78	2.35	0.31	1.95	0.280177	1.09225	6.20309	3.52846	0.300799	6.05904	1.65193	5.52	2.94	-0.25	5.35	0.99	-1.78592	-1.72998
STYK1	0.03	0	0.02	0	0.03	0	-0.17	-0.14	-0.16	-0.97	-0.95	-0.96	0.08	0.04	0.04	1.01	1.44	0.83	1.19	1.16	0.6	0.56	0.53	0.56	0.53	0.42	0.88	0.3	0.63	0.64	-0.537338	0.00877511	1.11084	1.00585	0.603358	1.25047	0.732969	0.51	0.45	0.08	0.69	0.21	-0.51627	-0.511115
WNK1	7.81	8.12	8.38	7.59	7.87	7.8	0.08	-0.2	-0.02	0.04	-0.09	-0.01	0.53	0.07	0.51	0.14	0.21	0.07	0.28	0.1	0.78	0.62	0.85	0.57	0.92	-0.64	-0.4	-0.79	-0.29	-0.82	-0.349613	-0.505933	13.5936	13.3694	19.3193	14.0322	17.4234	12.81	12.75	18.47	13.46	16.5	1.02278	0.556045
CCAR1	14.7	15.19	14.6	13.54	14.53	14.05	0.09	-0.2	-0.09	0.03	-0.07	-0.03	0.5	0.13	0.17	0.23	0.25	0.1	0.27	0.15	0.74	0.86	0.9	0.77	0.87	-0.51	-0.61	-0.8	-0.5	-0.72	-0.162483	-0.200908	13.6301	14.5814	16.3035	14.2903	15.458	12.89	13.72	15.41	13.52	14.59	0.311915	0.201426
OGFR	11	11.48	10.53	10.59	10.43	10.66	0.1	0.01	0.05	0.04	0.01	0.02	0.14	0.8	0.31	0.32	0.36	0.08	0.33	0.12	0.62	0.72	0.69	0.53	0.34	-0.31	-0.36	-0.61	-0.2	-0.22	-0.249293	-0.0425146	8.55999	8.72021	14.1263	8.41737	11.3767	7.94	8	13.43	7.89	11.03	1.17418	0.723019
GNA15	36.73	38.28	35.34	30.96	34.43	34.4	0.18	-0.54	0	0.04	-0.12	0	0.1	0.09	0.98	0.21	0.21	0.08	0.28	0.13	0.91	0.79	0.8	0.88	0.52	-0.7	-0.58	-0.71	-0.6	-0.39	-0.115595	0.212829	22.2976	22.9517	28.2259	24.5506	27.8683	21.39	22.16	27.43	23.67	27.35	0.747529	0.515164
CREB3L3	0	0	0.01	0.03	0	0	0	0.13	0	0	3.62	0	#DIV/0!	0.06	#DIV/0!	1.08	1.24	0.24	1.05	0.55	0.53	0.47	0.53	0.52	0.17	0.56	0.76	-0.29	0.53	0.38	-1.02771	-0.159945	0.244858	0.313651	0.574693	0.215925	0.262128	-0.28	-0.16	0.05	-0.3	0.09	0.455098	0.628359
PIGV	6.03	5.74	5.91	5.17	5.84	5.44	-0.08	-0.22	-0.12	-0.05	-0.12	-0.07	0.39	0.43	0.44	0.21	0.15	0.08	0.14	0.12	0.82	0.64	0.82	0.71	0.79	-0.62	-0.49	-0.75	-0.57	-0.67	-0.232177	-0.0926204	25.6017	26.2157	32.6194	26.836	29.6549	24.78	25.57	31.79	26.12	28.86	0.821459	0.369567
PTPRU	0.08	0.09	0.09	0.41	0.16	0.23	0.03	0.45	0.1	0.13	3.42	0.39	0.52	0.04	0.42	1.45	1.76	0.71	1.73	1.23	0.52	0.58	0.65	0.57	0.51	0.94	1.19	0.06	1.16	0.72	-1.0151	-0.324217	0.587853	0.534548	1.13098	0.693	0.671879	0.07	-0.04	0.48	0.12	0.16	0.720344	0.0766165
SNRNP40	8.46	8.8	8.34	7.81	8.24	8.15	0.08	-0.13	-0.02	0.04	-0.06	-0.01	0.05	0.17	0.6	0.12	0.16	0.06	0.19	0.12	0.66	0.74	0.77	0.55	0.75	-0.55	-0.58	-0.71	-0.36	-0.63	-0.115857	-0.269719	7.4486	7.92805	8.57369	8.1777	8.06968	6.79	7.18	7.8	7.63	7.32	0.159281	-0.0801607
RIMBP2	0	0	0.01	0	0	0	-0.04	-0.06	0.03	-0.67	-0.68	0.76	0.42	0.25	0.72	#N/A	#N/A	#N/A	#N/A	#N/A	#N/A	#N/A	#N/A	#N/A	#N/A	#N/A	#N/A	#N/A	#N/A	#N/A	#N/A	#N/A	0.189016	0.184769	0.202048	0.216405	0.177381	#N/A	#N/A	#N/A	#N/A	#N/A	#N/A	#N/A
COL11A1	0	0	0	0.01	0	0	0	0.07	0	0	5.99	0	#DIV/0!	0.21	#DIV/0!	1.96	1.91	0.29	2.02	0.68	0.33	0.33	0.33	0.33	0.42	1.63	1.58	-0.04	1.69	0.26	-1.27466	-1.02157	0.0663821	0.0499002	0.130935	0.0810106	0.115555	-0.26	-0.28	-0.2	-0.25	-0.3	0.111242	-0.0693242
QSER1	5.11	5.41	5.84	4.98	5.62	5.37	0.09	-0.26	-0.07	0.06	-0.15	-0.04	0.31	0.1	0.02	0.34	0.28	0.11	0.32	0.23	0.73	0.74	0.82	0.77	0.87	-0.4	-0.46	-0.71	-0.45	-0.65	-0.235556	-0.187208	14.9351	15.6839	22.5841	16.1803	18.8922	14.2	14.94	21.76	15.41	18.02	1.12577	0.451408
BRP44L	11.26	11.04	10.65	9.84	10.56	10.52	-0.05	-0.18	-0.01	-0.02	-0.08	0	0.49	0.21	0.93	0.29	0.23	0.12	0.29	0.13	0.71	0.73	0.83	0.65	0.9	-0.42	-0.51	-0.71	-0.36	-0.78	-0.185821	-0.394073	9.09747	9.68389	11.3431	9.74031	10.3359	8.38	8.95	10.51	9.09	9.43	0.35436	0.0792859
ACAA1	5.81	5.63	5.72	4.82	5.59	5.08	-0.05	-0.28	-0.16	-0.03	-0.16	-0.09	0.47	0.07	0.05	0.26	0.14	0.07	0.25	0.08	0.7	0.6	0.72	0.6	0.89	-0.44	-0.46	-0.65	-0.35	-0.81	-0.182255	-0.42987	10.2874	10.4151	12.0432	10.5476	10.8546	9.59	9.82	11.32	9.95	9.96	0.327383	0.00242775
BCAT1	22.22	23.72	22	18.22	21.47	19.67	0.22	-0.6	-0.28	0.07	-0.17	-0.08	0.21	0.04	0.18	0.31	0.37	0.1	0.36	0.16	0.7	0.65	0.69	0.58	0.82	-0.4	-0.28	-0.59	-0.22	-0.67	-0.331407	-0.472417	10.6423	11.9425	10.3901	11.5606	11.8947	9.94	11.29	9.7	10.98	11.07	-0.347471	0.0186914
HDAC7	6.98	6.75	7.25	6.06	6.97	6.33	-0.06	-0.33	-0.18	-0.03	-0.16	-0.09	0.31	0.27	0.43	0.36	0.4	0.1	0.36	0.18	0.56	0.43	0.32	0.45	0.55	-0.2	-0.04	-0.22	-0.09	-0.37	-0.360121	-0.402667	1.08989	0.901383	1.40063	1.14379	1.318	0.53	0.47	1.09	0.7	0.77	0.493722	0.0613936
LZTS1	1.99	2.05	2.15	0.89	1.96	0.97	0.03	-0.72	-0.57	0.03	-0.59	-0.5	0.53	0.06	0.01	1.02	1.27	0.63	1.38	0.98	0.56	0.48	0.5	0.48	0.52	0.46	0.79	0.14	0.91	0.46	-0.674496	-0.383989	1.46643	1.74582	1.7078	1.46591	1.49002	0.9	1.26	1.21	0.99	0.97	-0.0319734	-0.0166634
PRDM6	0	0	0	0	0	0	0	0	0	0	0	0	#DIV/0!	#DIV/0!	#DIV/0!	3.19	3.47	2.52	3.36	2.74	0.35	0.43	0.41	0.33	0.42	2.84	3.04	2.11	3.03	2.32	-0.407426	-0.30297	0.0717199	0.0779227	0.0881211	0.0494092	0.0923181	-0.28	-0.36	-0.32	-0.28	-0.32	0.0440476	-0.0545989
WNT8A	0	0	0	0	0	0	0	0	0	0	0	0	#DIV/0!	#DIV/0!	#DIV/0!	0.88	0.72	0.18	0.72	0.31	0.21	0.25	0.31	0.25	0.32	0.66	0.46	-0.12	0.48	-0.01	-0.767508	-0.699116	0.0292899	0.0804652	0.151463	0.0800497	0.131116	-0.18	-0.17	-0.15	-0.17	-0.19	0.0356678	-0.0421326
SPAG4	0.6	0.52	0.48	0.75	0.45	0.63	-0.08	0.24	0.18	-0.14	0.55	0.42	0.03	0.25	0.05	0.36	0.32	0.1	0.34	0.2	0.68	0.42	0.59	0.42	0.29	-0.32	-0.1	-0.49	-0.09	-0.09	-0.513834	0.00550853	4.20396	4.2428	6.38628	3.90573	4.68558	3.53	3.83	5.79	3.48	4.4	0.633739	0.326945
NCKAP1	0.05	0.04	0.05	0.12	0.04	0.09	-0.03	0.17	0.14	-0.18	1.38	1.25	0.78	0.15	0.02	3.3	3.65	1.99	3.48	2.45	0.44	0.52	0.67	0.47	0.6	2.85	3.13	1.32	3.01	1.86	-0.857002	-0.523387	0.241713	0.248018	0.49295	0.22042	0.363172	-0.2	-0.27	-0.18	-0.25	-0.23	0.147751	0.0235481
MRPS35	18.97	19.61	18.31	16.09	18.2	17.66	0.1	-0.38	-0.09	0.03	-0.12	-0.03	0.32	0.03	0.48	0.17	0.41	0.07	0.3	0.13	0.61	0.68	0.77	0.57	0.65	-0.43	-0.27	-0.7	-0.27	-0.52	-0.438462	-0.283342	6.72483	7.4148	8.02678	7.58205	7.53418	6.12	6.74	7.26	7.01	6.88	0.138598	-0.0333923
GUCY1B3	7.53	7.09	7.42	7.95	7.55	8.14	-0.11	0.13	0.15	-0.06	0.07	0.08	0.06	0.1	0.32	0.38	0.4	0.09	0.34	0.19	0.64	0.61	0.58	0.6	0.7	-0.27	-0.21	-0.49	-0.26	-0.52	-0.332183	-0.298148	3.83276	4.20343	7.30642	4.72932	6.54151	3.19	3.59	6.73	4.13	5.84	0.97511	0.539447
SFSWAP	5.6	5.6	5.48	5.36	5.56	5.42	0	-0.04	-0.04	0	-0.02	-0.03	1	0.02	0.08	0.41	0.48	0.1	0.51	0.2	0.61	0.63	0.62	0.6	0.68	-0.2	-0.15	-0.52	-0.1	-0.47	-0.44927	-0.500495	6.34474	7.01104	9.40578	7.17669	8.04141	5.73	6.38	8.78	6.57	7.37	0.617423	0.212136
TNK2	5.28	4.85	5.39	4.91	4.96	5.07	-0.13	-0.15	0.04	-0.08	-0.09	0.02	0.17	0.18	0.74	0.7	0.68	0.18	0.85	0.34	0.66	0.61	0.67	0.61	0.72	0.04	0.07	-0.49	0.23	-0.38	-0.746798	-0.782989	0.542005	0.71137	1.08421	0.64249	1.00319	-0.12	0.1	0.41	0.03	0.28	0.43852	0.450901
MON2	5.07	5.13	5.33	5.14	5.21	5.22	0.02	-0.06	0	0.01	-0.03	0	0.6	0.41	0.6	0.15	0.12	0.09	0.16	0.09	0.66	0.61	0.72	0.6	0.8	-0.51	-0.49	-0.63	-0.43	-0.71	-0.135243	-0.260725	6.48216	6.53546	7.90325	6.69175	7.77928	5.83	5.92	7.18	6.1	6.98	0.348043	0.243136
CDH3	0	0	0	0.01	0.01	0	0	0.08	-0.08	0	7.64	-0.88	#DIV/0!	0.42	0.42	2.68	3.06	1	2.84	1.74	0.33	0.37	0.4	0.39	0.2	2.35	2.69	0.61	2.45	1.54	-1.1453	-0.457249	0.122089	0.0938148	0.130569	0.104754	0.123756	-0.2	-0.28	-0.27	-0.29	-0.08	0.0169889	0.347707
ARSF	0	0	0	0	0	0	0	0	0	0	0	0	#DIV/0!	#DIV/0!	#DIV/0!	0.48	0.49	0.09	0.51	0.18	0.18	0.15	0.12	0.15	0.17	0.29	0.34	-0.03	0.36	0.02	-0.611884	-0.560642	0.0265528	0.0113891	0.0346766	0.00593592	0.0619304	-0.16	-0.14	-0.09	-0.14	-0.1	0.107446	0.0709608
GPBP1	9.64	10.13	9.6	9.21	9.59	9.63	0.11	-0.09	0.01	0.05	-0.04	0	0.22	0.45	0.88	0.21	0.22	0.08	0.16	0.14	0.86	0.69	0.81	0.68	0.86	-0.65	-0.47	-0.74	-0.53	-0.71	-0.244791	-0.168174	11.0899	11.5786	15.0196	12.1678	12.9254	10.23	10.89	14.21	11.48	12.07	0.662102	0.120182
DGAT2	0.57	0.72	0.69	0.54	0.75	0.53	0.13	-0.14	-0.2	0.25	-0.22	-0.3	0.01	0.26	0.02	0.8	0.99	0.2	0.91	0.43	0.37	0.45	0.37	0.4	0.41	0.43	0.55	-0.17	0.51	0.02	-0.846442	-0.665837	0.228164	0.261209	0.362748	0.185765	0.332049	-0.14	-0.19	-0.01	-0.22	-0.08	0.411942	0.259299
ZNF285	1.35	1.36	1.36	1	1.52	1.11	0	-0.24	-0.25	0	-0.27	-0.27	0.95	0.26	0.14	0.77	0.89	0.32	0.9	0.5	0.75	0.64	0.56	0.78	0.26	0.02	0.26	-0.25	0.11	0.24	-0.709486	0.216186	1.63382	1.67902	1.66462	1.83504	1.62176	0.88	1.04	1.1	1.05	1.36	0.0398563	0.201976
CS	13.31	13.83	13.39	11.89	13.18	13.06	0.1	-0.3	-0.02	0.04	-0.11	-0.01	0.08	0.08	0.73	0.16	0.16	0.06	0.18	0.1	0.68	0.6	0.67	0.62	0.66	-0.51	-0.44	-0.61	-0.44	-0.56	-0.16888	-0.115519	8.76324	10.2732	10.7432	9.80498	9.9826	8.09	9.68	10.08	9.18	9.33	0.0898375	0.0334139
LTK	0.11	0.07	0.08	0.09	0.15	0.12	-0.09	0.04	-0.05	-0.34	0.22	-0.18	0.17	0.66	0.68	0.48	0.57	0.1	0.48	0.23	0.43	0.49	0.4	0.43	0.48	0.05	0.09	-0.3	0.05	-0.24	-0.619679	-0.545403	0.276068	0.280225	0.590235	0.252021	0.447394	-0.15	-0.21	0.19	-0.18	-0.03	0.631004	0.319346
MRPS24	6.45	6.79	6.24	5.69	6.17	6.28	0.09	-0.16	0.03	0.05	-0.09	0.02	0.13	0.29	0.52	0.53	0.47	0.16	0.64	0.26	0.62	0.61	0.58	0.6	0.75	-0.09	-0.14	-0.42	0.04	-0.49	-0.375413	-0.726069	3.66552	3.68557	5.52384	3.97442	4.61146	3.05	3.07	4.94	3.37	3.86	0.660359	0.182766
ELMO2	4.48	4.49	4.64	3.89	4.46	4.07	0	-0.26	-0.13	0	-0.16	-0.09	0.92	0.17	0.25	1.49	1.6	0.35	1.51	0.81	0.36	0.45	0.36	0.38	0.23	1.13	1.14	-0.01	1.13	0.58	-1.07306	-0.423273	0.0584435	0.0508008	0.157474	0.062242	0.146573	-0.3	-0.4	-0.2	-0.32	-0.09	0.260872	0.363093
WAPAL	18.84	19.59	18.49	16.53	18.65	17.88	0.12	-0.33	-0.13	0.04	-0.11	-0.04	0.32	0.2	0.51	0.3	0.34	0.1	0.4	0.19	0.93	1.02	1.09	0.87	1.18	-0.63	-0.69	-0.99	-0.47	-0.99	-0.232624	-0.435406	15.5319	16.0362	19.1391	16.0477	18.0929	14.6	15.01	18.05	15.18	16.91	0.52842	0.305439
VMP1	12.76	13.16	12.67	12.07	12.64	12.44	0.08	-0.12	-0.04	0.03	-0.05	-0.02	0.25	0.07	0.49	0.25	0.14	0.06	0.21	0.14	0.6	0.66	0.66	0.66	0.25	-0.34	-0.52	-0.6	-0.44	-0.12	-0.0754489	0.440628	6.7804	7.0566	7.52577	7.00695	7.61178	6.19	6.4	6.87	6.35	7.36	0.128413	0.273332
APPBP2	7.85	7.72	7.74	7.1	7.69	7.52	-0.03	-0.17	-0.04	-0.02	-0.08	-0.02	0.72	0.32	0.79	0.27	0.21	0.08	0.25	0.13	0.63	0.69	0.64	0.58	0.29	-0.36	-0.48	-0.57	-0.32	-0.16	-0.0823686	0.238708	7.58698	8.06891	10.116	8.2932	9.68546	6.96	7.38	9.47	7.72	9.4	0.510742	0.406428
POLD1	25.46	26.98	25.11	23.93	24.43	25.33	0.21	-0.17	0.13	0.06	-0.05	0.04	0.37	0.18	0.05	0.34	0.25	0.08	0.32	0.12	0.83	0.89	0.81	0.78	0.48	-0.49	-0.64	-0.73	-0.46	-0.36	-0.0788323	0.101831	8.57491	8.99826	9.67711	9.13281	9.37475	7.75	8.11	8.86	8.36	8.89	0.184174	0.129698
SEZ6	0	0	0	0.01	0	0	0	0.05	0.05	0	1.24	3.54	#DIV/0!	0.2	0.42	1.73	2.06	0.52	1.77	0.86	0.39	0.4	0.4	0.42	0.29	1.34	1.66	0.11	1.34	0.57	-1.16004	-0.563321	0.100737	0.119136	0.241343	0.0741138	0.123441	-0.29	-0.28	-0.16	-0.35	-0.17	0.185217	0.251121
EIF4B	30.48	32.41	29.2	26.56	29.45	28.86	0.24	-0.35	-0.08	0.06	-0.09	-0.02	0.11	0.08	0.72	0.26	0.24	0.07	0.27	0.13	0.64	0.72	0.81	0.71	0.84	-0.37	-0.48	-0.74	-0.44	-0.71	-0.240252	-0.251282	11.7608	12.7075	13.192	12.3972	12.7867	11.13	11.99	12.38	11.69	11.94	0.0796095	0.0526776
SLC6A16	0.12	0.09	0.12	0.3	0.14	0.16	-0.07	0.28	0.04	-0.26	1.55	0.14	0.44	0.06	0.51	1.6	1.7	0.39	1.45	0.83	0.45	0.53	0.53	0.42	0.3	1.16	1.17	-0.13	1.02	0.54	-1.14284	-0.388458	0.167392	0.0806245	0.337235	0.154164	0.193257	-0.28	-0.45	-0.19	-0.27	-0.1	0.324207	0.268663
GLTSCR1	0.47	0.46	0.55	0.53	0.5	0.5	-0.01	-0.02	0	-0.02	-0.03	0	0.91	0.44	0.98	0.28	0.32	0.11	0.39	0.16	1	0.85	0.97	0.93	0.5	-0.72	-0.53	-0.86	-0.54	-0.34	-0.276566	0.211152	14.2512	15.8865	23.1865	16.2042	19.5915	13.26	15.03	22.22	15.28	19.09	1.17698	0.649843
SPHK2	6.61	6.55	7.02	5.73	6.6	5.72	-0.01	-0.36	-0.25	-0.01	-0.18	-0.13	0.92	0.2	0.09	0.26	0.24	0.09	0.27	0.13	1.18	1.01	1.15	0.99	0.43	-0.92	-0.77	-1.06	-0.73	-0.31	-0.21288	0.413659	13.7126	14.2237	15.6269	14.3994	13.7833	12.53	13.21	14.47	13.41	13.35	0.240073	-0.0109161
RPL18	21.76	22.22	20.23	18.56	20.6	20.62	0.07	-0.27	0	0.02	-0.08	0	0.19	0.14	0.99	0.27	0.21	0.09	0.25	0.12	1.17	1.03	1.1	0.96	0.41	-0.9	-0.82	-1.01	-0.71	-0.28	-0.135936	0.429807	13.1839	13.6638	15.0543	13.7917	13.2654	12.02	12.63	13.96	12.83	12.86	0.257279	0.00501414
CA11	3.44	3.77	4.05	4.86	4.2	4.52	0.12	0.27	0.11	0.1	0.2	0.08	0.13	0.05	0.73	0.56	0.63	0.12	0.61	0.25	0.92	0.84	0.93	0.85	0.42	-0.36	-0.22	-0.81	-0.25	-0.17	-0.590133	0.116823	4.07831	4.21848	8.69011	4.42614	6.78692	3.15	3.37	7.76	3.57	6.36	1.31349	0.886011
ISOC2	12.83	13.27	12.57	12.2	12.68	12.61	0.09	-0.07	-0.01	0.03	-0.03	0	0.23	0.03	0.68	0.87	0.84	0.15	0.86	0.33	0.66	0.72	0.63	0.6	0.41	0.21	0.13	-0.47	0.26	-0.09	-0.775004	-0.592565	2.32775	2.10815	3.41194	2.67805	2.99675	1.67	1.39	2.78	2.08	2.59	0.680317	0.233763
U2AF2	26.5	27.98	26.09	23.63	25.74	24.71	0.2	-0.35	-0.15	0.06	-0.09	-0.04	0.21	0.05	0.17	0.14	0.21	0.07	0.18	0.09	1.03	0.98	1.23	0.96	0.56	-0.89	-0.78	-1.16	-0.78	-0.47	-0.274756	0.279771	23.1773	24.7996	32.0387	25.4724	27.1043	22.14	23.82	30.81	24.51	26.54	0.946131	0.284226
EPN1	13.15	13.6	13.6	11.92	12.91	12.77	0.09	-0.33	-0.03	0.03	-0.12	-0.01	0.66	0	0.73	0.23	0.15	0.1	0.22	0.12	0.98	0.94	0.84	0.74	0.47	-0.75	-0.79	-0.74	-0.53	-0.35	0.0354401	0.190615	8.68659	9.27081	10.8447	9.60879	9.55854	7.7	8.33	10	8.86	9.09	0.389496	0.0531623
MED29	10.43	10.17	10.61	9.63	10.42	9.73	-0.06	-0.22	-0.15	-0.02	-0.09	-0.07	0.45	0	0.19	0.21	0.19	0.09	0.27	0.11	0.96	0.95	0.87	0.84	0.41	-0.75	-0.76	-0.78	-0.57	-0.3	-0.0155158	0.293662	8.37767	8.79713	11.7404	9.16139	9.71857	7.42	7.85	10.87	8.32	9.31	0.698235	0.234831
AHRR	13.18	13.35	13.9	10.87	13.42	11.99	0.03	-0.61	-0.28	0.01	-0.22	-0.11	0.66	0.07	0.35	0.14	0.16	0.04	0.21	0.06	0.28	0.25	0.24	0.22	0.18	-0.13	-0.1	-0.2	-0.01	-0.12	-0.186436	-0.296205	0.106348	0.109548	0.151463	0.0795693	0.223855	-0.17	-0.14	-0.09	-0.14	0.04	0.114609	0.424914
GSC2	0	0	0	0	0	0	0	0	0	0	0	0	#DIV/0!	#DIV/0!	#DIV/0!	3.66	4.71	1.75	4.08	2.57	0.48	0.52	0.52	0.35	0.23	3.18	4.2	1.24	3.74	2.34	-1.27007	-0.566555	0.140839	0.18747	0.179761	0.19074	0.0927381	-0.34	-0.33	-0.34	-0.16	-0.14	-0.00992193	0.0246453
ZNF275	1.83	1.78	1.96	1.89	2.01	1.83	-0.03	-0.04	-0.1	-0.03	-0.04	-0.09	0.33	0.06	0.18	0.34	0.36	0.11	0.33	0.14	0.26	0.33	0.28	0.28	0.4	0.08	0.02	-0.17	0.06	-0.26	-0.440713	-0.560585	2.4872	2.64768	4.40495	2.74221	3.8643	2.23	2.31	4.12	2.46	3.46	0.713424	0.410563
MTMR1	4.28	4.08	4.29	4.29	4.03	4.31	-0.07	0	0.1	-0.05	0	0.07	0.38	0.94	0.39	0.19	0.26	0.06	0.39	0.15	0.36	0.35	0.32	0.28	0.31	-0.17	-0.09	-0.25	0.11	-0.16	-0.281574	-0.516751	4.15976	4.25535	7.30385	4.41138	5.52234	3.8	3.91	6.99	4.13	5.21	0.932618	0.355302
GPC1	0.15	0.21	0.16	0.52	0.1	0.27	0.11	0.43	0.28	0.46	2.2	1.64	0.02	0.14	0.09	2.16	2.54	0.91	2.37	1.46	0.41	0.36	0.53	0.31	0.42	1.74	2.18	0.38	2.06	1.04	-1.12494	-0.575309	0.7198	0.7725	2.23404	0.558907	1.39065	0.31	0.42	1.71	0.25	0.97	0.887121	0.65816
ADCK1	1.87	1.7	1.92	1.49	1.96	1.48	-0.09	-0.23	-0.26	-0.09	-0.22	-0.25	0.35	0.14	0.05	0.67	0.52	0.13	0.54	0.27	0.79	0.77	0.72	0.77	0.93	-0.12	-0.26	-0.58	-0.24	-0.66	-0.356394	-0.444066	5.40007	6.03306	7.67503	5.87921	5.95543	4.61	5.26	6.96	5.11	5.03	0.485278	-0.0253815
HAGH	7.48	7.46	7.28	7.29	7.2	7.26	-0.01	0	0.02	0	0	0.01	0.96	0.97	0.92	0.2	0.15	0.07	0.21	0.11	0.65	0.67	0.72	0.63	0.94	-0.45	-0.52	-0.64	-0.42	-0.84	-0.116602	-0.375167	6.40456	7.17155	10.3878	7.2521	8.16485	5.76	6.5	9.67	6.63	7.22	0.788425	0.159957
RNF4	6.83	6.85	6.85	6.85	6.68	6.85	0.01	0	0.05	0	0	0.03	0.92	1	0.2	1.46	2.02	0.4	1.71	0.86	0.42	0.41	0.49	0.49	0.6	1.04	1.6	-0.08	1.22	0.26	-1.29935	-0.790976	0.858311	0.758728	1.31712	0.92385	0.825812	0.44	0.35	0.83	0.43	0.22	0.447444	-0.260228
CASP8	5.53	5.59	5.5	5.33	5.35	5.48	0.02	-0.05	0.04	0.01	-0.03	0.03	0.7	0.64	0.49	0.15	0.2	0.07	0.23	0.13	0.72	0.64	0.78	0.72	0.84	-0.57	-0.45	-0.71	-0.5	-0.71	-0.243387	-0.195468	8.55055	8.83988	9.15674	8.46822	10.1383	7.83	8.2	8.38	7.75	9.3	0.0444308	0.377078
LIMCH1	0.07	0.08	0.09	0.07	0.07	0	0.02	-0.06	-0.27	0.1	-0.25	-0.99	0.76	0.51	0.01	1.61	1.95	0.55	1.57	1.07	0.37	0.37	0.35	0.32	0.41	1.24	1.57	0.2	1.25	0.67	-1.02657	-0.421249	0.462483	0.608549	0.355636	0.398327	0.192522	0.09	0.23	0.01	0.07	-0.22	-0.461183	-0.537874
C12orf11	15.13	15.58	14.33	12.11	14.61	13.41	0.08	-0.43	-0.23	0.03	-0.15	-0.08	0.57	0.06	0.02	0.23	0.19	0.07	0.08	0.09	0.71	0.76	0.77	0.66	0.83	-0.48	-0.57	-0.7	-0.58	-0.74	-0.118303	-0.142105	13.0671	14.7599	16.0844	14.4731	15.6056	12.36	14	15.31	13.82	14.78	0.241595	0.179704
TM7SF3	15.35	15.85	14.98	14.62	14.8	15.49	0.09	-0.07	0.13	0.03	-0.02	0.05	0.19	0.41	0.01	0.16	0.17	0.07	0.24	0.09	0.71	0.71	0.77	0.71	0.8	-0.55	-0.54	-0.7	-0.47	-0.72	-0.142383	-0.223242	15.8873	16.9102	21.4772	17.3457	20.2887	15.17	16.2	20.71	16.64	19.49	0.742675	0.474159
DLX3	0	0	0	0	0	0	0	0	0	0	0	0	#DIV/0!	#DIV/0!	#DIV/0!	2.56	3.33	1.82	2.98	2.31	0.51	0.45	0.54	0.42	0.27	2.05	2.88	1.28	2.56	2.03	-0.785966	-0.246904	0.292081	0.314552	0.364141	0.305925	0.216074	-0.22	-0.14	-0.17	-0.11	-0.06	-0.065419	0.135492
SPA17	0.46	0.46	0.45	0.5	0.47	0.54	0	0.05	0.08	-0.01	0.1	0.17	0.97	0.47	0.07	0.42	0.37	0.1	0.45	0.2	0.62	0.49	0.69	0.66	0.72	-0.21	-0.12	-0.59	-0.22	-0.52	-0.555061	-0.357859	5.12606	5.81296	7.92033	5.97995	7.56048	4.5	5.32	7.23	5.32	6.84	0.538974	0.436919
TSPAN32	13.25	12.36	13.8	12.59	12.68	12.75	-0.18	-0.24	0.01	-0.07	-0.09	0.01	0.09	0.61	0.95	0.21	0.19	0.08	0.18	0.09	0.67	0.58	0.6	0.69	0.76	-0.46	-0.39	-0.52	-0.52	-0.67	-0.135825	-0.135271	20.4947	23.3583	31.8843	23.6819	27.9396	19.82	22.78	31.28	22.99	27.18	1.15621	0.592165
WISP2	0	0	0	0	0	0	0	0	0	0	0	0	#DIV/0!	#DIV/0!	#DIV/0!	0.72	0.63	0.1	0.72	0.29	0.4	0.37	0.29	0.33	0.23	0.32	0.26	-0.19	0.4	0.06	-0.670304	-0.504436	0.0877334	0.147158	0.282031	0.155124	0.193047	-0.31	-0.22	0	-0.17	-0.04	0.453422	0.281006
DMRT3	0	0	0	0	0	0	0	0	0	0	0	0	#DIV/0!	#DIV/0!	#DIV/0!	2.85	3.38	1.58	3.12	2.25	0.34	0.26	0.26	0.3	0.31	2.51	3.12	1.32	2.83	1.94	-0.856291	-0.404023	0.0398293	0.0551445	0.067227	0.0316015	0.0461591	-0.3	-0.2	-0.19	-0.26	-0.26	0.0131132	0.00234471
ST3GAL6	1.65	1.42	1.3	2.71	1.73	2.45	-0.13	0.71	0.35	-0.14	1.09	0.42	0.38	0	0	2.37	2.66	0.97	2.49	1.74	0.55	0.45	0.58	0.49	0.49	1.82	2.22	0.39	2	1.25	-1.13204	-0.417891	0.302757	0.29972	1.22226	0.370569	0.533402	-0.25	-0.15	0.64	-0.12	0.04	0.889001	0.398032
ATP2C2	0	0	0	0	0	0	0	0	0	0	0	0	#DIV/0!	#DIV/0!	#DIV/0!	2.11	2.06	0.58	1.88	1.02	0.42	0.28	0.42	0.28	0.17	1.7	1.77	0.16	1.6	0.86	-1.15586	-0.476558	0.0424301	0.104144	0.100144	0.0859856	0.0925281	-0.38	-0.18	-0.32	-0.19	-0.07	-0.196137	0.22675
NGFR	0.35	0.45	0.47	0.67	0.23	0.3	0.11	0.19	0.09	0.29	0.43	0.29	0.45	0.48	0.52	1.45	1.76	0.64	1.83	1.09	0.55	0.47	0.61	0.56	0.31	0.9	1.29	0.03	1.27	0.78	-1.09235	-0.343314	1.12	0.93555	1.37731	0.829046	0.926856	0.57	0.47	0.77	0.27	0.61	0.271404	0.368307
CDON	0.07	0.05	0.08	0.08	0.05	0.06	-0.06	0.01	0.05	-0.31	0.05	0.36	0.09	0.63	0.01	1.87	1.97	1.01	1.95	1.29	0.62	0.55	0.61	0.47	0.59	1.24	1.42	0.39	1.48	0.7	-0.761298	-0.528363	1.8435	2.20859	3.43569	1.81081	2.57785	1.22	1.66	2.82	1.34	1.99	0.551372	0.354382
TAF2	8.74	8.89	8.73	8.11	8.73	8.29	0.04	-0.15	-0.1	0.02	-0.07	-0.05	0.16	0.03	0.03	0.17	0.21	0.07	0.22	0.1	0.61	0.57	0.65	0.58	0.65	-0.43	-0.37	-0.58	-0.36	-0.55	-0.218376	-0.196511	4.7847	5.13576	5.22986	5.14178	5.31488	4.18	4.56	4.58	4.57	4.67	0.00518266	0.0327424
HIPK2	6.43	6.16	7.94	7.41	7	7.09	-0.08	-0.14	0.02	-0.04	-0.07	0.01	0.37	0.17	0.89	0.31	0.32	0.13	0.36	0.17	0.72	0.67	0.68	0.63	0.68	-0.41	-0.35	-0.54	-0.26	-0.51	-0.206318	-0.282649	14.4585	16.1505	21.2441	16.7973	18.5316	13.74	15.48	20.57	16.17	17.85	0.846605	0.287528
TNPO3	16.42	17.23	16.51	15.31	16.07	16.22	0.14	-0.21	0.03	0.05	-0.07	0.01	0.33	0.15	0.69	0.24	0.17	0.07	0.26	0.16	0.61	0.59	0.75	0.6	0.71	-0.37	-0.42	-0.69	-0.34	-0.55	-0.253571	-0.222624	8.50921	9.67059	11.7998	9.47054	10.8134	7.9	9.08	11.05	8.87	10.1	0.439336	0.282115
MEF2BNB-MEF2B	6.4	6.4	6.29	5.68	6.27	6.48	0	-0.18	0.06	0	-0.1	0.03	0.98	0.1	0.64	0.21	0.25	0.08	0.33	0.13	0.85	0.88	0.97	0.92	0.5	-0.64	-0.63	-0.9	-0.6	-0.38	-0.217432	0.223287	13.8035	14.5243	17.1526	14.9224	15.5552	12.96	13.64	16.18	14	15.05	0.463947	0.195246
RFXANK	13.96	14.32	14.03	11.87	13.87	12.77	0.07	-0.43	-0.21	0.03	-0.15	-0.08	0.21	0.12	0.16	0.21	0.25	0.08	0.31	0.11	0.84	0.87	0.97	0.91	0.5	-0.63	-0.62	-0.89	-0.6	-0.38	-0.217617	0.217311	13.8406	14.5655	17.1894	14.9782	15.6324	13	13.69	16.22	14.06	15.14	0.462585	0.198124
TMEM161A	15.2	15.16	14.78	13.08	14.36	13.69	-0.01	-0.32	-0.13	0	-0.12	-0.05	0.95	0	0.01	0.53	0.53	0.13	0.44	0.22	0.82	0.88	0.91	0.85	0.51	-0.29	-0.36	-0.78	-0.41	-0.29	-0.395105	0.144293	4.70011	4.92969	5.68425	5.11015	5.0455	3.88	4.05	4.77	4.26	4.53	0.24462	0.092864
LPAR2	10.25	9.94	10.62	9.94	10.15	10.29	-0.07	-0.15	0.03	-0.03	-0.06	0.01	0.28	0.66	0.73	0.2	0.23	0.07	0.18	0.12	0.48	0.55	0.39	0.39	0.25	-0.28	-0.32	-0.32	-0.21	-0.13	0.00422311	0.137636	0.257454	0.274981	0.300433	0.268387	0.262443	-0.22	-0.28	-0.09	-0.12	0.01	0.303354	0.363834
CTSA	11.22	10.97	11.04	11.23	11.29	11.32	-0.05	0.04	0.01	-0.02	0.02	0	0.62	0.74	0.97	0.26	0.34	0.08	0.27	0.1	0.5	0.58	0.61	0.54	0.26	-0.24	-0.24	-0.52	-0.27	-0.16	-0.328574	0.169456	4.62881	5.46869	7.32467	5.57878	6.01568	4.13	4.89	6.72	5.03	5.75	0.536199	0.218708
SUGP2	19.41	19.85	19.62	18.1	19.25	18.52	0.07	-0.25	-0.12	0.02	-0.08	-0.04	0.49	0.22	0.01	0.24	0.15	0.12	0.21	0.14	1.07	0.98	1.1	0.97	0.61	-0.84	-0.83	-0.98	-0.76	-0.47	-0.109602	0.257277	18.586	18.7128	23.4502	19.4245	20.4376	17.51	17.73	22.35	18.46	19.83	0.729642	0.221393
SLC12A2	0.5	0.07	0.77	1.28	0.07	2.26	-0.56	0.36	1.43	-0.85	0.67	30.01	0.21	0.11	0.03	3.06	3.27	1.35	3.42	1.56	0.47	0.49	0.67	0.45	0.59	2.58	2.78	0.68	2.97	0.97	-1.12805	-1.00648	0.629738	1.5289	4.15862	0.806914	5.21501	0.16	1.04	3.49	0.36	4.63	1.15236	1.91058
SNX24	0.02	0.01	0.03	0.58	0.03	0.27	-0.1	0.7	0.43	-0.71	17.45	6.93	0.28	0	0.02	2.17	2.31	0.33	2.08	1.04	0.48	0.52	0.47	0.51	0.58	1.69	1.79	-0.14	1.58	0.46	-1.38892	-0.784203	0.0825318	0.120036	0.587083	0.141811	0.300716	-0.4	-0.4	0.11	-0.37	-0.28	0.716715	0.104396
EYA2	0	0	0	0	0	0	0	0	0	0	0	0	#DIV/0!	#DIV/0!	#DIV/0!	2.34	2.74	0.85	2.31	1.5	0.36	0.31	0.3	0.26	0.12	1.98	2.42	0.56	2.05	1.38	-1.082	-0.359935	0.0344915	0.0341674	0.085995	0.0251851	0.046474	-0.32	-0.28	-0.21	-0.23	-0.07	0.0985152	0.289441
CNN2	35.69	37.29	35.07	28.98	34.85	31.93	0.19	-0.76	-0.36	0.04	-0.17	-0.08	0.36	0.06	0.38	0.29	0.25	0.1	0.32	0.17	0.91	0.86	1.03	0.69	0.46	-0.62	-0.61	-0.93	-0.37	-0.29	-0.259933	0.104811	16.7358	16.6105	21.1403	17.261	20.4375	15.83	15.75	20.11	16.57	19.98	0.727811	0.563512
ABCA7	4.81	4.15	4.97	6.81	4.38	6.21	-0.22	0.54	0.56	-0.14	0.37	0.42	0.36	0.01	0.04	0.62	0.65	0.15	0.68	0.32	0.93	1.02	0.99	0.93	0.47	-0.31	-0.37	-0.84	-0.25	-0.15	-0.428951	0.159212	4.8318	5.22665	10.6319	5.26533	7.988	3.9	4.21	9.64	4.34	7.52	1.45984	0.923509
SNCAIP	0	0	0	0.01	0	0	0	0.12	0.04	0	14.4	2.45	#DIV/0!	0.21	0.42	2.55	2.73	1.43	2.65	1.98	0.44	0.29	0.46	0.4	0.5	2.11	2.44	0.97	2.25	1.47	-0.79681	-0.402312	0.0744569	0.0902124	0.196403	0.107157	0.0773867	-0.36	-0.2	-0.27	-0.29	-0.43	-0.0987339	-0.160265
DDX20	7.92	8.09	7.63	7.17	7.66	7.49	0.04	-0.12	-0.04	0.02	-0.06	-0.02	0.6	0.14	0.56	0.33	0.32	0.1	0.26	0.17	0.8	0.56	0.69	0.59	0.7	-0.47	-0.24	-0.59	-0.33	-0.53	-0.38773	-0.217431	8.94568	9.73532	11.9548	10.0517	11.1203	8.14	9.17	11.27	9.46	10.42	0.46303	0.216067
BTBD1	17.76	18.83	17.61	15.61	17.59	16.88	0.18	-0.35	-0.12	0.06	-0.11	-0.04	0.33	0.01	0.24	0.28	0.39	0.12	0.29	0.15	1	0.96	1.03	0.9	1.26	-0.73	-0.58	-0.91	-0.61	-1.12	-0.270419	-0.385537	14.5912	15.0455	20.7955	16.2526	17.137	13.59	14.08	19.77	15.35	15.88	0.977251	0.0940213
FAR2	10.12	10.51	10.17	9.61	9.99	10.57	0.09	-0.13	0.13	0.04	-0.06	0.06	0.19	0.39	0.47	0.22	0.17	0.06	0.27	0.13	0.76	0.85	0.83	0.67	0.86	-0.54	-0.68	-0.77	-0.4	-0.72	-0.0748443	-0.301771	24.2658	24.9937	30.7257	26.4611	29.932	23.51	24.14	29.9	25.79	29.08	0.782818	0.443961
BCAS1	0.01	0.02	0.01	0.02	0.02	0.02	0.05	0.06	0.02	0.71	0.89	0.26	0.25	0.13	0.81	0.36	0.46	0.13	0.4	0.24	0.4	0.51	0.48	0.45	0.26	-0.04	-0.05	-0.35	-0.04	-0.01	-0.474812	0.119715	0.841889	0.827485	1.58882	0.807874	1.33335	0.45	0.32	1.11	0.36	1.08	0.657836	0.596974
POU1F1	0	0	0	0	0	0	0	0	0	0	0	0	#DIV/0!	#DIV/0!	#DIV/0!	1.53	1.7	0.08	1.58	0.35	0.47	0.57	0.47	0.51	0.67	1.07	1.13	-0.39	1.07	-0.31	-1.23219	-1.17733	0.0585797	0.0699767	0.306444	0.0845442	0.185371	-0.41	-0.5	-0.16	-0.42	-0.48	0.416924	-0.0614758
CHI3L2	0.01	0	0	0.04	0	0.01	-0.09	0.17	0.07	-0.9	6.23	5.45	0.42	0.08	0.42	0.98	1.3	0.41	1.04	0.7	0.52	0.43	0.57	0.49	0.69	0.46	0.87	-0.17	0.55	0.01	-1.01778	-0.722133	0.560892	0.791094	2.96298	0.797925	1.8229	0.04	0.36	2.39	0.31	1.14	1.22027	0.688193
SBNO2	12.83	12.98	13.22	11.88	12.56	12.29	0.03	-0.27	-0.05	0.01	-0.1	-0.02	0.79	0	0.57	0.41	0.43	0.1	0.27	0.2	0.99	0.78	0.89	0.78	0.55	-0.58	-0.35	-0.79	-0.51	-0.35	-0.414489	0.172608	12.5978	13.3887	17.811	13.4679	14.9247	11.61	12.61	16.92	12.69	14.38	0.792579	0.32461
PMS1	5.9	5.83	5.47	5.24	5.68	5.54	-0.02	-0.07	-0.04	-0.01	-0.04	-0.03	0.66	0.29	0.35	0.17	0.22	0.08	0.11	0.13	0.63	0.68	0.83	0.6	0.77	-0.46	-0.46	-0.75	-0.49	-0.64	-0.259664	-0.142983	8.80525	9.47867	11.1211	9.91505	9.96567	8.17	8.8	10.3	9.31	9.19	0.342431	-0.0278794
HMG20B	12.76	12.88	12.27	11.7	12.19	12.21	0.02	-0.12	0.01	0.01	-0.05	0	0.82	0.15	0.96	0.24	0.34	0.11	0.35	0.19	1.12	0.82	1.06	0.89	0.61	-0.88	-0.48	-0.95	-0.54	-0.42	-0.396533	0.128164	9.43745	9.3607	13.2294	10.7189	11.9488	8.32	8.54	12.17	9.83	11.34	0.796447	0.329019
CALCRL	9.9	8.95	11.06	8.36	9.62	9.33	-0.22	-0.61	-0.07	-0.1	-0.24	-0.03	0.03	0.22	0.83	0.21	0.2	0.05	0.18	0.13	0.71	0.76	0.63	0.6	0.71	-0.5	-0.56	-0.58	-0.41	-0.59	-0.0214991	-0.173139	3.9149	4.56932	4.49593	4.31129	5.15097	3.21	3.81	3.86	3.71	4.44	0.0186673	0.252743
TAF11	17.26	17.32	15.91	15.59	16.44	16.52	0.01	-0.06	0.01	0	-0.02	0	0.9	0.61	0.91	0.25	0.25	0.1	0.13	0.13	0.56	0.62	0.6	0.69	0.77	-0.32	-0.37	-0.5	-0.56	-0.64	-0.13263	-0.0805299	8.06424	8.18026	10.964	8.50175	10.1948	7.5	7.56	10.37	7.82	9.42	0.663759	0.386907
ANKS1A	5.22	5.08	5.13	4.85	5.2	5.15	-0.04	-0.09	-0.02	-0.03	-0.05	-0.01	0.45	0.2	0.92	0.26	0.27	0.09	0.14	0.15	0.64	0.72	0.64	0.61	0.77	-0.39	-0.46	-0.54	-0.47	-0.62	-0.0843561	-0.152132	9.14688	9.06861	12.2782	9.78045	11.4447	8.5	8.35	11.64	9.17	10.67	0.737581	0.336344
AP3D1	21.69	22.28	21.88	20.32	20.97	21.03	0.09	-0.24	0.01	0.03	-0.07	0	0.48	0.17	0.9	0.31	0.29	0.09	0.23	0.14	0.86	0.89	0.99	0.83	0.5	-0.55	-0.59	-0.9	-0.6	-0.37	-0.252561	0.240444	11.4145	11.5511	13.9571	12.2623	12.5595	10.55	10.66	12.97	11.43	12.06	0.474298	0.129778
ZNF76	3.35	3.11	3.49	3.69	3.34	3.48	-0.1	0.07	0.06	-0.07	0.06	0.04	0.04	0.27	0.55	0.2	0.21	0.08	0.29	0.1	0.66	0.6	0.73	0.62	0.66	-0.45	-0.39	-0.64	-0.33	-0.56	-0.245645	-0.248201	8.17087	8.78716	12.8149	8.69138	10.9439	7.51	8.18	12.09	8.07	10.29	0.86712	0.517317
SLC9A3R2	2.12	2.26	1.7	1.97	1.66	1.78	0.07	0.14	0.06	0.07	0.16	0.07	0.58	0.18	0.62	1.58	1.56	0.31	1.71	0.65	0.47	0.42	0.55	0.41	0.57	1.11	1.14	-0.24	1.31	0.08	-1.17538	-1.04561	1.62438	1.26552	2.1119	1.45822	1.2669	1.15	0.85	1.56	1.05	0.7	0.45891	-0.268603
NTHL1	17.58	18.33	16.61	14.34	16.45	15.12	0.13	-0.41	-0.24	0.04	-0.14	-0.08	0.17	0.07	0.09	0.18	0.2	0.09	0.23	0.12	0.64	0.56	0.66	0.47	0.58	-0.47	-0.37	-0.57	-0.24	-0.47	-0.212151	-0.2662	4.72037	4.62351	4.64461	4.7919	5.00418	4.08	4.06	3.99	4.32	4.42	-0.0260689	0.0336292
UHRF1BP1	8	7.94	8.37	7.84	8.2	8.2	-0.02	-0.13	0	-0.01	-0.06	0	0.79	0.3	0.99	0.28	0.16	0.1	0.2	0.1	0.63	0.74	0.73	0.64	0.64	-0.35	-0.57	-0.63	-0.44	-0.54	-0.0502318	-0.0996801	15.0406	16.1566	17.8435	16.3059	16.4975	14.41	15.42	17.12	15.67	15.86	0.297367	0.0343192
GNAI3	18.51	19.11	18.11	17.89	17.96	18.66	0.1	-0.04	0.12	0.03	-0.01	0.04	0.31	0.72	0.36	0.22	0.13	0.09	0.19	0.15	0.7	0.71	0.72	0.72	0.73	-0.48	-0.59	-0.63	-0.54	-0.57	-0.034075	-0.0342533	10.0616	10.4348	14.3856	10.7608	13.5488	9.37	9.72	13.67	10.04	12.82	0.815959	0.582603
IPO5	13.76	14.92	13.51	12.42	13.43	13.31	0.21	-0.22	-0.02	0.08	-0.08	-0.01	0.16	0.16	0.81	1.08	1.12	0.2	1.11	0.45	0.35	0.34	0.31	0.29	0.33	0.74	0.78	-0.11	0.82	0.12	-0.941709	-0.71979	0.0398293	0.0428547	0.112534	0.0992989	0.123441	-0.31	-0.3	-0.2	-0.19	-0.21	0.147382	-0.0255302
OAT	12.69	12.59	11.13	12.32	11.14	11.73	-0.02	0.25	0.12	-0.01	0.11	0.05	0.75	0.25	0.55	1.84	2.04	0.54	2.19	1.05	0.83	0.91	0.96	0.79	0.98	1.01	1.14	-0.42	1.41	0.08	-1.24757	-1.09384	2.51882	2.4386	5.49144	2.61838	3.28579	1.69	1.53	4.53	1.83	2.31	1.21653	0.234709
WDR3	13.52	14.25	13.53	12.41	13.45	13.05	0.14	-0.22	-0.08	0.05	-0.08	-0.03	0.26	0.08	0.19	0.21	0.19	0.08	0.21	0.11	0.7	0.72	0.59	0.6	0.79	-0.49	-0.53	-0.5	-0.39	-0.68	0.0262746	-0.276074	4.50001	5.37625	5.86401	5.5048	5.96395	3.8	4.66	5.28	4.9	5.18	0.196088	0.0876594
PKN2	7.98	8.11	8.08	7.38	8.28	7.83	0.03	-0.18	-0.11	0.02	-0.09	-0.05	0.38	0.43	0.35	0.23	0.14	0.06	0.25	0.11	0.82	0.63	0.75	0.8	0.7	-0.59	-0.49	-0.69	-0.56	-0.6	-0.185138	-0.0382926	13.5891	14.8413	15.9305	14.8229	16.4582	12.77	14.21	15.18	14.02	15.75	0.177504	0.318102
WDR18	24.6	26.37	24.44	21.47	23.68	23.11	0.25	-0.44	-0.08	0.07	-0.12	-0.02	0.26	0.06	0.08	0.35	0.29	0.1	0.28	0.15	0.91	0.96	1.02	0.94	0.5	-0.56	-0.67	-0.92	-0.66	-0.35	-0.197904	0.311055	11.7436	11.6252	12.8657	12.317	11.4651	10.83	10.67	11.85	11.38	10.97	0.248608	-0.0866173
TRAM2	3.56	3.6	3.96	3.48	3.86	3.44	0.02	-0.18	-0.16	0.01	-0.12	-0.11	0.72	0.33	0.35	0.52	0.55	0.27	0.52	0.34	0.66	0.71	0.7	0.58	0.77	-0.15	-0.16	-0.43	-0.06	-0.43	-0.358029	-0.521165	8.71369	8.59445	11.2089	9.15017	9.98955	8.05	7.88	10.51	8.57	9.22	0.611648	0.153991
NTN1	2.9	2.74	3.07	2.72	2.82	2.78	-0.06	-0.15	-0.02	-0.05	-0.11	-0.02	0.4	0.06	0.83	0.65	0.61	0.22	0.61	0.44	0.63	0.54	0.71	0.59	0.34	0.02	0.07	-0.48	0.02	0.1	-0.742827	0.230674	6.47135	6.88406	9.66186	7.02108	8.29156	5.85	6.35	8.96	6.43	7.95	0.66717	0.399724
GLP2R	0	0	0	0	0	0	0	0	0	0	0	0	#DIV/0!	#DIV/0!	#DIV/0!	0.65	0.89	0.16	0.93	0.31	0.26	0.18	0.24	0.31	0.12	0.39	0.71	-0.09	0.62	0.19	-0.892307	-0.472875	0.0398293	0.0455565	0.114293	0.0370569	0.0389034	-0.22	-0.13	-0.13	-0.27	-0.08	0.0161937	0.323333
MCM10	10.85	11.59	10.58	10.89	10.44	10.98	0.16	0.07	0.12	0.07	0.03	0.05	0.4	0.78	0.32	0.46	0.52	0.09	0.45	0.18	0.77	0.78	0.89	0.77	0.9	-0.31	-0.26	-0.8	-0.32	-0.72	-0.522233	-0.390223	3.48047	3.44582	5.15141	3.70487	4.7411	2.71	2.66	4.26	2.94	3.85	0.607494	0.349299
DGKA	3.7	3.47	3.61	3.03	3.41	3.17	-0.08	-0.23	-0.09	-0.06	-0.16	-0.07	0.09	0.05	0.33	0.25	0.23	0.06	0.19	0.06	0.64	0.67	0.63	0.7	0.78	-0.4	-0.44	-0.57	-0.51	-0.72	-0.132589	-0.191152	16.1502	17.4238	19.319	17.5388	18.2348	15.51	16.75	18.69	16.84	17.45	0.325364	0.104469
ERBB3	0	0	0	0	0	0	0.04	0.02	0	2.04	0.49	0	0.42	0.79	#DIV/0!	1.5	1.92	0.51	1.65	0.75	0.41	0.44	0.55	0.52	0.62	1.09	1.48	-0.05	1.13	0.13	-1.23404	-0.895909	0.478632	0.475801	0.885389	0.52185	0.495128	0.07	0.03	0.33	0	-0.12	0.501723	-0.355109
ROPN1	0	0	0	0	0	0	0	0	0	0	0	0	#DIV/0!	#DIV/0!	#DIV/0!	1.02	1.15	0.43	1.07	0.63	0.18	0.1	0.15	0.14	0.16	0.84	1.04	0.28	0.93	0.47	-0.667945	-0.384403	0.0132764	0.0280225	0.0530779	0.0182882	0.023237	-0.16	-0.07	-0.1	-0.13	-0.13	-0.0524403	-0.0179095
ANKRD44	3.37	3.28	3.18	3.52	3.25	3.47	-0.04	0.13	0.09	-0.03	0.11	0.07	0.3	0.06	0.02	0.33	0.45	0.11	0.32	0.23	0.63	0.6	0.77	0.71	0.82	-0.3	-0.14	-0.66	-0.39	-0.59	-0.579786	-0.199726	8.55274	8.41726	13.8057	8.42766	11.0725	7.93	7.82	13.03	7.72	10.25	1.14113	0.597959
KARS	26.66	28.39	26.03	22.66	26	24.43	0.23	-0.48	-0.22	0.06	-0.13	-0.06	0.03	0.09	0.3	0.16	0.13	0.06	0.13	0.08	0.71	0.64	0.74	0.61	0.34	-0.55	-0.51	-0.68	-0.48	-0.26	-0.155892	0.259046	13.2916	14.7115	16.7084	14.4819	15.1842	12.58	14.07	15.97	13.87	14.85	0.34557	0.182179
ADAT1	5.85	5.61	5.5	4.77	6.05	5.43	-0.07	-0.23	-0.18	-0.04	-0.13	-0.1	0.24	0.1	0.08	0.15	0.15	0.04	0.17	0.08	0.53	0.57	0.56	0.51	0.25	-0.38	-0.42	-0.52	-0.35	-0.17	-0.105068	0.238972	3.88574	4.18071	4.62371	4.28495	4.45248	3.35	3.61	4.06	3.77	4.2	0.161012	0.151315
PDIA5	6.97	7.21	6.76	7.12	6.79	7.13	0.06	0.1	0.09	0.03	0.05	0.05	0.39	0.45	0.14	0.3	0.43	0.11	0.31	0.18	0.64	0.66	0.7	0.51	0.8	-0.33	-0.23	-0.59	-0.2	-0.62	-0.401035	-0.466341	5.74387	6.00599	8.31409	6.17004	7.13632	5.11	5.35	7.62	5.66	6.33	0.630045	0.194856
TBC1D22B	6.69	6.69	6.59	6.6	6.45	6.76	0	0	0.09	0	0	0.05	0.99	0.97	0.17	0.27	0.3	0.08	0.24	0.14	0.72	0.71	0.71	0.73	0.71	-0.45	-0.41	-0.63	-0.49	-0.57	-0.214003	-0.0749382	9.76457	9.71424	11.0298	9.90751	10.7254	9.04	9	10.32	9.18	10.01	0.299563	0.190715
NDUFB4	8.42	8.48	8.28	8.52	8.22	8.79	0.01	0.06	0.14	0.01	0.03	0.07	0.25	0.28	0.44	0.43	0.43	0.08	0.52	0.14	0.58	0.58	0.75	0.61	0.72	-0.14	-0.15	-0.67	-0.09	-0.58	-0.57462	-0.603652	4.93499	5.26866	7.04719	5.08915	6.11651	4.36	4.69	6.3	4.48	5.39	0.485303	0.289369
SPEN	5.07	5.26	5.96	5.33	5.51	5.36	0.06	-0.19	-0.04	0.04	-0.11	-0.03	0.52	0.11	0.84	0.16	0.18	0.05	0.19	0.09	0.69	0.82	0.82	0.66	0.77	-0.52	-0.63	-0.77	-0.48	-0.68	-0.116003	-0.187785	16.661	17.4977	21.7679	17.3298	19.0623	15.97	16.68	20.95	16.67	18.29	0.69641	0.274878
MYLK	1.6	1.49	1.91	0.99	1.49	1.56	-0.06	-0.54	0.04	-0.07	-0.48	0.05	0.69	0.16	0.48	1.67	1.71	0.39	1.9	1.12	0.4	0.45	0.42	0.39	0.52	1.27	1.26	-0.03	1.51	0.6	-1.13611	-0.623346	0.0795223	0.198118	0.571833	0.436825	0.232055	-0.32	-0.25	0.15	0.04	-0.28	0.634602	-0.571562
ZC3H15	17.16	17.51	16.62	15.45	16.88	16.68	0.06	-0.21	-0.03	0.02	-0.07	-0.01	0.41	0.26	0.71	0.22	0.2	0.07	0.14	0.11	0.85	0.7	0.66	0.8	0.84	-0.64	-0.51	-0.6	-0.66	-0.73	-0.0852653	-0.059116	10.9229	11.0697	11.8083	10.9718	12.2788	10.07	10.37	11.15	10.18	11.44	0.167547	0.271545
MAP2K4	9.24	9.47	9.29	9.98	9.07	10.18	0.05	0.16	0.25	0.03	0.07	0.12	0.38	0.22	0.12	0.88	0.86	0.3	0.94	0.46	0.64	0.5	0.65	0.53	0.33	0.24	0.37	-0.35	0.42	0.14	-0.846558	-0.375544	5.40664	5.77365	10.1745	5.61247	7.5039	4.77	5.28	9.53	5.09	7.18	1.10423	0.59769
TMEM206	8.03	7.81	7.46	7.63	7.49	7.99	-0.05	0.04	0.13	-0.03	0.02	0.07	0.41	0.54	0.23	0.4	0.36	0.07	0.39	0.15	0.57	0.63	0.64	0.64	0.65	-0.17	-0.27	-0.57	-0.26	-0.49	-0.325111	-0.27426	5.29633	5.92012	9.72388	6.44567	8.76682	4.72	5.29	9.09	5.8	8.12	1.00127	0.620879
SNAP91	0	0	0	0	0	0	0	0.04	0	0	2.5	0	#DIV/0!	0.42	#DIV/0!	2.93	3.53	0.88	2.76	1.7	0.32	0.25	0.33	0.29	0.4	2.62	3.28	0.54	2.46	1.3	-1.4	-0.600508	0.0637813	0.0542439	0.0552039	0.0548646	0.023237	-0.25	-0.19	-0.28	-0.24	-0.38	-0.122544	-0.181352
SLK	15.94	16.41	15.37	13.78	15.29	15.35	0.08	-0.3	0.01	0.03	-0.1	0	0.52	0.1	0.93	0.46	0.43	0.14	0.36	0.21	0.86	0.91	0.99	1	1.21	-0.4	-0.47	-0.86	-0.64	-0.99	-0.33218	-0.274895	13.4171	13.1439	17.7423	13.5118	15.3346	12.56	12.24	16.75	12.51	14.13	0.837891	0.313569
CYB5R4	11.46	11.53	11.14	12.21	11.49	12.49	0.01	0.22	0.2	0.01	0.1	0.09	0.88	0.08	0.07	0.59	0.64	0.18	0.62	0.34	0.6	0.55	0.55	0.61	0.76	-0.01	0.09	-0.37	0.01	-0.42	-0.675177	-0.653574	2.57823	3.02188	4.97224	2.91195	4.63155	1.98	2.47	4.43	2.3	3.87	0.743295	0.6334
COL17A1	0	0	0	0	0	0	0	0	0	0	0	0	#DIV/0!	#DIV/0!	#DIV/0!	2.37	2.61	0.96	2.75	1.42	0.63	0.51	0.62	0.62	0.54	1.74	2.1	0.34	2.13	0.88	-1.12693	-0.718061	0.0796585	0.12528	0.100144	0.0558256	0.131431	-0.55	-0.38	-0.52	-0.56	-0.41	-0.146391	0.161257
GSTO2	0.22	0.19	0.18	0.25	0.16	0.22	-0.04	0.11	0.11	-0.11	0.42	0.43	0.69	0.25	0.24	0.43	0.32	0.11	0.4	0.18	0.87	0.95	0.95	0.86	0.89	-0.44	-0.63	-0.84	-0.46	-0.71	-0.168174	-0.233985	5.59742	6.46013	7.39454	6.58519	6.73413	4.73	5.51	6.44	5.72	5.85	0.270512	0.0361108
SEC61A2	2.65	2.49	2.96	2.18	2.61	2.11	-0.07	-0.34	-0.23	-0.06	-0.26	-0.19	0.58	0.08	0.15	0.38	0.34	0.14	0.4	0.18	0.98	0.93	0.95	0.8	1.04	-0.6	-0.58	-0.81	-0.39	-0.86	-0.192715	-0.416889	6.29971	7.11291	9.83121	7.22544	7.44018	5.32	6.19	8.88	6.43	6.4	0.693984	-0.00885911
PRKCQ	14.72	15.18	14.41	13.03	14.22	14.82	0.08	-0.26	0.11	0.03	-0.1	0.04	0.48	0.33	0.67	0.28	0.4	0.13	0.36	0.15	0.96	1.03	1.02	0.91	1.08	-0.68	-0.63	-0.89	-0.55	-0.93	-0.21067	-0.308705	15.7019	16.7376	22.0973	16.5966	20.0554	14.74	15.71	21.08	15.69	18.97	0.885944	0.558017
TLE2	0.08	0.06	0.06	0.12	0.05	0.05	-0.04	0.14	0	-0.18	0.92	0.02	0.6	0.23	0.98	1.21	1.03	0.24	0.98	0.55	0.48	0.47	0.51	0.48	0.25	0.73	0.56	-0.27	0.49	0.31	-0.913535	-0.210097	0.172593	0.23647	0.308204	0.219459	0.22396	-0.31	-0.23	-0.2	-0.26	-0.02	0.042549	0.452115
ASB1	2.93	2.83	3.12	3.49	2.99	3.45	-0.04	0.15	0.18	-0.03	0.12	0.15	0.44	0.29	0.12	0.98	1.07	0.38	1.04	0.6	0.67	0.69	0.72	0.54	0.66	0.31	0.38	-0.34	0.5	-0.06	-0.847695	-0.742794	5.05884	5.71279	12.2773	6.40196	9.1246	4.39	5.02	11.56	5.86	8.46	1.60512	0.688416
FAM107B	13.08	14.32	13.24	12.83	12.44	13.27	0.24	-0.08	0.16	0.1	-0.03	0.07	0.08	0.34	0.33	0.94	0.99	0.27	1.02	0.58	0.68	0.67	0.6	0.68	0.74	0.25	0.32	-0.33	0.34	-0.16	-0.80866	-0.704803	0.31124	0.396818	0.647931	0.359658	0.555799	-0.37	-0.27	0.05	-0.32	-0.18	0.563448	0.197725
ME1	0	0	0	0	0	0	0	0	0	0	0	0	#DIV/0!	#DIV/0!	#DIV/0!	0.68	0.69	0.25	0.91	0.46	0.32	0.28	0.35	0.3	0.36	0.36	0.41	-0.1	0.61	0.1	-0.712045	-0.599496	0.0717199	0.0699767	0.0941326	0.097377	0.0619304	-0.25	-0.21	-0.25	-0.2	-0.29	-0.0610789	-0.136293
TBC1D1	8.63	9.05	8.34	8.23	8.34	8.72	0.1	-0.03	0.09	0.05	-0.01	0.05	0.48	0.77	0.41	0.6	0.74	0.22	0.69	0.45	0.56	0.59	0.63	0.56	0.57	0.04	0.14	-0.41	0.13	-0.12	-0.742817	-0.498212	2.46462	2.54862	5.27348	2.71558	3.62499	1.9	1.96	4.64	2.15	3.05	1.04553	0.395526
CDK13	9.5	9.54	9.2	9.06	9.33	9.33	0.01	-0.03	0	0	-0.02	0	0.94	0.59	0.99	0.15	0.2	0.08	0.23	0.12	0.71	0.73	0.99	0.7	0.79	-0.57	-0.52	-0.9	-0.47	-0.67	-0.317795	-0.181196	22.6171	24.0598	32.2126	24.685	27.5944	21.9	23.33	31.23	23.98	26.81	1.06857	0.396385
MTHFD2	22.44	23.28	22.15	20.47	21.78	21.9	0.12	-0.26	0.02	0.04	-0.08	0.01	0.16	0.29	0.92	0.34	0.24	0.08	0.25	0.16	0.69	0.74	0.8	0.72	0.85	-0.35	-0.5	-0.72	-0.47	-0.69	-0.199657	-0.200598	10.2385	11.568	12.5896	11.9153	11.5204	9.54	10.83	11.79	11.2	10.67	0.202426	-0.111985
SLC9A7	9.6	10	9.47	7.25	8.88	8.11	0.09	-0.54	-0.19	0.04	-0.23	-0.09	0.35	0.19	0.57	0.18	0.24	0.08	0.21	0.1	0.37	0.36	0.38	0.3	0.38	-0.19	-0.12	-0.3	-0.09	-0.28	-0.28768	-0.31256	4.70409	4.81718	5.79033	4.31624	5.11911	4.34	4.46	5.41	4.02	4.74	0.303515	0.245628
FOXJ2	2.17	2.15	2.45	3.08	2.18	2.63	-0.01	0.27	0.2	-0.01	0.26	0.2	0.8	0.12	0.11	0.48	0.29	0.11	0.51	0.25	0.58	0.49	0.61	0.52	0.67	-0.09	-0.2	-0.5	-0.01	-0.42	-0.351606	-0.613937	4.9254	4.9441	9.00117	5.20433	6.31639	4.35	4.46	8.39	4.68	5.64	1.09856	0.298597
YBX1	46.87	49.13	44.37	39.56	44.31	43.47	0.23	-0.52	-0.09	0.05	-0.11	-0.02	0.16	0.17	0.77	0.21	0.16	0.09	0.22	0.12	0.77	0.73	0.78	0.74	0.74	-0.56	-0.57	-0.69	-0.53	-0.62	-0.112077	-0.0889625	16.1388	17.0491	19.8524	17.2749	17.6079	15.37	16.32	19.07	16.53	16.86	0.462065	0.0579096
PDE4A	2.15	2.31	2.33	1.93	2.2	1.81	0.07	-0.19	-0.2	0.07	-0.17	-0.18	0.16	0.15	0	0.32	0.3	0.13	0.33	0.18	0.77	0.94	1.15	0.87	0.43	-0.45	-0.64	-1.02	-0.54	-0.25	-0.29771	0.320215	7.11299	7.27945	10.7822	7.50248	9.56696	6.34	6.34	9.63	6.64	9.14	0.823323	0.62991
PPP2R5A	11.94	12.08	11.55	10.44	11.47	11.54	0.03	-0.24	0.01	0.01	-0.1	0.01	0.83	0.1	0.88	0.29	0.27	0.08	0.21	0.15	0.86	0.69	0.98	0.62	0.96	-0.57	-0.43	-0.89	-0.41	-0.81	-0.405118	-0.361735	15.0339	15.906	21.3205	16.7261	18.3069	14.17	15.21	20.34	16.11	17.35	0.860388	0.215051
CTNNA2	0	0	0.03	0.02	0	0.02	0	-0.05	0.11	0.03	-0.36	5.21	0.98	0.46	0.23	0.84	0.98	0.17	0.85	0.34	0.38	0.3	0.3	0.3	0.33	0.45	0.67	-0.14	0.56	0.02	-0.901354	-0.716541	0.0450309	0.0262213	0.0757313	0.0182882	0.0696061	-0.34	-0.28	-0.23	-0.28	-0.26	0.0657986	0.0259825
ELAVL1	9.24	9.79	9.36	8.48	9.2	9.04	0.13	-0.21	-0.04	0.06	-0.09	-0.02	0.22	0.03	0.33	0.23	0.28	0.12	0.22	0.13	0.86	0.95	1.01	0.88	0.63	-0.62	-0.66	-0.89	-0.66	-0.51	-0.18046	0.143791	14.8058	14.4965	18.4389	15.1369	15.3966	13.95	13.55	17.43	14.26	14.76	0.697538	0.0937779
TIE1	2.69	2.51	2.55	3.79	3.29	2.99	-0.08	0.49	-0.12	-0.07	0.49	-0.09	0.48	0.03	0.09	0.51	0.44	0.14	0.48	0.25	0.47	0.43	0.49	0.38	0.57	0.05	0.01	-0.34	0.1	-0.33	-0.594091	-0.650139	1.21965	1.2411	2.6462	1.63644	2.01721	0.75	0.81	2.16	1.26	1.45	0.781715	0.115819
DIP2B	10.62	10.6	10.49	8.75	10.43	9.47	0	-0.4	-0.22	0	-0.17	-0.09	0.97	0.09	0.05	0.26	0.27	0.06	0.22	0.1	0.51	0.54	0.58	0.57	0.59	-0.25	-0.27	-0.52	-0.36	-0.49	-0.277846	-0.149913	7.22415	7.90326	9.15418	8.07171	8.89278	6.71	7.36	8.58	7.5	8.3	0.304762	0.202658
SMARCD1	9.32	9.5	9.67	8.54	9.18	9.08	0.04	-0.27	-0.02	0.02	-0.12	-0.01	0.55	0.13	0.89	0.22	0.14	0.08	0.26	0.09	0.54	0.56	0.57	0.53	0.75	-0.32	-0.42	-0.49	-0.27	-0.67	-0.0731533	-0.407613	6.88402	7.70636	9.72286	7.40067	9.24459	6.34	7.15	9.15	6.87	8.49	0.496413	0.413161
KDM4A	13.67	13.73	13.6	13.21	13.69	13.77	0.01	-0.08	0.02	0	-0.03	0.01	0.82	0.61	0.73	0.26	0.26	0.07	0.2	0.11	0.66	0.62	0.69	0.65	0.65	-0.4	-0.36	-0.62	-0.45	-0.55	-0.257316	-0.0978502	7.85416	8.29272	11.3464	8.72974	10.5128	7.19	7.67	10.66	8.08	9.86	0.698396	0.420629
NFYC	5.3	5.39	5.22	5.15	5.22	5.52	0.03	-0.02	0.09	0.02	-0.01	0.06	0.65	0.83	0.33	0.15	0.19	0.08	0.25	0.11	0.74	0.73	0.73	0.72	0.71	-0.59	-0.54	-0.65	-0.47	-0.6	-0.0947955	-0.122679	12.7296	13.3696	15.5914	13.199	14.8285	11.99	12.64	14.86	12.48	14.12	0.424512	0.317666
ZMYND12	0.19	0.16	0.11	0.22	0.21	0.14	-0.06	0.18	-0.12	-0.19	0.91	-0.33	0.69	0.25	0.19	0.35	0.3	0.09	0.37	0.2	0.6	0.48	0.65	0.48	0.73	-0.25	-0.18	-0.57	-0.11	-0.53	-0.442701	-0.517593	7.94475	9.17365	14.1387	9.3815	10.9897	7.35	8.69	13.49	8.9	10.26	1.01728	0.310664
SLC9A3	0	0	0	0	0	0.01	0	0	0.07	0	0	6.31	#DIV/0!	#DIV/0!	0.42	2.42	2.97	1.26	2.69	1.77	0.28	0.27	0.34	0.26	0.23	2.13	2.69	0.92	2.42	1.55	-0.933972	-0.440249	0.0744569	0.0594881	0.0736052	0.087427	0.0618254	-0.21	-0.21	-0.27	-0.18	-0.17	-0.074977	0.0174972
NGEF	0	0	0	0	0	0	0	0	0	0	0	0	#DIV/0!	#DIV/0!	#DIV/0!	0.76	1.05	0.23	0.94	0.5	0.33	0.32	0.33	0.33	0.38	0.43	0.73	-0.1	0.6	0.13	-0.910402	-0.557535	0.117023	0.0972579	0.190025	0.0928825	0.138687	-0.21	-0.22	-0.14	-0.24	-0.24	0.139069	0.00514963
ASPM	12.44	12.98	12.11	14.8	11.97	14.7	0.11	0.52	0.53	0.04	0.22	0.23	0.35	0.23	0.11	0.23	0.24	0.08	0.27	0.12	0.5	0.57	0.62	0.59	0.71	-0.27	-0.33	-0.54	-0.32	-0.59	-0.224815	-0.28238	4.1748	4.59056	5.84421	4.68873	5.54378	3.67	4.02	5.23	4.1	4.84	0.39877	0.245972
CD84	5.03	4.37	4.38	8.11	5.02	7.61	-0.21	1.06	0.73	-0.13	0.85	0.52	0.02	0	0.01	0.25	0.31	0.07	0.29	0.18	0.59	0.59	0.68	0.62	0.71	-0.33	-0.28	-0.61	-0.33	-0.53	-0.343705	-0.210999	3.82729	4.61615	9.29098	4.34238	7.67918	3.24	4.03	8.61	3.72	6.97	1.28934	0.994069
ELOVL1	12.5	12.85	12.17	12.25	11.93	12.21	0.07	0.02	0.06	0.03	0.01	0.02	0.51	0.91	0.29	0.14	0.21	0.06	0.2	0.09	0.67	0.53	0.66	0.54	0.61	-0.53	-0.32	-0.59	-0.34	-0.52	-0.281467	-0.194275	12.3168	12.7346	15.4094	12.9962	13.6979	11.65	12.2	14.75	12.46	13.09	0.491516	0.125759
SPI1	16.4	16.76	16.34	16.4	16	16.8	0.06	0.01	0.14	0.02	0	0.05	0.74	0.93	0.02	0.17	0.12	0.05	0.17	0.13	0.57	0.67	0.78	0.62	0.82	-0.39	-0.55	-0.73	-0.45	-0.68	-0.160891	-0.217666	17.4159	18.7267	24.3507	19.0362	21.3562	16.85	18.05	23.57	18.41	20.54	0.854931	0.340477
ZNRD1	5.52	5.46	5.23	4.72	5.29	4.98	-0.02	-0.16	-0.1	-0.01	-0.1	-0.06	0.54	0.12	0.37	0.31	0.26	0.06	0.28	0.13	0.6	0.53	0.56	0.47	0.28	-0.29	-0.27	-0.5	-0.2	-0.15	-0.264356	0.0856093	0.722537	0.725461	0.908042	0.796483	0.965549	0.12	0.2	0.35	0.32	0.69	0.19895	0.363066
MPPED2	0	0	0	0	0	0	0	0	0	0	0	0	#DIV/0!	#DIV/0!	#DIV/0!	2.48	2.89	1.02	2.53	1.52	0.48	0.28	0.34	0.33	0.46	2	2.61	0.68	2.2	1.07	-1.06383	-0.625492	0.132764	0.135769	0.158867	0.118548	0.208713	-0.35	-0.14	-0.18	-0.22	-0.25	-0.0726975	-0.0486134
CLDN18	0	0	0	0	0	0	0	0	0	0	0	0	#DIV/0!	#DIV/0!	#DIV/0!	1.61	1.91	0.4	1.8	0.68	0.46	0.52	0.49	0.57	0.53	1.15	1.39	-0.09	1.23	0.15	-1.21437	-0.916503	0.0663821	0.056045	0.0654676	0.0306405	0.115765	-0.4	-0.47	-0.42	-0.54	-0.41	0.0455257	0.12689
ZBTB11	8.18	8.56	8.24	7.32	8.2	7.44	0.09	-0.23	-0.19	0.05	-0.11	-0.09	0.02	0.01	0.06	0.19	0.11	0.07	0.14	0.08	0.65	0.68	0.7	0.58	0.79	-0.46	-0.57	-0.63	-0.44	-0.71	-0.0565229	-0.24524	7.59997	7.42407	10.0942	8.21846	8.70192	6.95	6.74	9.39	7.64	7.91	0.659553	0.0696154
ATXN3	7.35	7.39	7.18	6.66	7.4	7.07	0.01	-0.14	-0.09	0.01	-0.07	-0.04	0.76	0.49	0.55	0.37	0.31	0.1	0.28	0.14	0.95	0.87	1.07	0.86	0.97	-0.57	-0.56	-0.97	-0.58	-0.83	-0.335463	-0.205697	9.21561	9.93397	10.6815	10.2177	10.9024	8.27	9.06	9.61	9.36	9.93	0.126314	0.13086
GOLGA5	13.31	13.5	13.17	12.32	12.96	13.29	0.04	-0.17	0.06	0.01	-0.06	0.03	0.57	0.21	0.62	0.42	0.44	0.12	0.45	0.2	1	0.95	1.18	1	1.26	-0.59	-0.52	-1.06	-0.54	-1.06	-0.431448	-0.409426	8.32334	9.05091	11.3174	9.00067	9.95126	7.32	8.1	10.14	8	8.69	0.478045	0.168559
FGFR2	0.58	0.33	0.81	1.12	1.13	1.46	-0.27	0.23	0.2	-0.44	0.4	0.29	0.34	0.38	0.18	4.09	4.51	2.24	4.25	3.01	0.65	0.75	0.9	0.74	0.95	3.44	3.77	1.34	3.51	2.06	-1.07486	-0.616586	0.239384	0.566436	1.21698	0.723501	0.925281	-0.41	-0.18	0.32	-0.01	-0.03	0.705392	-0.0651279
LRRC40	10.97	11.5	10.88	10.04	10.87	10.92	0.11	-0.18	0.01	0.05	-0.08	0	0.23	0.02	0.91	0.16	0.13	0.06	0.26	0.1	0.56	0.71	0.56	0.63	0.71	-0.39	-0.58	-0.5	-0.38	-0.61	0.0753037	-0.236286	5.73416	6.25481	6.91574	6.30032	6.96377	5.18	5.55	6.35	5.67	6.25	0.234266	0.168772
ISOC1	0.88	0.48	0.88	6.1	0.63	4.36	-0.34	1.98	1.67	-0.45	5.92	5.89	0.24	0.02	0.01	2.38	2.72	0.46	2.62	0.99	0.51	0.6	0.66	0.53	0.62	1.87	2.12	-0.2	2.1	0.37	-1.52151	-1.10376	0.321644	0.592817	3.56142	0.474673	2.06832	-0.19	0	2.9	-0.05	1.45	1.70527	1.22485
EML1	0	0	0	0	0	0	0	0	0	0	0	0	#DIV/0!	#DIV/0!	#DIV/0!	1.95	2.29	0.61	2.14	1.14	0.4	0.41	0.4	0.37	0.44	1.55	1.88	0.21	1.78	0.7	-1.15226	-0.685427	0.148641	0.0884112	0.237091	0.0736333	0.138897	-0.26	-0.32	-0.16	-0.29	-0.3	0.225585	-0.0134566
TRMT11	4.71	4.61	4.43	4.61	4.62	4.72	-0.03	0.06	0.03	-0.02	0.04	0.02	0.6	0.13	0.61	0.5	0.45	0.09	0.28	0.21	0.64	0.66	0.71	0.6	0.6	-0.14	-0.21	-0.62	-0.32	-0.39	-0.446485	-0.0899699	3.33101	3.70301	5.6039	3.74981	5.12163	2.7	3.04	4.89	3.15	4.52	0.657657	0.493516
THUMPD1	16.46	16.65	15.65	14.69	16.55	15.67	0.03	-0.17	-0.16	0.01	-0.06	-0.05	0.65	0.16	0.24	0.19	0.22	0.06	0.15	0.08	0.65	0.62	0.56	0.63	0.24	-0.46	-0.39	-0.5	-0.47	-0.16	-0.107124	0.40158	6.25045	6.04567	8.57134	7.76853	8.07043	5.6	5.43	8.01	7.14	7.83	0.704318	0.177609
C9orf30	3.01	2.47	3.2	3.85	2.7	3.51	-0.23	0.24	0.33	-0.18	0.2	0.3	0.16	0.08	0.16	0.91	0.51	0.1	0.86	0.24	0.5	0.55	0.69	0.48	0.58	0.41	-0.04	-0.59	0.38	-0.34	-0.686252	-0.849605	3.11612	3.9774	8.84487	3.64328	6.35708	2.62	3.42	8.16	3.17	5.78	1.3901	0.87315
KIF26A	0.44	0.41	0.95	1.12	2.32	0.56	-0.03	0.12	-1.03	-0.06	0.18	-0.76	0.61	0.64	0.07	3.18	3.39	0.99	3.1	1.83	0.63	0.7	0.77	0.55	0.75	2.55	2.7	0.22	2.56	1.08	-1.45341	-0.77172	1.04253	0.690393	1.41228	1.1876	0.818662	0.42	-0.01	0.64	0.64	0.07	0.802828	-0.674395
ATG2B	6.68	6.36	6.72	6.37	6.54	6.62	-0.09	-0.1	0.02	-0.05	-0.05	0.01	0.27	0.31	0.34	0.46	0.45	0.13	0.41	0.19	0.81	0.89	1.07	0.96	1.11	-0.35	-0.44	-0.95	-0.55	-0.92	-0.432171	-0.298199	8.90901	9.05494	13.5288	9.09565	11.6785	8.1	8.16	12.46	8.13	10.57	0.94554	0.56414
ARFGEF1	7.56	7.57	7.5	8.09	7.47	8.13	0	0.15	0.17	0	0.08	0.09	0.97	0.25	0.08	0.2	0.21	0.09	0.24	0.1	0.68	0.59	0.73	0.72	0.94	-0.49	-0.38	-0.65	-0.47	-0.83	-0.259516	-0.313999	9.29032	10.2772	15.5238	10.6753	13.4737	8.61	9.69	14.79	9.96	12.54	1.0315	0.54316
ACSM2B	0	0	0	0	0	0	0	0	0	0	0	0	#DIV/0!	#DIV/0!	#DIV/0!	0.26	0.27	0.06	0.28	0.1	0.05	0.04	0.07	0.04	0.06	0.21	0.23	-0.01	0.23	0.04	-0.488966	-0.371123	0	0.00524427	0.0265389	0.0178078	0.00778067	-0.05	-0.03	-0.04	-0.02	-0.06	-0.0170601	-0.106913
ZFAT	3.37	3.25	3.27	3.15	3.42	3.27	-0.05	-0.05	-0.06	-0.04	-0.04	-0.04	0.25	0.12	0.49	0.22	0.19	0.08	0.2	0.09	0.66	0.83	0.82	0.69	1.01	-0.44	-0.64	-0.74	-0.49	-0.92	-0.0808964	-0.358635	17.4379	18.3852	24.5059	20.2857	23.2246	16.78	17.55	23.69	19.6	22.21	0.954826	0.40442
MTFR1	4.84	4.62	4.46	4.37	4.46	4.66	-0.07	-0.03	0.06	-0.05	-0.02	0.04	0.34	0.74	0.54	0.38	0.5	0.09	0.53	0.19	0.66	0.59	0.71	0.53	0.82	-0.28	-0.08	-0.61	0	-0.64	-0.634958	-0.794864	4.44211	4.73189	5.8849	5.09107	5.2846	3.78	4.15	5.18	4.56	4.46	0.338143	-0.0329242
STAG3	0.11	0.11	0.14	0.08	0.11	0.08	0	-0.14	-0.07	-0.01	-0.45	-0.28	0.95	0.04	0.25	0.87	0.89	0.25	0.78	0.47	0.45	0.51	0.51	0.53	0.52	0.42	0.37	-0.26	0.25	-0.05	-0.795927	-0.549046	0.945772	1.04838	1.40627	1.0461	1.4672	0.5	0.54	0.9	0.52	0.95	0.304154	0.355877
FECH	12.22	12.28	11.87	11.03	11.97	12.16	0.01	-0.18	0.04	0.01	-0.07	0.02	0.09	0.03	0.76	0.36	0.44	0.08	0.37	0.14	0.73	0.59	0.6	0.62	0.3	-0.37	-0.15	-0.52	-0.25	-0.16	-0.453197	0.151334	3.57012	3.93974	6.30454	3.86226	4.68149	2.84	3.35	5.71	3.25	4.38	0.781812	0.412425
MYO9A	4.87	5.24	5.08	5.59	5.02	5.59	0.11	0.16	0.18	0.07	0.1	0.11	0.26	0.27	0.24	0.53	0.44	0.12	0.5	0.18	0.97	1.07	1.14	0.95	1.24	-0.43	-0.63	-1.03	-0.45	-1.06	-0.305739	-0.502016	10.551	10.9282	15.7337	11.175	13.4083	9.58	9.86	14.59	10.23	12.17	0.957621	0.410051
DDX3Y	12.55	13.07	12.56	12.67	12.6	12.75	0.1	0.02	0.03	0.04	0.01	0.01	0.16	0.56	0.73	0.13	0.17	0.05	0.14	0.1	0.27	0.26	0.28	0.33	0.12	-0.14	-0.09	-0.23	-0.19	-0.02	-0.240026	0.384321	4.04273	4.5128	5.1042	4.74555	4.99976	3.78	4.25	4.83	4.42	4.88	0.191716	0.152318
PFKP	15.88	16.86	15.87	15.53	15.97	15.57	0.17	-0.06	-0.07	0.06	-0.02	-0.02	0.26	0.58	0.34	0.75	0.86	0.24	0.79	0.35	0.72	0.85	1.03	0.8	1	0.04	0.01	-0.79	0	-0.65	-0.894023	-0.802972	16.637	16.7006	21.4004	17.4396	18.4228	15.92	15.85	20.37	16.64	17.42	0.751674	0.133147
IDI1	14.94	15.14	14.99	13.64	14.15	14.6	0.04	-0.25	0.08	0.01	-0.09	0.03	0.3	0.13	0.3	0.25	0.2	0.12	0.27	0.14	1.02	1.06	1.14	1.02	1.31	-0.78	-0.86	-1.01	-0.75	-1.18	-0.11469	-0.311158	12.6665	13.8613	17.2866	13.8766	15.1409	11.64	12.8	16.15	12.86	13.83	0.621947	0.187783
SP100	4.54	4.52	4.46	3.59	4.52	3.93	0	-0.31	-0.2	0	-0.2	-0.13	0.72	0.09	0.04	0.34	0.27	0.08	0.24	0.14	0.6	0.52	0.48	0.57	0.76	-0.26	-0.25	-0.4	-0.33	-0.63	-0.187548	-0.308616	6.91851	7.86888	8.39694	7.1352	8.56956	6.32	7.35	7.92	6.57	7.81	0.143965	0.326289
KLF6	8.63	8.36	8.88	8.61	9.05	8.36	-0.06	-0.06	-0.17	-0.03	-0.03	-0.08	0.21	0.54	0.13	0.4	0.38	0.15	0.41	0.24	1.12	1.09	1.24	0.97	1.2	-0.72	-0.72	-1.09	-0.56	-0.95	-0.274208	-0.322382	22.7113	24.0882	32.3628	25.1928	28.1669	21.59	22.99	31.12	24.22	26.97	1.10526	0.384312
PPAP2A	3.42	3.47	2.13	4.11	3	3.86	0.02	0.79	0.33	0.02	0.93	0.29	0.85	0	0.19	2.58	2.68	0.87	2.76	1.36	0.54	0.47	0.63	0.5	0.52	2.05	2.21	0.24	2.26	0.84	-1.25306	-0.804692	0.364619	0.481205	2.65485	0.455423	1.22399	-0.17	0.01	2.03	-0.04	0.7	1.41566	0.862942
NEO1	0.01	0.02	0.02	0.04	0.03	0	0.03	0.1	-0.12	0.34	1.34	-0.8	0.51	0.1	0.14	3.44	4.47	2.6	3.83	3.2	0.84	0.69	0.8	0.62	0.81	2.6	3.78	1.8	3.21	2.38	-0.838858	-0.350315	0.594566	0.54938	0.460033	0.621629	0.363592	-0.25	-0.15	-0.34	0.01	-0.45	-0.279133	-0.672928
TRAM1	17.31	18.2	16.95	17.34	16.93	17.77	0.15	0.07	0.14	0.05	0.02	0.05	0.24	0.55	0.45	0.29	0.26	0.13	0.4	0.16	0.61	0.75	0.73	0.52	0.78	-0.32	-0.49	-0.6	-0.12	-0.62	-0.109784	-0.58844	7.97541	8.66686	11.3351	8.66301	9.80312	7.37	7.92	10.6	8.15	9.02	0.623416	0.210468
PHKA1	4.27	3.89	3.78	4.71	3.23	3.85	-0.13	0.32	0.23	-0.09	0.25	0.19	0.49	0.01	0.22	0.35	0.27	0.08	0.4	0.16	0.31	0.22	0.3	0.3	0.29	0.04	0.05	-0.22	0.1	-0.13	-0.522703	-0.47841	1.62518	1.52874	3.68811	1.47185	2.21383	1.32	1.31	3.39	1.17	1.92	0.958742	0.425567
TNFRSF1A	16.75	17.36	16.83	13.49	16.72	14.86	0.1	-0.6	-0.33	0.04	-0.2	-0.11	0.16	0.06	0.14	0.28	0.15	0.16	0.16	0.18	0.74	0.66	0.76	0.57	0.84	-0.47	-0.51	-0.6	-0.41	-0.66	-0.0834014	-0.239897	24.3693	24.8407	24.8193	25.5297	26.9061	23.63	24.18	24.06	24.96	26.06	-0.0165277	0.154964
CACNB1	1.04	1.04	1.18	0.83	0.86	0.71	0	-0.24	-0.12	-0.01	-0.29	-0.18	0.88	0.05	0.05	0.42	0.39	0.15	0.63	0.24	0.64	0.53	0.65	0.49	0.31	-0.22	-0.15	-0.5	0.14	-0.07	-0.43684	-0.462048	2.8495	2.97939	4.14418	2.58533	3.58104	2.21	2.44	3.49	2.1	3.27	0.430491	0.505995
EVI5	2.27	2.15	1.79	2.14	1.59	1.74	-0.06	0.18	0.09	-0.05	0.2	0.1	0.24	0.25	0.68	1.51	1.81	0.57	1.59	1.03	0.4	0.47	0.46	0.42	0.49	1.11	1.34	0.11	1.17	0.53	-1.01791	-0.48886	0.0878696	0.112991	0.165978	0.0914411	0.100414	-0.31	-0.36	-0.3	-0.33	-0.39	0.0739136	-0.0791426
STOML1	3.95	3.64	4.03	4.54	3.6	4.15	-0.12	0.18	0.2	-0.08	0.13	0.15	0.07	0.31	0.14	0.61	0.51	0.12	0.54	0.17	0.98	0.84	0.94	0.84	0.93	-0.37	-0.33	-0.82	-0.3	-0.76	-0.462132	-0.445698	3.38301	3.81027	7.52658	3.82743	5.64788	2.4	2.97	6.59	2.99	4.72	1.17026	0.623309
PKM2	49.49	56.12	48.79	51.23	48.71	49.42	0.65	0.24	0.07	0.13	0.05	0.01	0.04	0.64	0.89	0.36	0.56	0.15	0.5	0.28	0.95	0.93	1.05	1.07	1.13	-0.59	-0.37	-0.9	-0.57	-0.85	-0.469986	-0.229867	12.3513	12.8705	16.5104	13.0772	13.993	11.4	11.94	15.46	12	12.86	0.672095	0.17259
DHX29	12.82	13.01	12.82	11.33	12.63	12.23	0.04	-0.3	-0.08	0.02	-0.12	-0.03	0.7	0.02	0.05	0.22	0.12	0.08	0.16	0.11	0.73	0.53	0.68	0.66	0.78	-0.51	-0.41	-0.6	-0.5	-0.67	-0.188288	-0.157239	10.8909	11.8271	12.7608	11.5284	12.097	10.16	11.29	12.08	10.87	11.32	0.161731	0.0957813
DNTTIP2	7.86	8.26	7.77	7.17	7.84	7.5	0.1	-0.16	-0.09	0.05	-0.08	-0.04	0.19	0.23	0.19	0.25	0.27	0.08	0.39	0.19	0.56	0.51	0.65	0.58	0.71	-0.31	-0.24	-0.57	-0.19	-0.52	-0.361783	-0.388824	4.39571	5.37514	5.6959	5.72197	5.68972	3.83	4.86	5.04	5.14	4.98	0.0578506	-0.0491384
METTL22	7.45	7.85	7.44	6.46	7.06	6.28	0.1	-0.26	-0.21	0.05	-0.13	-0.11	0.38	0.03	0.06	0.7	0.61	0.17	0.71	0.35	0.61	0.47	0.59	0.54	0.65	0.1	0.14	-0.42	0.17	-0.3	-0.751084	-0.682602	4.54231	4.35695	5.31695	4.04963	4.9289	3.94	3.88	4.72	3.51	4.28	0.286679	0.278058
TP53BP1	11.27	11.46	11.33	11.32	11.19	11.67	0.04	0	0.1	0.02	0	0.04	0.67	0.95	0.16	0.74	0.5	0.18	0.65	0.35	0.96	0.89	1.15	0.95	1.07	-0.22	-0.39	-0.96	-0.3	-0.73	-0.494584	-0.421004	5.23829	5.91864	8.5547	6.07112	7.9451	4.28	5.03	7.41	5.12	6.87	0.675393	0.50592
TRO	0	0	0	0	0	0	0	0	0	0	0	0	#DIV/0!	#DIV/0!	#DIV/0!	0.68	0.63	0.13	0.68	0.21	0.1	0.14	0.15	0.1	0.18	0.58	0.49	-0.02	0.57	0.03	-0.716547	-0.698464	0.0158772	0.0394117	0.028665	0.0182882	0.023342	-0.09	-0.1	-0.12	-0.09	-0.16	-0.0600925	-0.149978
RRP15	3.11	3.2	3.04	2.94	3.07	3.06	0.04	-0.04	0	0.03	-0.03	0	0.63	0.09	0.95	0.49	0.42	0.13	0.51	0.31	0.56	0.51	0.52	0.55	0.54	-0.07	-0.09	-0.39	-0.04	-0.23	-0.433218	-0.373906	3.3202	3.71243	4.27651	3.67443	4.05356	2.76	3.2	3.76	3.13	3.51	0.209826	0.149832
RHOA	33.51	35	31.76	28.57	32.13	31.13	0.18	-0.41	-0.13	0.04	-0.1	-0.03	0.02	0.2	0.62	0.1	0.2	0.08	0.2	0.1	0.64	0.69	0.69	0.55	0.83	-0.54	-0.5	-0.62	-0.35	-0.73	-0.112804	-0.367685	13.7871	14.0584	17.1701	14.2725	15.4691	13.15	13.37	16.48	13.72	14.64	0.569509	0.172575
DHX8	13.94	14	13.48	12.5	13.45	13.27	0.01	-0.19	-0.04	0	-0.07	-0.01	0.84	0.17	0.71	0.22	0.2	0.05	0.22	0.08	0.55	0.55	0.57	0.59	0.27	-0.33	-0.35	-0.53	-0.37	-0.19	-0.183677	0.238436	3.66373	3.85387	4.7762	3.88233	4.25702	3.12	3.3	4.2	3.3	3.99	0.329586	0.25611
PRKCZ	0.02	0.01	0.01	0.08	0.01	0.06	-0.06	0.21	0.19	-0.55	4.19	4.91	0.29	0.1	0.14	2.25	2.02	0.52	2.15	0.92	0.27	0.29	0.34	0.28	0.25	1.98	1.73	0.18	1.88	0.67	-1.11977	-0.75581	0.0636451	0.0630905	0.0530779	0.0242241	0.0539397	-0.2	-0.22	-0.28	-0.25	-0.2	-0.0850021	0.0811854
ZFY	6.72	6.82	6.71	6.31	6.81	6.58	0.03	-0.11	-0.06	0.02	-0.06	-0.03	0.65	0.35	0.41	0.13	0.07	0.04	0.08	0.03	0.4	0.22	0.32	0.31	0.18	-0.27	-0.16	-0.28	-0.23	-0.15	-0.181706	0.124257	10.3095	11.2658	13.7779	11.437	12.4618	9.91	11.04	13.46	11.13	12.28	0.488309	0.237302
IARS2	16.14	16.71	15.59	14.65	15.62	15.46	0.1	-0.17	-0.03	0.04	-0.06	-0.01	0.4	0.21	0.79	0.34	0.26	0.09	0.3	0.16	0.57	0.56	0.62	0.54	0.6	-0.23	-0.3	-0.53	-0.24	-0.43	-0.243115	-0.235581	3.48896	3.67991	4.45378	3.70891	3.8377	2.92	3.12	3.84	3.17	3.24	0.274314	0.0283471
SYT1	0	0	0	0	0	0	0	0	0	0	0	0	#DIV/0!	#DIV/0!	#DIV/0!	2.43	2.52	0.36	2.51	0.99	0.35	0.27	0.29	0.32	0.33	2.08	2.25	0.07	2.19	0.66	-1.43021	-0.905831	0.0424301	0.0621899	0.0654676	0.0247046	0.0460541	-0.31	-0.21	-0.23	-0.3	-0.29	-0.02767	0.0107148
NAV3	0.03	0.02	0.02	0.13	0.03	0.13	-0.04	0.27	0.23	-0.34	4.5	2.65	0.31	0.03	0.02	1.07	1.1	0.13	1.16	0.42	0.4	0.37	0.33	0.4	0.42	0.67	0.73	-0.2	0.76	0	-0.964145	-0.863697	0.0186142	0.0551445	0.0530779	0.031121	0.108194	-0.38	-0.32	-0.27	-0.37	-0.31	0.0585565	0.0682675
IDH3G	9.26	9.34	9.21	8.76	8.89	8.45	0.02	-0.11	-0.11	0.01	-0.05	-0.05	0.76	0.15	0.14	0.09	0.09	0.03	0.07	0.04	0.41	0.38	0.44	0.34	0.48	-0.32	-0.29	-0.41	-0.26	-0.44	-0.139842	-0.214761	9.29675	9.34391	10.5924	10.356	9.58178	8.89	8.96	10.15	10.02	9.1	0.272001	-0.210832
ROGDI	10.97	10.79	10.16	5.89	11.79	8.12	-0.04	-1.07	-0.82	-0.02	-0.42	-0.31	0.75	0.02	0	0.25	0.18	0.08	0.23	0.11	0.69	0.61	0.71	0.63	0.7	-0.44	-0.43	-0.63	-0.4	-0.58	-0.196626	-0.186868	7.61108	7.64216	6.4071	8.78135	6.66579	6.92	7.03	5.7	8.16	5.97	-0.373465	-0.581596
PDZD4	0.01	0.01	0	0	0.01	0	0.02	0	-0.1	0.36	-0.02	-0.92	0.71	0.99	0.42	0.95	1.3	0.49	1.02	0.58	0.18	0.13	0.16	0.13	0.12	0.77	1.17	0.33	0.89	0.46	-0.690378	-0.373243	0.14344	0.121837	0.0513184	0.111651	0.0308077	-0.04	0	-0.11	-0.02	-0.09	-0.314953	-0.20479
ATP2B3	0.25	0.26	0.35	0.17	0.23	0.18	0.01	-0.25	-0.08	0.03	-0.52	-0.22	0.82	0.02	0.4	0.81	1.04	0.37	1.11	0.52	0.16	0.16	0.11	0.1	0.16	0.65	0.88	0.26	1.01	0.36	-0.585131	-0.555623	0.0557065	0.0403123	0.0714792	0.0370569	0.0540447	-0.11	-0.12	-0.04	-0.06	-0.11	0.199217	-0.105275
ROCK1	16.91	17.33	17.01	15.14	16.91	16.04	0.07	-0.33	-0.15	0.03	-0.11	-0.05	0.46	0.11	0.06	0.27	0.23	0.09	0.26	0.11	0.71	0.69	0.7	0.71	0.35	-0.44	-0.46	-0.6	-0.45	-0.24	-0.135327	0.254914	11.49	12.8601	14.9768	13.1488	13.9282	10.78	12.17	14.28	12.44	13.58	0.410817	0.222899
CBFB	15.13	15.97	14.69	15.82	15.1	16.2	0.15	0.2	0.2	0.06	0.08	0.07	0.29	0.15	0.14	0.22	0.33	0.08	0.31	0.14	0.68	0.66	0.72	0.63	0.35	-0.46	-0.33	-0.64	-0.32	-0.21	-0.323638	0.154649	12.2515	12.9843	20.5788	14.1078	16.1064	11.57	12.33	19.86	13.48	15.76	1.32749	0.421007
PDK3	5.39	5.13	5.54	5.75	5.66	5.82	-0.08	0.06	0.05	-0.05	0.04	0.03	0.09	0.61	0.03	0.25	0.3	0.05	0.27	0.1	0.35	0.3	0.35	0.34	0.31	-0.11	0	-0.3	-0.07	-0.21	-0.545201	-0.265909	2.4701	2.51143	4.61902	3.06467	4.00772	2.12	2.21	4.27	2.72	3.69	0.809252	0.383045
HYAL2	3.11	3.27	3.01	2.98	3.16	3.16	0.06	-0.01	0	0.05	-0.01	0	0.4	0.87	0.99	0.26	0.2	0.08	0.2	0.07	0.53	0.49	0.6	0.45	0.63	-0.27	-0.29	-0.52	-0.25	-0.56	-0.253775	-0.336386	5.89294	7.05109	9.49603	6.7038	7.82197	5.36	6.56	8.9	6.25	7.19	0.594609	0.257127
HDAC4	1.47	1.39	1.41	1.91	1.52	1.93	-0.05	0.28	0.22	-0.06	0.36	0.27	0.54	0.01	0.02	0.4	0.48	0.1	0.47	0.22	0.64	0.67	0.79	0.63	0.79	-0.23	-0.19	-0.69	-0.16	-0.57	-0.539045	-0.478202	10.0052	10.6862	18.2256	10.9097	13.4653	9.37	10.02	17.44	10.28	12.67	1.41552	0.500132
RASSF1	15.99	15.78	15.52	17	15.66	17.16	-0.04	0.26	0.26	-0.01	0.1	0.1	0.72	0.1	0.12	0.27	0.23	0.09	0.28	0.16	0.7	0.66	0.8	0.55	0.75	-0.42	-0.42	-0.71	-0.26	-0.59	-0.272157	-0.354311	16.7073	17.744	26.8832	18.0488	21.9555	16.01	17.09	26.08	17.5	21.21	1.36916	0.595902
FGFR3	0.42	0.26	0.38	0.46	0.31	0.35	-0.19	0.09	0.06	-0.37	0.22	0.16	0.26	0.55	0.73	2.3	2.6	1.1	2.2	1.47	0.51	0.46	0.56	0.4	0.64	1.79	2.13	0.54	1.79	0.83	-0.973811	-0.596931	0.908407	0.938252	1.27995	0.806433	0.9114	0.4	0.48	0.72	0.4	0.27	0.218777	-0.166213
IFI35	6.24	6.07	6.12	4.78	5.78	5.22	-0.05	-0.41	-0.17	-0.03	-0.22	-0.1	0.67	0	0.12	0.19	0.15	0.04	0.19	0.09	0.44	0.43	0.44	0.42	0.15	-0.25	-0.28	-0.41	-0.23	-0.06	-0.156434	0.315219	3.43503	3.80773	3.83495	3.53934	3.17255	3	3.38	3.39	3.12	3.02	0.00499675	-0.037658
HEATR6	8.64	8.59	8.46	9.03	9.06	9.29	-0.01	0.14	0.05	0	0.07	0.03	0.83	0.37	0.18	0.25	0.33	0.07	0.2	0.13	0.66	0.63	0.62	0.61	0.3	-0.41	-0.31	-0.55	-0.41	-0.18	-0.262353	0.300564	5.94727	6.65083	10.5856	7.61331	8.7034	5.29	6.02	9.97	7.01	8.4	0.988199	0.355382
COASY	16.6	17.11	16.72	15.18	16.18	15.74	0.09	-0.27	-0.08	0.03	-0.09	-0.03	0.22	0.03	0.23	0.27	0.23	0.06	0.16	0.12	0.54	0.45	0.48	0.61	0.31	-0.27	-0.22	-0.42	-0.45	-0.19	-0.246826	0.323594	8.15841	8.41704	8.316	8.18875	7.75814	7.62	7.97	7.83	7.57	7.44	-0.0341668	-0.033678
PLEKHH3	1.26	1.29	1.45	1.33	1.64	1.33	0.02	-0.08	-0.18	0.02	-0.09	-0.19	0.46	0.73	0.5	0.89	1.3	0.48	1.08	0.64	0.68	0.78	0.75	0.66	0.31	0.21	0.52	-0.27	0.42	0.33	-0.890745	-0.104023	6.01092	7.09485	8.24877	6.49075	7.77823	5.33	6.32	7.5	5.83	7.46	0.31886	0.447562
MEF2A	7.89	8.17	8.12	6.8	7.94	7.4	0.07	-0.34	-0.14	0.04	-0.16	-0.07	0.35	0.13	0.46	0.41	0.51	0.25	0.54	0.34	0.56	0.53	0.54	0.61	0.77	-0.15	-0.02	-0.29	-0.07	-0.43	-0.491455	-0.507391	4.69778	4.76426	4.17138	4.3687	3.85221	4.14	4.24	3.64	3.76	3.09	-0.2139	-0.255999
OTUD5	11.13	11.05	11.05	10.6	10.79	10.86	-0.02	-0.1	0.02	-0.01	-0.04	0.01	0.82	0.12	0.9	0.07	0.16	0.03	0.08	0.02	0.35	0.3	0.41	0.35	0.4	-0.29	-0.14	-0.38	-0.26	-0.39	-0.326174	-0.151371	7.433	8.34087	11.1135	8.2281	8.8893	7.08	8.04	10.71	7.88	8.49	0.615191	0.14901
TFE3	5.28	5.15	5.57	5.6	5.53	5.54	-0.04	0.01	0	-0.02	0	0	0.73	0.97	0.96	0.03	0.09	0.03	0.07	0.03	0.31	0.28	0.38	0.32	0.44	-0.28	-0.18	-0.35	-0.25	-0.41	-0.227001	-0.196521	3.76434	4.58023	5.76071	4.36067	5.00691	3.46	4.3	5.38	4.04	4.57	0.346075	0.17985
TBC1D25	4.12	4.18	4.19	4.01	4.02	3.88	0.02	-0.06	-0.05	0.01	-0.04	-0.03	0.85	0.19	0.68	0.08	0.14	0.04	0.1	0.06	0.35	0.38	0.4	0.39	0.4	-0.27	-0.24	-0.36	-0.29	-0.34	-0.152767	-0.0704824	2.90643	3.19764	4.33311	3.13975	3.65285	2.56	2.81	3.94	2.75	3.25	0.432522	0.202388
ACSL4	13.78	13.98	13.34	16.73	13.41	16.18	0.04	0.62	0.51	0.01	0.25	0.21	0.64	0.07	0.07	0.17	0.11	0.06	0.16	0.08	0.34	0.39	0.45	0.34	0.46	-0.18	-0.28	-0.39	-0.18	-0.38	-0.137463	-0.263093	4.68821	5.28906	8.6168	5.07552	6.42995	4.34	4.9	8.17	4.74	5.97	0.905554	0.377896
INPP5A	9.19	9.42	8.92	9.76	9.2	9.74	0.05	0.2	0.12	0.03	0.09	0.06	0.38	0.09	0.11	0.51	0.45	0.14	0.36	0.23	1	1.02	1.21	1.02	1.28	-0.49	-0.57	-1.07	-0.67	-1.05	-0.392243	-0.295916	11.5677	11.8029	19.2419	12.399	16.6169	10.57	10.78	18.03	11.38	15.34	1.35053	0.76645
GPKOW	11.24	11.11	10.89	12.25	11.16	12.3	-0.03	0.28	0.23	-0.01	0.12	0.1	0.77	0.12	0.13	0.13	0.1	0.03	0.07	0.05	0.3	0.23	0.23	0.32	0.28	-0.17	-0.13	-0.2	-0.25	-0.23	-0.121332	0.0254254	1.90044	1.94574	2.25273	1.89151	2.12467	1.6	1.72	2.02	1.58	1.84	0.155753	0.142999
GRIPAP1	6.25	6.17	6.33	5.99	6.21	6.27	-0.02	-0.09	0.02	-0.01	-0.05	0.01	0.73	0.18	0.64	0.05	0.14	0.04	0.13	0.05	0.28	0.31	0.27	0.33	0.34	-0.23	-0.17	-0.23	-0.2	-0.29	-0.0979049	-0.131996	5.03271	5.29086	6.00828	5.39733	5.72401	4.75	4.98	5.74	5.07	5.38	0.230257	0.0967762
FTSJ1	12.84	13.46	12.66	12.1	11.84	12.18	0.12	-0.11	0.07	0.05	-0.04	0.03	0.19	0.32	0.29	0.13	0.04	0.04	0.09	0.04	0.3	0.37	0.38	0.33	0.38	-0.17	-0.32	-0.34	-0.24	-0.34	-0.022088	-0.121196	5.1934	5.90323	6.00814	5.86093	6.01957	4.89	5.54	5.63	5.53	5.64	0.0272428	0.0326585
PRR11	13.28	13.67	13.33	13.6	13.55	14.48	0.07	0.05	0.17	0.03	0.02	0.07	0.31	0.82	0.16	0.17	0.13	0.05	0.16	0.09	0.57	0.6	0.75	0.57	0.34	-0.4	-0.47	-0.7	-0.41	-0.25	-0.214392	0.196095	8.70137	9.67303	10.6608	9.91649	10.2613	8.13	9.08	9.91	9.35	9.92	0.192357	0.13085
REEP1	0.02	0.05	0.02	0.01	0.02	0.02	0.12	-0.03	-0.01	1.52	-0.26	-0.14	0.18	0.73	0.88	2.66	3.04	1.6	2.69	2.07	0.47	0.51	0.45	0.39	0.54	2.2	2.54	1.15	2.3	1.53	-0.720882	-0.395449	0.196546	0.260149	0.439505	0.160099	0.177486	-0.27	-0.25	-0.01	-0.23	-0.36	0.476108	-0.175764
ATP11A	2.61	2.73	2.69	2.48	2.6	2.44	0.05	-0.09	-0.07	0.04	-0.08	-0.06	0.4	0.03	0.28	1.18	1.13	0.39	1.01	0.73	0.5	0.54	0.54	0.4	0.58	0.68	0.59	-0.15	0.61	0.16	-0.862064	-0.517402	9.50399	9.75657	12.8026	8.78359	10.9576	9	9.22	12.27	8.38	10.38	0.658065	0.460994
POLR1A	10.64	10.96	10.95	8.82	10.73	9.27	0.07	-0.48	-0.33	0.03	-0.19	-0.14	0.54	0.01	0	0.14	0.18	0.08	0.16	0.07	0.86	0.7	0.7	0.81	0.83	-0.72	-0.52	-0.62	-0.65	-0.76	-0.0909322	-0.0908134	10.8359	11.611	10.6567	11.3166	10.4836	9.98	10.91	9.96	10.51	9.66	-0.207745	-0.190459
LAPTM4A	10.5	9.9	9.88	11.37	10.45	11.73	-0.13	0.32	0.27	-0.06	0.15	0.12	0.12	0.1	0.11	0.4	0.51	0.12	0.42	0.21	0.65	0.68	0.63	0.59	0.77	-0.25	-0.18	-0.51	-0.17	-0.56	-0.400566	-0.46275	7.44874	7.60619	11.8376	7.72763	10.2883	6.8	6.92	11.21	7.14	9.52	1.00673	0.58303
TTC7A	8.41	8.55	7.92	7.11	7.88	7.18	0.04	-0.21	-0.18	0.02	-0.1	-0.09	0.73	0.37	0.32	0.15	0.28	0.07	0.2	0.15	0.62	0.63	0.75	0.56	0.77	-0.47	-0.35	-0.68	-0.36	-0.62	-0.316153	-0.265472	9.1035	9.94351	12.5144	10.0628	11.4319	8.48	9.31	11.77	9.51	10.66	0.535	0.258039
IP6K2	9.76	9.39	9.7	8.88	9.46	9.5	-0.08	-0.19	0.01	-0.04	-0.08	0	0.12	0.27	0.95	0.37	0.43	0.07	0.34	0.18	0.27	0.4	0.35	0.31	0.41	0.1	0.02	-0.28	0.03	-0.23	-0.555231	-0.507523	0.257726	0.227041	0.310696	0.185765	0.355391	-0.01	-0.18	-0.04	-0.13	-0.05	0.281884	0.166786
STON1-GTF2A1L	1.78	1.2	1.16	3.74	1.54	2.95	-0.34	1.17	0.67	-0.33	2.22	0.92	0.05	0.06	0.03	0.49	0.62	0.08	0.49	0.14	0.32	0.3	0.31	0.35	0.39	0.17	0.32	-0.24	0.14	-0.25	-0.744434	-0.626395	0.135637	0.114792	0.300799	0.0667365	0.331734	-0.19	-0.18	-0.01	-0.28	-0.06	0.390428	0.387995
SRBD1	8.38	8.82	8.45	7.79	8.69	8.55	0.11	-0.16	-0.03	0.05	-0.08	-0.02	0.38	0.4	0.8	0.49	0.38	0.09	0.3	0.17	0.59	0.59	0.72	0.62	0.77	-0.1	-0.21	-0.63	-0.33	-0.6	-0.450062	-0.282849	5.37735	5.91308	7.19851	6.12722	6.65843	4.79	5.32	6.48	5.5	5.89	0.338286	0.113833
CYFIP1	8.13	8.42	8.26	7.59	8.32	7.94	0.07	-0.17	-0.1	0.04	-0.08	-0.05	0.35	0.09	0.03	1.15	1.28	0.27	1	0.46	0.78	0.66	0.8	0.81	0.82	0.37	0.62	-0.53	0.19	-0.36	-1.07004	-0.739411	4.26912	4.27521	6.66589	4.59155	5.80487	3.49	3.61	5.87	3.78	4.98	0.732094	0.407114
KIF2A	11.65	12.01	11.51	10.63	11.35	11.14	0.08	-0.19	-0.04	0.03	-0.08	-0.02	0.26	0.25	0.62	0.32	0.24	0.08	0.25	0.15	0.69	0.74	0.77	0.7	0.81	-0.37	-0.5	-0.68	-0.44	-0.66	-0.173607	-0.205064	12.0847	12.2925	16.1931	13.281	14.6311	11.39	11.55	15.43	12.58	13.82	0.745327	0.24179
RASGRP2	13.84	13.59	13.58	13.49	13.68	13.79	-0.05	-0.02	0.02	-0.02	-0.01	0.01	0.59	0.95	0.89	0.22	0.26	0.08	0.22	0.14	0.87	0.78	0.81	0.58	0.85	-0.64	-0.52	-0.73	-0.36	-0.7	-0.189118	-0.327705	25.8545	27.7279	39.6441	29.3468	33.0669	24.98	26.95	38.84	28.77	32.22	1.46545	0.442439
PSME4	6.49	6.27	6.84	6.72	6.63	6.68	-0.06	-0.03	0.01	-0.03	-0.02	0.01	0.25	0.86	0.93	0.22	0.26	0.08	0.25	0.09	0.64	0.68	0.62	0.6	0.76	-0.42	-0.43	-0.54	-0.35	-0.67	-0.116194	-0.314508	13.6276	14.6728	19.6331	15.0378	16.6955	12.99	13.99	19.01	14.44	15.94	0.87441	0.272191
IFT80	5.78	5.73	5.45	5.92	5.97	6.06	-0.01	0.14	0.03	-0.01	0.09	0.02	0.71	0.28	0.76	0.3	0.23	0.12	0.3	0.12	0.92	1.08	1.09	1.09	1.1	-0.62	-0.86	-0.97	-0.79	-0.97	-0.0856414	-0.139079	18.2645	19.6696	25.004	20.3254	22.3797	17.34	18.59	23.91	19.24	21.28	0.816772	0.320788
SIRT2	4.98	5	5.03	4.51	4.93	4.37	0	-0.17	-0.18	0	-0.1	-0.11	0.95	0.05	0.01	0.47	0.39	0.09	0.39	0.17	0.88	1	1.03	0.97	0.49	-0.41	-0.62	-0.94	-0.58	-0.32	-0.260235	0.274198	6.08851	6.36356	8.20141	6.1662	6.43699	5.2	5.36	7.17	5.2	5.95	0.510362	0.224833
ERLEC1	12.3	12.29	11.62	12.8	12.01	13.26	0	0.24	0.25	0	0.1	0.1	0.94	0.22	0	0.22	0.2	0.08	0.18	0.13	0.54	0.62	0.68	0.61	0.72	-0.32	-0.42	-0.6	-0.43	-0.59	-0.182121	-0.156146	10.5033	10.9715	12.0173	11.0305	11.7982	9.96	10.35	11.34	10.42	11.08	0.210707	0.142458
PPP2R5B	2.71	2.31	2.61	2.95	2.4	2.73	-0.18	0.14	0.15	-0.15	0.13	0.14	0.11	0.13	0.04	0.27	0.22	0.06	0.17	0.11	0.72	0.74	0.62	0.63	0.64	-0.45	-0.53	-0.56	-0.46	-0.53	-0.0331727	-0.0703503	6.60809	6.75508	7.38024	6.73636	7.92817	5.88	6.01	6.76	6.11	7.28	0.210589	0.321004
PYGM	0.38	0.42	0.43	0.55	0.48	0.54	0.04	0.12	0.06	0.09	0.27	0.12	0.64	0.64	0.63	0.27	0.22	0.08	0.18	0.1	0.49	0.38	0.43	0.4	0.55	-0.22	-0.16	-0.35	-0.22	-0.45	-0.264967	-0.273773	1.97312	2.07293	2.24166	2.20482	2.27388	1.49	1.69	1.81	1.8	1.73	0.0640384	-0.0406155
PAGE1	0	0	0	0	0	0	0	0	0	0	0	0	#DIV/0!	#DIV/0!	#DIV/0!	0.38	0.55	0.08	0.45	0.22	0.12	0.15	0.17	0.2	0.11	0.26	0.4	-0.09	0.26	0.11	-0.702592	-0.247106	0.0372285	0.0218777	0.0184013	0.0242241	0.0539397	-0.08	-0.12	-0.16	-0.17	-0.06	-0.0597249	0.236723
PITX1	0	0	0	0	0	0	0	0	0	0	0	0	#DIV/0!	#DIV/0!	#DIV/0!	2.69	3.42	1.94	3.02	2.55	0.48	0.39	0.39	0.36	0.33	2.2	3.04	1.54	2.66	2.21	-0.697499	-0.20429	0.114286	0.117334	0.178002	0.171971	0.0771768	-0.37	-0.27	-0.22	-0.19	-0.26	0.0746664	-0.103006
TRPC7	0	0	0	0	0	0	0	0	0	0	0	0	#DIV/0!	#DIV/0!	#DIV/0!	0.89	0.9	0.23	1.16	0.4	0.48	0.43	0.44	0.43	0.46	0.4	0.47	-0.21	0.74	-0.06	-0.826446	-0.890459	0.0372285	0.0403123	0.0675937	0.0558256	0.0618254	-0.45	-0.39	-0.37	-0.37	-0.4	0.0174776	-0.0291955
MAST4	1.16	1.03	1.31	1.25	1.33	1.36	-0.09	-0.04	0.01	-0.11	-0.05	0.02	0.09	0.48	0.39	2.87	3.19	1.28	3.04	2.05	0.5	0.38	0.48	0.43	0.38	2.37	2.82	0.8	2.61	1.66	-1.05998	-0.457635	0.0795223	0.135769	0.167738	0.14085	0.123546	-0.42	-0.24	-0.31	-0.29	-0.26	-0.0921624	0.039978
GPR116	0	0	0	0	0	0	0	0	0	0	0	0	#DIV/0!	#DIV/0!	#DIV/0!	1.09	1.11	0.29	1.05	0.5	0.27	0.28	0.26	0.3	0.28	0.82	0.82	0.02	0.76	0.22	-0.870507	-0.542727	0.0424301	0.0840676	0.0898805	0.0498897	0.11566	-0.23	-0.2	-0.17	-0.25	-0.16	0.0425835	0.125877
SDK2	0.16	0.51	0.52	0.85	0.24	0.33	0.42	0.28	0.11	2.1	0.63	0.36	0.4	0.32	0.65	2.43	3.11	0.97	2.97	1.66	0.39	0.32	0.38	0.41	0.16	2.04	2.79	0.58	2.56	1.5	-1.20261	-0.523213	0.35668	0.265712	0.616407	0.182231	0.23195	-0.04	-0.06	0.23	-0.23	0.07	0.538343	0.550535
ADAM7	0	0	0	0	0	0	0	0	0	0	0	0	#DIV/0!	#DIV/0!	#DIV/0!	0.99	1.13	0.25	1.17	0.53	0.43	0.43	0.41	0.35	0.44	0.57	0.69	-0.15	0.82	0.09	-0.919703	-0.764017	0.12729	0.16199	0.0552039	0.153683	0.100624	-0.3	-0.27	-0.35	-0.2	-0.34	-0.102718	-0.191962
NUP133	11.79	11.95	11.46	10.66	11.46	11.32	0.03	-0.17	-0.03	0.01	-0.07	-0.01	0.52	0.17	0.7	0.24	0.28	0.08	0.37	0.1	0.72	0.73	0.66	0.68	0.77	-0.48	-0.45	-0.58	-0.31	-0.68	-0.134249	-0.370372	5.96287	6.59494	7.88251	6.63222	7.1954	5.24	5.87	7.22	5.95	6.42	0.373226	0.133217
NUCKS1	29.93	31.53	29.51	27.7	28.84	29.52	0.2	-0.24	0.09	0.05	-0.06	0.02	0.17	0.16	0.5	0.25	0.24	0.06	0.24	0.09	0.79	0.65	0.7	0.65	0.81	-0.54	-0.41	-0.64	-0.41	-0.72	-0.220469	-0.285516	13.4257	14.2955	18.1946	14.5282	15.7033	12.63	13.64	17.49	13.88	14.9	0.690385	0.189627
VPS35	15.36	15.96	15.07	13.65	15	14.64	0.11	-0.27	-0.06	0.04	-0.09	-0.02	0.31	0.09	0.59	0.22	0.15	0.08	0.2	0.1	0.79	0.64	0.78	0.69	0.38	-0.56	-0.49	-0.7	-0.49	-0.28	-0.194536	0.240784	10.8215	11.9065	13.3148	12.019	12.0298	10.04	11.27	12.54	11.33	11.65	0.260764	0.0669981
DNAJA2	16.84	17.15	16.08	14.4	16.32	15.11	0.05	-0.3	-0.22	0.02	-0.1	-0.07	0.43	0.08	0.18	0.24	0.25	0.09	0.25	0.13	0.59	0.59	0.64	0.53	0.35	-0.36	-0.33	-0.55	-0.28	-0.22	-0.23135	0.088814	11.6925	12.7659	15.1991	12.8603	13.1719	11.1	12.18	14.56	12.33	12.82	0.459472	0.0989535
BCL3	3.04	2.74	3.05	3.07	2.9	2.9	-0.12	0.01	0	-0.1	0.01	0	0.13	0.94	0.99	0.69	0.55	0.2	0.62	0.37	1.09	0.95	1.22	0.99	0.58	-0.4	-0.4	-1.02	-0.36	-0.21	-0.520801	0.197515	19.4852	18.3296	27.4716	19.78	22.7386	18.4	17.38	26.25	18.79	22.16	1.34294	0.525214
KCNAB2	14.54	15.09	14.77	14.17	14.39	13.99	0.1	-0.11	-0.07	0.04	-0.04	-0.03	0.39	0.4	0.45	0.33	0.42	0.08	0.35	0.2	0.7	0.57	0.71	0.54	0.86	-0.37	-0.15	-0.63	-0.19	-0.67	-0.547609	-0.515723	6.6152	6.91066	9.88422	6.75894	7.19467	5.91	6.34	9.17	6.22	6.33	0.718471	0.0317025
ABCC9	0	0	0	0	0	0	0	0	0	0	0	0	#DIV/0!	#DIV/0!	#DIV/0!	2.61	3.13	0.97	2.86	1.66	0.35	0.31	0.43	0.36	0.37	2.26	2.82	0.54	2.5	1.29	-1.24687	-0.623174	0.0797948	0.0508008	0.108282	0.0498897	0.023132	-0.27	-0.26	-0.32	-0.31	-0.35	-0.0840056	-0.0526835
GAL	0	0	0	0.1	0	0.38	0	0.32	0.61	0	102.5	377.79	#DIV/0!	0.2	0.02	1.54	1.28	0.27	1.37	0.61	0.26	0.32	0.32	0.31	0.39	1.28	0.96	-0.05	1.06	0.22	-1.00452	-0.741812	0.103611	0.158388	0.368026	0.136836	0.432988	-0.15	-0.16	0.05	-0.17	0.04	0.452734	0.460532
CLEC2D	1.93	1.84	1.91	1.67	1.95	1.65	-0.05	-0.13	-0.16	-0.05	-0.13	-0.16	0.18	0.51	0.31	0.48	0.56	0.14	0.41	0.23	0.58	0.56	0.61	0.66	0.56	-0.1	0	-0.47	-0.26	-0.33	-0.688395	-0.0928957	0.366811	0.353063	0.527626	0.39126	0.617519	-0.21	-0.21	-0.09	-0.27	0.06	0.224491	0.57532
FUNDC1	5.58	5.49	5.61	6.09	6.09	6.03	-0.03	0.14	-0.02	-0.02	0.09	-0.01	0.75	0.09	0.84	0.1	0.14	0.03	0.13	0.05	0.25	0.32	0.27	0.3	0.33	-0.15	-0.18	-0.24	-0.17	-0.27	-0.0810711	-0.149195	3.54658	4.33158	4.87488	3.97617	4.63208	3.3	4.01	4.61	3.68	4.31	0.203122	0.223092
MAOB	0	0	0	0	0	0	0	0	0	0	0	0	#DIV/0!	#DIV/0!	#DIV/0!	0.85	1.11	0.25	1.09	0.4	0.16	0.12	0.12	0.11	0.14	0.69	0.99	0.14	0.98	0.26	-0.802238	-0.644004	0.0450309	0.0323662	0.0920066	0.0316015	0.0540447	-0.11	-0.09	-0.03	-0.08	-0.09	0.190738	-0.0176597
RORA	0.68	0.54	0.86	0.63	0.67	0.47	-0.12	-0.19	-0.18	-0.2	-0.27	-0.29	0.02	0.3	0.22	1.93	1.28	0.82	1.56	1.18	0.66	0.79	0.8	0.61	0.97	1.26	0.49	0.02	0.95	0.22	-0.661797	-0.678814	3.91818	5.89776	8.37391	4.79835	5.66377	3.25	5.11	7.58	4.19	4.7	0.693662	0.169445
DRD4	0.17	0.18	0.22	0.17	0.24	0.28	0.01	-0.08	0.07	0.05	-0.22	0.21	0.9	0.56	0.67	0.13	0.12	0.05	0.13	0.07	0.28	0.25	0.25	0.23	0.38	-0.15	-0.14	-0.2	-0.11	-0.31	-0.103883	-0.309335	0.313705	0.288913	0.328731	0.313302	0.463375	0.03	0.04	0.08	0.08	0.09	0.125734	0.0173285
TGFBR3	0.03	0.03	0.01	0.08	0.04	0.06	0.01	0.22	0.08	0.1	4.91	0.68	0.69	0.09	0.32	0.85	0.85	0.21	0.83	0.34	0.22	0.34	0.26	0.27	0.32	0.63	0.51	-0.05	0.56	0.02	-0.746443	-0.701058	0.0639175	0.0403123	0.0920066	0.0247046	0.046474	-0.16	-0.3	-0.16	-0.24	-0.27	0.205176	-0.0393277
KIAA1107	0.91	0.61	0.76	1.27	0.74	0.86	-0.24	0.36	0.09	-0.32	0.67	0.16	0.03	0.25	0.66	0.78	0.9	0.1	0.87	0.28	0.43	0.44	0.5	0.47	0.49	0.35	0.47	-0.4	0.4	-0.21	-0.92971	-0.78207	0.0851326	0.101602	0.247355	0.0750747	0.107984	-0.35	-0.34	-0.25	-0.4	-0.38	0.110932	0.0156493
PLA2G10	0	0	0	0	0	0	0	0	0	0	0	0	#DIV/0!	#DIV/0!	#DIV/0!	0.01	0.01	0	0.04	0.01	0	0	0	0	0	0	0.01	0	0.04	0.01	-0.061776	-0.128549	0	0	0	0	0	0	0	0	0	0	#DIV/0!	#DIV/0!
HES2	0	0	0	0	0	0	0	0	0	0	0	0	#DIV/0!	#DIV/0!	#DIV/0!	2.38	2.49	0.86	2.34	1.26	0.39	0.3	0.35	0.34	0.44	1.99	2.19	0.51	1.99	0.82	-1.01957	-0.699703	0.151242	0.101602	0.136947	0.112612	0.131221	-0.24	-0.2	-0.21	-0.23	-0.31	-0.0111213	-0.102713
ATP1B3	18.38	19.39	18.01	15.61	17.68	17.24	0.16	-0.41	-0.07	0.05	-0.13	-0.02	0.19	0.04	0.26	0.18	0.34	0.14	0.37	0.16	0.92	0.93	1.03	0.95	1.19	-0.74	-0.58	-0.89	-0.58	-1.03	-0.255148	-0.35243	15.6444	16.5272	20.5716	16.0992	18.3745	14.72	15.6	19.54	15.15	17.18	0.664772	0.358257
NEDD4	2.54	1.89	2.58	3.98	2.69	3.58	-0.31	0.55	0.36	-0.26	0.55	0.33	0.07	0.03	0.01	2.39	2.26	0.4	2.06	0.91	1.04	0.86	0.99	0.92	1.11	1.35	1.4	-0.6	1.15	-0.21	-1.41523	-1.16226	2.77722	3.70375	9.82212	3.99974	6.993	1.73	2.84	8.83	3.08	5.88	1.75119	0.934449
PIGB	10.52	10.55	10.19	10.3	9.72	11.05	0.01	0.03	0.29	0	0.01	0.14	0.61	0.87	0.24	0.28	0.24	0.08	0.27	0.21	0.95	0.92	0.77	0.95	1.03	-0.67	-0.68	-0.69	-0.68	-0.82	-0.00467437	-0.110958	12.8415	13.6294	17.0897	13.9625	16.0434	11.89	12.71	16.32	13.01	15.02	0.670127	0.37899
MAPK6	14.03	14.83	13.79	15.16	13.91	14.94	0.15	0.25	0.19	0.06	0.1	0.07	0.04	0.24	0.23	0.25	0.2	0.11	0.25	0.18	0.7	0.64	0.66	0.71	0.65	-0.45	-0.44	-0.55	-0.46	-0.47	-0.110342	-0.0112427	0.24705	0.392475	0.552039	0.287636	0.478517	-0.45	-0.25	-0.11	-0.42	-0.17	0.235727	0.33404
GNB5	3.69	3.54	3.79	4.67	3.97	4.24	-0.06	0.3	0.09	-0.04	0.23	0.07	0.53	0.04	0.04	1.1	1.03	0.23	0.73	0.49	0.7	0.62	0.68	0.69	0.75	0.4	0.41	-0.45	0.04	-0.26	-0.927771	-0.547991	0.281678	0.34856	0.67623	0.269829	0.531932	-0.42	-0.27	0	-0.42	-0.22	0.517153	0.251643
RAB27A	12.3	13.24	12.27	12.54	12.66	12.48	0.19	0.06	-0.04	0.08	0.02	-0.01	0.09	0.7	0.83	0.54	0.52	0.2	0.61	0.33	1.12	0.98	1.07	0.9	1.06	-0.58	-0.46	-0.87	-0.29	-0.73	-0.357351	-0.437024	16.0127	15.1562	22.1894	15.4365	18.5978	14.89	14.18	21.12	14.54	17.54	1.16834	0.530389
CECR5	9.33	10.02	8.9	7.87	9.03	8.36	0.16	-0.25	-0.16	0.07	-0.12	-0.07	0.21	0.01	0.21	0.88	0.98	0.23	1.06	0.52	0.56	0.53	0.55	0.48	0.26	0.32	0.45	-0.32	0.58	0.25	-0.874373	-0.35904	0.241849	0.160189	0.343247	0.166035	0.255082	-0.32	-0.37	-0.21	-0.31	-0.01	0.218026	0.537458
UFD1L	4.09	4.09	4.18	3.97	4.03	4.05	0	-0.07	0	0	-0.05	0	0.95	0.3	0.94	0.26	0.29	0.09	0.24	0.15	0.99	1.04	1.21	1.07	0.55	-0.74	-0.76	-1.12	-0.83	-0.4	-0.263691	0.387932	14.0638	15.6567	18.6228	15.7893	16.0999	13.07	14.61	17.41	14.72	15.55	0.494276	0.151919
LRP6	1.89	1.56	1.87	0.43	1.29	0.93	-0.18	-0.95	-0.24	-0.17	-0.77	-0.28	0.8	0.11	0.58	1.83	2.36	2.25	2.06	2.1	0.52	0.5	0.58	0.65	0.58	1.32	1.87	1.67	1.41	1.51	-0.103962	0.0616884	2.27822	1.63861	0.696098	1.66375	0.882167	1.76	1.14	0.12	1.01	0.3	-0.908645	-0.622223
GUCY2C	0	0	0	0	0	0	0	0	0	0	0	0	#DIV/0!	#DIV/0!	#DIV/0!	0.83	0.75	0.21	0.57	0.45	0.34	0.32	0.24	0.3	0.33	0.48	0.43	-0.03	0.27	0.12	-0.679836	-0.244964	0.0424301	0.126181	0.114293	0.0805302	0.11587	-0.3	-0.19	-0.13	-0.22	-0.22	0.118875	0.00171912
SCT	0	0	0	0	0	0	0	0	0	0	0	0	#DIV/0!	#DIV/0!	#DIV/0!	0.2	0.16	0.06	0.18	0.12	0.25	0.29	0.3	0.28	0.39	-0.05	-0.13	-0.24	-0.09	-0.27	-0.189759	-0.295697	0.239248	0.360108	0.671318	0.388857	0.463375	-0.01	0.07	0.37	0.11	0.07	0.454028	-0.0956881
PHRF1	10.16	10.38	10.16	10.1	9.94	10.06	0.05	-0.01	0.03	0.02	-0.01	0.01	0.71	0.9	0.33	0.6	0.73	0.18	0.73	0.27	0.65	0.68	0.75	0.62	0.74	-0.04	0.05	-0.57	0.11	-0.47	-0.789988	-0.761807	8.92462	9.23356	12.7024	9.30818	9.762	8.28	8.55	11.95	8.69	9.02	0.750479	0.0782152
IKBKAP	10.41	10.55	9.99	10.81	10.18	11.3	0.03	0.18	0.24	0.01	0.08	0.11	0.44	0.26	0.07	0.17	0.14	0.07	0.23	0.1	0.53	0.62	0.7	0.59	0.77	-0.36	-0.48	-0.63	-0.37	-0.67	-0.146515	-0.301924	5.87789	6.48089	8.27099	6.53327	7.16113	5.34	5.86	7.57	5.94	6.39	0.466823	0.128074
NUCB2	6.34	6.65	6.1	6.93	6.19	6.79	0.09	0.23	0.17	0.05	0.14	0.1	0.25	0.22	0.19	0.33	0.23	0.08	0.23	0.12	0.66	0.69	0.67	0.63	0.83	-0.33	-0.47	-0.58	-0.4	-0.71	-0.1152	-0.289452	6.43194	7.13214	8.63681	6.83405	8.26243	5.77	6.44	7.97	6.21	7.43	0.402675	0.332259
PFN2	0.07	0.04	0.02	0.02	0.05	0.03	-0.08	0.04	-0.09	-0.39	0.48	-0.48	0.42	0.38	0.05	1.9	2.03	0.55	1.95	0.97	0.5	0.55	0.42	0.52	0.55	1.4	1.49	0.13	1.43	0.42	-1.07012	-0.747151	0.0584435	0.0403123	0.0941326	0.0489287	0.115555	-0.44	-0.51	-0.33	-0.47	-0.44	0.196583	0.0368941
PTPN3	0.03	0.06	0.04	0.01	0.02	0.04	0.1	-0.13	0.05	0.94	-0.72	0.48	0.1	0.2	0.33	2.1	2.38	1.02	2.37	1.59	0.32	0.24	0.28	0.2	0.31	1.78	2.14	0.74	2.16	1.28	-0.824812	-0.475191	0.0265528	0.0166334	0.028665	0.0306405	0.0309127	-0.3	-0.22	-0.25	-0.17	-0.28	-0.0416473	-0.16064
SPTB	0.08	0.1	0.12	0.18	0.1	0.1	0.03	0.12	0	0.17	0.55	-0.01	0.59	0.01	0.97	4.36	5.02	3.29	4.59	4.12	0.58	0.74	0.81	0.61	0.77	3.78	4.28	2.48	3.98	3.35	-0.691261	-0.232306	0.24445	0.289813	0.356003	0.367516	0.300821	-0.34	-0.45	-0.45	-0.25	-0.47	0.00499921	-0.269255
DAPP1	1.67	1.75	1.68	1.18	1.74	1.35	0.04	-0.3	-0.22	0.05	-0.3	-0.23	0.42	0.42	0.31	0.37	0.36	0.08	0.39	0.2	0.5	0.66	0.52	0.45	0.55	-0.13	-0.29	-0.44	-0.07	-0.34	-0.171831	-0.43079	1.25893	1.31187	2.16424	1.51003	1.97032	0.76	0.65	1.64	1.06	1.42	0.652815	0.232419
FGF10	0	0	0	0	0	0	0	0	0	0	0	0	#DIV/0!	#DIV/0!	#DIV/0!	2.08	2.61	0.96	2.29	1.47	0.39	0.35	0.28	0.28	0.36	1.69	2.26	0.68	2.01	1.1	-0.920447	-0.51292	0.0451671	0.0394117	0.126683	0.0242241	0.023237	-0.34	-0.31	-0.15	-0.26	-0.34	0.232196	-0.106587
SLC44A1	1.76	1.32	2.08	9.76	1.55	8.02	-0.25	2.23	2.09	-0.25	3.68	4.16	0.15	0.02	0	2.31	2.29	0.45	2.16	0.69	0.57	0.53	0.78	0.57	0.72	1.74	1.76	-0.32	1.59	-0.03	-1.44306	-1.27462	1.17229	1.68411	13.5369	1.65247	9.12628	0.61	1.16	12.76	1.08	8.4	3.11121	2.37699
C14orf101	4.36	4.13	4.37	4.6	4.36	4.43	-0.08	0.08	0.03	-0.05	0.05	0.02	0.25	0.27	0.76	1.09	1.09	0.17	1.03	0.46	0.61	0.63	0.67	0.63	0.66	0.48	0.46	-0.5	0.4	-0.19	-0.980769	-0.771715	0.151515	0.141914	0.564796	0.216405	0.324688	-0.45	-0.49	-0.11	-0.42	-0.33	0.491632	0.0947187
SMG6	7.8	7.89	8.03	6.81	7.74	7.01	0.02	-0.32	-0.19	0.01	-0.15	-0.09	0.83	0.08	0.34	0.29	0.23	0.07	0.23	0.09	0.59	0.65	0.65	0.47	0.4	-0.3	-0.42	-0.58	-0.24	-0.31	-0.1598	-0.0871148	7.92136	8.33806	10.5654	7.91607	8.74672	7.33	7.68	9.92	7.44	8.35	0.532713	0.227587
EXOC5	9.98	10	9.85	9.88	9.66	10.27	0	0.01	0.14	0	0	0.06	0.94	0.91	0.12	0.26	0.26	0.12	0.31	0.18	1.02	0.98	0.94	0.93	1.13	-0.76	-0.72	-0.82	-0.63	-0.95	-0.0810144	-0.258869	14.2075	14.8036	17.8122	14.8802	16.8379	13.19	13.83	16.87	13.95	15.71	0.5504	0.323048
CLTCL1	0.34	0.33	0.57	0.84	0.76	0.72	-0.01	0.23	-0.03	-0.03	0.48	-0.05	0.85	0.09	0.85	1.8	1.91	0.38	1.74	0.69	0.81	0.87	0.93	0.78	0.49	0.98	1.04	-0.56	0.96	0.2	-1.26504	-0.704854	2.92724	3.9221	7.73595	3.93651	5.68353	2.12	3.05	6.8	3.16	5.2	1.19339	0.706702
FGF22	0.03	0	0.05	0	0	0	-0.16	-0.21	0	-0.96	-0.98	0	0.42	0.42	#DIV/0!	1.06	1.37	0.28	1.49	0.46	0.72	0.59	0.75	0.53	0.36	0.34	0.78	-0.47	0.96	0.1	-1.11638	-0.832977	0.464811	0.499161	0.917573	0.408106	0.571675	-0.26	-0.09	0.17	-0.12	0.21	0.506136	0.576875
FSTL3	3.09	2.97	2.9	2.17	3.39	2.51	-0.05	-0.32	-0.36	-0.04	-0.25	-0.26	0.28	0.16	0.03	1.25	1.44	0.31	1.21	0.75	0.44	0.48	0.51	0.56	0.36	0.81	0.96	-0.19	0.66	0.39	-1.07234	-0.263663	0.51217	0.565854	1.07505	0.727344	0.887533	0.08	0.08	0.57	0.17	0.53	0.59582	0.430389
DGCR2	14.9	15.33	14.53	14.86	14.84	15.21	0.08	0.06	0.07	0.03	0.02	0.03	0.37	0.23	0.5	0.45	0.44	0.12	0.57	0.19	0.81	0.91	0.94	0.7	0.46	-0.35	-0.47	-0.82	-0.13	-0.27	-0.30866	-0.217447	6.89757	7.21276	10.4121	7.07773	8.31384	6.09	6.3	9.47	6.38	7.86	0.797888	0.392029
RNF126	20.2	21.21	19.84	17.81	19.47	19.29	0.16	-0.33	-0.03	0.05	-0.1	-0.01	0.42	0.07	0.26	0.35	0.19	0.11	0.33	0.19	1.06	1.14	1.07	0.96	0.65	-0.71	-0.95	-0.96	-0.63	-0.46	-0.00516669	0.165105	19.0308	20.0377	24.8794	20.6787	21.5226	17.97	18.9	23.81	19.72	20.87	0.7518	0.180745
MNT	3.27	3.2	3.65	3.42	3.23	3.22	-0.03	-0.09	-0.01	-0.02	-0.06	-0.01	0.36	0.06	0.75	0.21	0.16	0.06	0.14	0.07	0.84	0.81	0.86	0.8	0.46	-0.63	-0.64	-0.8	-0.66	-0.38	-0.132944	0.267819	15.9647	16.2189	21.4586	16.5841	17.1264	15.12	15.41	20.6	15.79	16.67	0.864256	0.15463
ZXDC	7.07	7.31	7.19	7.38	7.06	7.4	0.06	0.05	0.09	0.03	0.03	0.05	0.39	0.31	0.06	0.49	0.42	0.14	0.4	0.2	1.11	0.99	1.15	0.91	1.22	-0.62	-0.56	-1.01	-0.51	-1.02	-0.355071	-0.416587	16.0466	16.2393	25.257	16.3439	19.1847	14.94	15.25	24.11	15.43	17.96	1.41139	0.437354
JMJD6	3.61	3.61	3.48	3.77	3.6	3.76	0	0.11	0.06	0	0.08	0.04	0.99	0.23	0.21	0.13	0.21	0.05	0.16	0.09	0.74	0.68	0.64	0.64	0.46	-0.61	-0.47	-0.59	-0.48	-0.36	-0.113872	0.121497	13.1518	14.5927	19.0859	15.3938	16.3799	12.41	13.91	18.44	14.76	15.92	0.796384	0.21013
POLB	3.74	3.61	3.6	2.68	3.74	3.02	-0.05	-0.37	-0.28	-0.03	-0.25	-0.19	0.33	0.11	0.19	0.34	0.3	0.1	0.3	0.16	0.65	0.65	0.63	0.66	0.68	-0.3	-0.35	-0.53	-0.36	-0.52	-0.192163	-0.166791	2.78134	2.88097	3.06019	3.01077	3.25751	2.13	2.23	2.43	2.35	2.57	0.0935162	0.101157
ST6GALNAC1	0.03	0.04	0.04	0.05	0.03	0.02	0.07	0.01	-0.03	0.73	0.05	-0.21	0.18	0.93	0.77	0.96	0.7	0.22	0.77	0.38	0.42	0.41	0.33	0.39	0.14	0.54	0.29	-0.11	0.38	0.24	-0.630925	-0.17838	0.199419	0.227041	0.464285	0.134434	0.239731	-0.22	-0.18	0.14	-0.25	0.1	0.564454	0.592796
WIPI1	6.79	6.06	6.31	6.54	6.93	6.85	-0.2	0.06	-0.02	-0.11	0.04	-0.01	0.2	0.31	0.73	0.36	0.43	0.12	0.35	0.21	0.63	0.67	0.77	0.52	0.32	-0.28	-0.24	-0.64	-0.17	-0.11	-0.431969	0.120283	2.23974	2.53215	4.70788	2.71352	3.31323	1.61	1.87	3.94	2.19	2.99	0.86143	0.352523
FRMPD1	0	0	0	0	0	0	0	0	0	0	0	0	#DIV/0!	#DIV/0!	#DIV/0!	2.86	2.98	1.23	3.13	1.78	0.44	0.5	0.47	0.33	0.46	2.41	2.48	0.76	2.8	1.32	-0.955445	-0.728614	0.103747	0.112991	0.265756	0.117107	0.16981	-0.34	-0.38	-0.21	-0.22	-0.29	0.232743	-0.106754
GBA2	8.3	8.05	8.48	8.55	8.12	8.51	-0.06	0.02	0.09	-0.03	0.01	0.05	0.52	0.83	0.48	0.22	0.22	0.07	0.22	0.14	0.47	0.62	0.63	0.54	0.74	-0.24	-0.4	-0.57	-0.31	-0.6	-0.170026	-0.304632	6.17284	6.69384	10.3578	6.59294	8.6258	5.71	6.08	9.72	6.06	7.88	0.916877	0.489262
NDST1	11.62	12.03	11.89	10.71	11.66	11.02	0.08	-0.25	-0.13	0.04	-0.1	-0.05	0.34	0.07	0.04	0.19	0.18	0.1	0.25	0.14	0.63	0.72	0.62	0.48	0.67	-0.44	-0.53	-0.52	-0.23	-0.53	0.0133182	-0.339764	17.1194	17.3837	24.1761	18.1165	19.3338	16.49	16.67	23.56	17.64	18.67	1.0865	0.170602
ASNS	6.65	7	6.53	4.79	6.72	6.17	0.1	-0.52	-0.15	0.05	-0.27	-0.08	0.33	0.02	0.3	0.89	1.21	0.49	1.07	0.63	0.43	0.59	0.57	0.45	0.66	0.46	0.63	-0.08	0.62	-0.04	-0.841683	-0.810143	1.65065	2.0591	1.80589	2.03909	1.91795	1.22	1.47	1.24	1.59	1.25	-0.14339	-0.197403
AP3M2	5.08	5.14	4.92	4.04	5.09	4.66	0.02	-0.29	-0.14	0.01	-0.18	-0.08	0.75	0.02	0.06	0.26	0.28	0.09	0.29	0.18	0.68	0.68	0.78	0.71	0.89	-0.42	-0.41	-0.68	-0.42	-0.72	-0.261482	-0.282243	5.24088	5.92913	7.76418	6.43908	6.91572	4.56	5.25	6.99	5.73	6.02	0.498535	0.085857
CNGB1	0	0	0	0	0	0	0	0	0	0	0	0	#DIV/0!	#DIV/0!	#DIV/0!	0.66	0.6	0.11	0.69	0.34	0.41	0.35	0.35	0.29	0.21	0.26	0.26	-0.25	0.39	0.14	-0.708901	-0.35293	0.223507	0.207547	0.455781	0.276245	0.370217	-0.19	-0.14	0.1	-0.02	0.16	0.488668	0.426485
ST6GALNAC2	0.08	0.12	0.08	0.07	0.13	0.16	0.09	-0.01	0.05	0.52	-0.06	0.2	0.39	0.91	0.43	2.57	3.01	1.59	2.75	1.98	0.54	0.47	0.54	0.47	0.41	2.04	2.54	1.05	2.28	1.57	-0.785187	-0.360869	0.60004	0.553724	0.638401	0.529227	0.610683	0.06	0.08	0.1	0.06	0.2	0.0372614	0.289937
CHAT	0	0	0	0.01	0	0	0	0.09	0	0	8.48	0	#DIV/0!	0.42	#DIV/0!	3.86	4.61	1.31	4.17	2.08	0.51	0.48	0.57	0.46	0.45	3.34	4.13	0.74	3.71	1.64	-1.53236	-0.898719	0.0773302	0.0920136	0.0898805	0.136836	0.0386934	-0.44	-0.39	-0.48	-0.32	-0.41	-0.0949622	-0.106674
PABPC1	31.51	32.69	30.92	26.69	31.22	29.2	0.15	-0.56	-0.26	0.04	-0.14	-0.06	0.15	0.16	0.37	0.29	0.25	0.06	0.29	0.11	0.66	0.77	0.77	0.58	0.84	-0.36	-0.52	-0.71	-0.29	-0.73	-0.165421	-0.44082	15.5042	16.3435	21.5435	16.7191	18.1456	14.85	15.57	20.78	16.14	17.3	0.863518	0.201742
TESK2	3.87	3.53	3.65	3.35	3.81	3.56	-0.12	-0.11	-0.09	-0.09	-0.08	-0.07	0.07	0.63	0.75	0.35	0.44	0.09	0.49	0.22	0.62	0.66	0.67	0.58	0.7	-0.27	-0.22	-0.58	-0.08	-0.49	-0.39816	-0.534302	1.83556	2.17082	3.10308	2.27557	2.9406	1.21	1.51	2.43	1.7	2.24	0.467667	0.272094
C16orf80	12.97	13.6	12.47	13.41	12.22	13.34	0.12	0.18	0.22	0.05	0.08	0.09	0.45	0.01	0.12	0.21	0.29	0.09	0.31	0.14	0.55	0.68	0.61	0.61	0.37	-0.34	-0.39	-0.52	-0.3	-0.22	-0.141045	0.109525	5.22692	5.85041	8.22854	5.76756	6.8376	4.68	5.18	7.62	5.16	6.47	0.683985	0.385164
CSNK2A2	11.5	11.73	11.7	10.75	11.57	11.32	0.05	-0.2	-0.05	0.02	-0.08	-0.02	0.77	0.39	0.76	0.62	0.65	0.19	0.67	0.31	0.48	0.6	0.52	0.52	0.29	0.14	0.05	-0.33	0.15	0.02	-0.621419	-0.308844	3.26901	3.81758	5.86225	3.75143	4.39917	2.79	3.22	5.34	3.23	4.11	0.724259	0.323557
PTPN21	0	0	0	0	0	0	0	0	0	0	0	0	#DIV/0!	#DIV/0!	#DIV/0!	3.83	4.78	3.11	4.08	3.93	0.71	0.78	0.88	0.69	0.74	3.11	4	2.23	3.38	3.2	-0.710123	-0.0729674	0.225699	0.216393	0.183646	0.214964	0.262863	-0.49	-0.56	-0.69	-0.48	-0.47	-0.118513	0.00173883
EIF2B3	6.8	7.31	6.58	5.48	6.67	6.05	0.14	-0.32	-0.17	0.07	-0.17	-0.09	0.13	0.08	0.02	0.31	0.35	0.08	0.28	0.15	0.49	0.56	0.52	0.54	0.5	-0.18	-0.21	-0.44	-0.26	-0.36	-0.289497	-0.125176	2.6331	2.86842	3.08013	2.7196	2.95784	2.14	2.31	2.56	2.18	2.45	0.113764	0.12845
CAMK2A	0	0	0	0	0	0	0	-0.04	0	-0.08	-0.72	0	0.42	0.42	#DIV/0!	0.78	0.84	0.18	0.69	0.41	0.3	0.34	0.34	0.26	0.3	0.48	0.5	-0.16	0.43	0.1	-0.81171	-0.451922	0.175194	0.15076	0.241343	0.134914	0.169495	-0.13	-0.19	-0.1	-0.12	-0.13	0.171711	-0.0178432
TCOF1	7.2	7.52	7.19	6.47	6.98	6.46	0.08	-0.19	-0.14	0.04	-0.1	-0.07	0.36	0.24	0.11	0.37	0.27	0.07	0.36	0.16	0.62	0.61	0.6	0.6	0.63	-0.25	-0.33	-0.53	-0.23	-0.47	-0.213956	-0.284103	3.91024	3.9158	4.37746	4.00053	3.84001	3.29	3.31	3.78	3.4	3.21	0.1763	-0.0751885
CDC42	24.18	25.21	23.54	21.84	24	23.06	0.15	-0.25	-0.14	0.04	-0.07	-0.04	0.29	0.21	0.51	0.18	0.15	0.07	0.13	0.11	0.58	0.6	0.74	0.53	0.73	-0.4	-0.45	-0.67	-0.4	-0.63	-0.209452	-0.218883	13.4494	14.2342	18.1736	14.9004	15.8944	12.87	13.64	17.44	14.37	15.16	0.681248	0.146493
OSBPL3	6.89	6.89	7.44	7.52	7.05	7.37	0	0.02	0.08	0	0.01	0.04	0.99	0.22	0.43	0.43	0.4	0.11	0.38	0.23	0.56	0.58	0.57	0.53	0.61	-0.12	-0.18	-0.46	-0.15	-0.39	-0.347191	-0.323004	4.5018	4.69693	6.56568	4.95457	5.95606	3.94	4.12	6	4.42	5.34	0.591433	0.294062
EPHA8	0	0	0	0	0	0.01	-0.05	0	0.03	-0.77	0	0.88	0.42	#DIV/0!	0.72	1.85	1.89	0.57	1.59	0.97	0.23	0.18	0.19	0.15	0.17	1.62	1.72	0.38	1.44	0.81	-0.920117	-0.421158	0.0610443	0.0578462	0.0980181	0.0242241	0.0769668	-0.17	-0.12	-0.09	-0.13	-0.09	0.0636894	0.0713999
SLC12A3	0	0	0	0	0	0	0	0	0	0	0	0	#DIV/0!	#DIV/0!	#DIV/0!	0.6	0.6	0.21	0.56	0.43	0.32	0.33	0.28	0.29	0.19	0.28	0.27	-0.07	0.27	0.24	-0.587437	-0.0382258	0.199146	0.119136	0.288043	0.175985	0.193047	-0.12	-0.21	0.01	-0.11	0	0.464492	0.330637
RAD18	4.95	5.01	4.97	4.97	5	5.1	0.02	0	0.03	0.01	0	0.02	0.7	1	0.69	0.2	0.28	0.06	0.16	0.13	0.57	0.56	0.6	0.65	0.74	-0.37	-0.28	-0.54	-0.49	-0.61	-0.284911	-0.114495	3.44871	3.72228	4.40502	3.47052	3.93201	2.88	3.16	3.8	2.82	3.19	0.244791	0.150945
ATP2B1	9.17	9.05	8.71	8.65	8.78	8.29	-0.03	-0.01	-0.12	-0.01	-0.01	-0.06	0.78	0.89	0.19	0.51	0.56	0.12	0.41	0.29	0.8	0.73	0.86	0.6	0.93	-0.29	-0.17	-0.74	-0.19	-0.64	-0.592459	-0.502355	12.8608	13.2658	21.8192	13.6823	15.9597	12.06	12.53	20.96	13.08	15.03	1.45608	0.366754
TRPM5	0.02	0	0	0.01	0	0	-0.13	0.06	0.06	-0.95	1.35	4.3	0.07	0.57	0.42	0.52	0.58	0.15	0.55	0.27	0.3	0.25	0.33	0.21	0.31	0.22	0.33	-0.19	0.34	-0.04	-0.716192	-0.618032	0.14905	0.11119	0.198162	0.115665	0.11587	-0.15	-0.14	-0.13	-0.09	-0.2	0.013157	-0.196517
NCK2	15.13	15.48	14.68	13.09	14.83	13.74	0.06	-0.3	-0.2	0.02	-0.11	-0.07	0.48	0.13	0.36	0.28	0.44	0.1	0.32	0.18	0.67	0.62	0.77	0.56	0.68	-0.39	-0.18	-0.67	-0.24	-0.5	-0.532925	-0.301597	10.8749	12.0109	17.6345	12.5612	14.2515	10.2	11.4	16.86	12	13.57	1.02861	0.311207
MAP4K4	9.84	10.07	9.89	9.72	9.9	9.98	0.05	-0.04	0.02	0.02	-0.02	0.01	0.52	0.7	0.74	0.44	0.47	0.11	0.41	0.24	0.53	0.62	0.67	0.58	0.7	-0.09	-0.15	-0.55	-0.17	-0.46	-0.47513	-0.368936	9.03686	9.06167	16.3969	10.9129	12.0258	8.5	8.44	15.73	10.34	11.32	1.4831	0.211856
MGAT4A	7.95	7.99	8.84	6.49	9.9	7.37	0.01	-0.6	-0.61	0	-0.27	-0.26	0.94	0.01	0.04	0.35	0.18	0.09	0.23	0.16	0.72	0.7	0.7	0.65	0.8	-0.36	-0.52	-0.61	-0.43	-0.64	-0.0910981	-0.202927	12.8094	13.6151	16.6239	15.8195	14.8614	12.09	12.92	15.93	15.17	14.06	0.559716	-0.20397
RPL31	13.28	13.38	12.28	11.29	12.79	12.49	0.02	-0.2	-0.06	0.01	-0.08	-0.02	0.81	0.4	0.74	0.54	0.59	0.12	0.53	0.26	0.54	0.6	0.54	0.57	0.6	0	-0.01	-0.42	-0.04	-0.35	-0.629992	-0.493023	7.39057	8.10027	8.65741	7.71985	7.83458	6.85	7.5	8.12	7.15	7.23	0.156183	0.0201866
WDR1	11.53	12.01	11.43	10.67	11.52	11.19	0.1	-0.16	-0.07	0.04	-0.07	-0.03	0.24	0.32	0.3	0.2	0.23	0.07	0.24	0.11	0.68	0.59	0.74	0.67	0.82	-0.47	-0.35	-0.67	-0.43	-0.72	-0.31842	-0.266607	15.3552	16.9853	20.9496	17.8422	20.7366	14.68	16.4	20.21	17.18	19.92	0.629222	0.449781
SNX13	3.29	3.17	3.19	3.22	3.13	3.39	-0.05	0.01	0.1	-0.04	0.01	0.08	0.28	0.79	0.01	0.32	0.2	0.11	0.46	0.13	0.68	0.66	0.7	0.6	0.89	-0.36	-0.46	-0.59	-0.14	-0.76	-0.128582	-0.657343	6.36473	7.46947	9.6914	6.80965	8.63579	5.69	6.81	9	6.21	7.74	0.550022	0.410942
MS4A12	0	0	0	0	0	0	0	0	0	0	0	0	#DIV/0!	#DIV/0!	#DIV/0!	0.4	0.66	0.15	0.54	0.21	0.27	0.32	0.24	0.38	0.33	0.13	0.34	-0.09	0.16	-0.11	-0.658795	-0.523721	0.023952	0.0806245	0.161726	0.0869466	0.139002	-0.24	-0.24	-0.08	-0.29	-0.19	0.285028	0.152846
ARHGAP10	2.01	2.26	2.09	1.74	1.88	1.8	0.12	-0.18	-0.05	0.12	-0.17	-0.05	0.06	0.1	0.39	0.61	0.73	0.27	0.7	0.35	0.74	0.61	0.74	0.59	0.65	-0.13	0.12	-0.47	0.11	-0.3	-0.765493	-0.641291	5.57731	5.85846	7.96806	5.50771	6.89501	4.84	5.25	7.23	4.92	6.24	0.560812	0.396689
RPS6KA2	0.73	0.71	0.64	0.39	0.8	0.25	-0.01	-0.24	-0.53	-0.02	-0.38	-0.68	0.86	0.34	0.04	0.4	0.38	0.11	0.38	0.17	0.46	0.46	0.48	0.41	0.53	-0.06	-0.08	-0.37	-0.03	-0.36	-0.423636	-0.53094	1.65435	1.54786	3.27587	1.65891	2.32602	1.2	1.09	2.8	1.25	1.79	0.869848	0.309562
ING3	3.82	3.89	3.75	3.89	3.78	3.93	0.03	0.05	0.06	0.02	0.04	0.04	0.78	0.44	0.17	0.54	0.66	0.2	0.76	0.32	0.62	0.64	0.68	0.62	0.77	-0.08	0.02	-0.49	0.14	-0.46	-0.713151	-0.770088	4.37368	4.38794	6.29178	4.43578	5.47008	3.75	3.75	5.61	3.82	4.7	0.608655	0.302021
VASH1	4.99	5.27	5.38	6.08	5.43	5.14	0.09	0.21	-0.09	0.06	0.13	-0.05	0.6	0.2	0.24	1.23	1.28	0.35	1.35	0.64	0.86	0.8	1.04	0.85	0.99	0.37	0.48	-0.69	0.49	-0.36	-1.07987	-0.921241	4.42213	4.90829	9.51612	5.09986	6.49966	3.56	4.11	8.48	4.25	5.5	1.23254	0.402851
LMCD1	0	0	0	0.01	0	0.07	0	0.08	0.26	0	7.1	68.16	#DIV/0!	0.42	0.01	2.11	2.82	0.55	2.42	1	0.42	0.47	0.45	0.38	0.4	1.69	2.35	0.1	2.04	0.6	-1.4339	-0.883358	0.0797948	0.0455565	0.180128	0.109249	0.355706	-0.34	-0.43	-0.27	-0.27	-0.04	0.186566	0.419055
WBSCR22	2.53	2.63	2.69	2.31	2.52	2.37	0.04	-0.17	-0.07	0.04	-0.14	-0.06	0.18	0.08	0.17	0.24	0.28	0.11	0.26	0.1	0.42	0.59	0.67	0.53	0.71	-0.18	-0.31	-0.57	-0.27	-0.62	-0.27005	-0.367117	5.07473	5.29414	5.51937	5.57007	5.24843	4.66	4.71	4.85	5.04	4.54	0.0458706	-0.163434
SEL1L	11.6	11.69	11.52	11.42	11.82	11.97	0.02	-0.02	0.03	0.01	-0.01	0.01	0.8	0.85	0.71	0.38	0.25	0.09	0.31	0.21	0.92	1.01	1.12	1.03	1.27	-0.54	-0.76	-1.03	-0.72	-1.06	-0.204753	-0.25256	3.95869	4.40235	5.7168	4.3042	5.62727	3.04	3.39	4.6	3.27	4.35	0.426489	0.390914
TRIP13	7.36	7.71	6.9	7.28	6.99	7.44	0.09	0.1	0.12	0.05	0.05	0.06	0.56	0.7	0.3	0.18	0.38	0.06	0.2	0.1	0.63	0.62	0.66	0.64	0.66	-0.45	-0.24	-0.6	-0.44	-0.56	-0.385815	-0.120344	9.36861	10.1538	12.6616	10.0549	9.93653	8.74	9.53	12.01	9.42	9.28	0.533211	-0.0322881
ATP6AP1	11.86	11.87	11.41	10.81	11.83	11.44	0	-0.13	-0.08	0	-0.05	-0.03	0.97	0.23	0.19	0.1	0.08	0.03	0.12	0.06	0.33	0.34	0.31	0.32	0.41	-0.22	-0.26	-0.28	-0.2	-0.35	-0.0222736	-0.20979	4.48414	4.66022	5.7352	4.78164	4.78033	4.16	4.32	5.43	4.46	4.37	0.355664	-0.0302935
TCF3	17.13	18.03	17.36	15.89	16.97	16.45	0.15	-0.26	-0.09	0.05	-0.08	-0.03	0.32	0.15	0.58	0.4	0.32	0.11	0.31	0.11	1.02	0.93	1.15	0.81	0.64	-0.61	-0.61	-1.05	-0.5	-0.53	-0.337663	-0.0285432	22.1556	23.2553	31.6494	23.8615	26.5369	21.14	22.32	30.5	23.05	25.9	1.12494	0.40726
TRIB2	1.64	2.12	1.18	3.5	2.08	2.59	0.25	1.07	0.23	0.29	1.95	0.24	0.02	0.04	0.42	1.68	2.43	0.69	2.04	1.17	0.53	0.44	0.63	0.53	0.62	1.15	1.98	0.06	1.51	0.55	-1.34637	-0.66751	2.57658	1.90712	5.34181	2.82593	2.97708	2.05	1.46	4.72	2.29	2.36	1.30848	0.0309036
DAZAP1	26.14	27.91	25.22	23.42	24.84	24.89	0.24	-0.26	0.01	0.07	-0.07	0	0.15	0.05	0.85	0.27	0.35	0.09	0.21	0.14	1.1	0.97	1.36	0.99	0.47	-0.83	-0.62	-1.27	-0.78	-0.33	-0.473843	0.426366	24.859	25.9894	34.7828	26.169	29.6145	23.76	25.02	33.42	25.18	29.15	1.09884	0.53823
MBD3	25.91	26.99	26.53	25.1	25.39	25.99	0.15	-0.2	0.08	0.04	-0.05	0.02	0.3	0.3	0.34	0.25	0.3	0.1	0.2	0.14	1.14	0.88	1.04	0.86	0.5	-0.89	-0.58	-0.93	-0.66	-0.36	-0.288327	0.295753	22.962	24.0054	28.7203	24.8368	24.7148	21.82	23.12	27.68	23.97	24.21	0.639506	0.0344814
PRLH	0	0	0	0	0	0.07	0	0	0.26	0	0	68	#DIV/0!	#DIV/0!	0.42	0.31	0.38	0.14	0.41	0.22	0.41	0.41	0.41	0.35	0.33	-0.1	-0.02	-0.27	0.06	-0.11	-0.456464	-0.415485	0.790839	0.817156	0.557684	0.789757	0.732234	0.38	0.41	0.15	0.44	0.4	-0.352819	-0.0420672
HLTF	13.29	13.91	12.12	16	5.33	15.36	0.12	0.73	2.2	0.05	0.32	1.88	0.62	0.06	0	0.79	1.34	0.19	3.13	0.67	0.8	0.75	0.82	0.61	0.92	-0.01	0.58	-0.63	2.52	-0.26	-1.10113	-1.66615	2.29722	2.4565	5.85132	0.83385	3.88669	1.49	1.7	5.03	0.22	2.96	1.28254	1.53417
FAM50A	7.44	7.14	7.14	7.42	7.24	7.34	-0.08	0.07	0.03	-0.04	0.04	0.01	0.25	0.43	0.8	0.1	0.08	0.04	0.15	0.05	0.28	0.23	0.32	0.22	0.3	-0.18	-0.15	-0.28	-0.07	-0.25	-0.192222	-0.326943	1.58058	1.91411	3.01503	1.98488	2.08009	1.3	1.69	2.7	1.77	1.78	0.482191	0.00586357
FAM3A	3.34	3.24	3.26	3.23	3.21	3.18	-0.04	-0.01	-0.01	-0.03	-0.01	-0.01	0.59	0.91	0.9	0.13	0.09	0.02	0.13	0.05	0.35	0.34	0.33	0.21	0.36	-0.22	-0.25	-0.3	-0.07	-0.31	-0.0768055	-0.385952	3.8288	4.0754	5.66687	4.3687	4.48834	3.48	3.74	5.34	4.16	4.13	0.531575	-0.0119924
CPSF1	15.28	15.75	15.49	14.3	14.95	14.93	0.08	-0.22	0	0.03	-0.08	0	0.43	0.08	0.93	0.16	0.26	0.08	0.2	0.09	0.58	0.66	0.64	0.56	0.75	-0.42	-0.4	-0.56	-0.36	-0.65	-0.156026	-0.293512	7.25369	8.181	10.6862	7.58716	9.07761	6.67	7.52	10.05	7.03	8.33	0.602999	0.331628
MYO3B	0.34	0.29	0.31	0.38	0.23	0.47	-0.06	0.08	0.29	-0.15	0.2	1.04	0.17	0.6	0.24	1.37	1.49	0.16	1.51	0.44	0.32	0.4	0.37	0.35	0.39	1.06	1.09	-0.2	1.15	0.05	-1.13942	-1.00675	0.0584435	0.0708773	0.159234	0.0736333	0.115765	-0.26	-0.33	-0.21	-0.28	-0.27	0.166521	0.00820685
CYBRD1	11.51	11.06	11.07	9.96	12.05	10.43	-0.09	-0.24	-0.34	-0.04	-0.1	-0.13	0.54	0.5	0.27	0.21	0.24	0.07	0.22	0.15	0.67	0.77	0.78	0.69	0.84	-0.46	-0.53	-0.7	-0.47	-0.7	-0.157671	-0.212146	17.9179	18.9882	23.314	20.744	21.1552	17.25	18.22	22.54	20.06	20.31	0.67612	0.0397811
CDH19	0	0	0	0	0	0	0	0	0	0	0	0	#DIV/0!	#DIV/0!	#DIV/0!	0.84	0.89	0.13	0.94	0.28	0.42	0.4	0.44	0.43	0.19	0.42	0.49	-0.31	0.51	0.09	-0.895469	-0.541975	0.0398293	0.0683348	0.101904	0.0247046	0.0846424	-0.38	-0.33	-0.34	-0.41	-0.1	-0.0156428	0.426934
PDCD2	9.67	9.8	9.48	8.23	9.47	9.02	0.03	-0.3	-0.1	0.01	-0.13	-0.05	0.77	0.01	0.32	0.35	0.32	0.1	0.35	0.18	0.56	0.64	0.62	0.52	0.66	-0.21	-0.32	-0.52	-0.17	-0.47	-0.21581	-0.382157	8.41463	8.67343	9.78664	9.04604	9.37349	7.85	8.03	9.17	8.53	8.72	0.274708	0.0459463
SLC6A15	0	0	0	0	0	0	0	0	0	0	0	0	#DIV/0!	#DIV/0!	#DIV/0!	2.04	2.31	0.46	2.16	0.95	0.37	0.44	0.32	0.31	0.38	1.67	1.87	0.14	1.85	0.57	-1.21713	-0.820729	0.0451671	0.0499002	0.0633416	0.0548646	0.0769668	-0.33	-0.39	-0.25	-0.25	-0.3	0.167067	-0.0627639
RDH11	9.45	9.42	9.12	9.84	8.72	10.01	-0.01	0.17	0.3	0	0.08	0.15	0.92	0.09	0.04	0.54	0.64	0.14	0.44	0.19	0.76	0.69	0.92	0.77	0.96	-0.22	-0.05	-0.78	-0.33	-0.77	-0.806839	-0.416509	3.48992	3.88147	5.41006	3.49666	4.70683	2.73	3.19	4.49	2.73	3.75	0.46794	0.401866
PRKACA	5.19	5.3	5.56	4.91	5.19	4.97	0.03	-0.2	-0.07	0.02	-0.12	-0.04	0.61	0.23	0.25	0.41	0.45	0.14	0.41	0.18	0.9	0.75	1.05	0.81	0.6	-0.49	-0.3	-0.91	-0.4	-0.42	-0.548091	-0.0158199	6.38062	6.67255	11.1368	6.60388	8.17578	5.48	5.92	10.09	5.79	7.58	1.04186	0.488618
LPHN1	9.93	10.64	10.81	9.2	10.07	9.34	0.16	-0.36	-0.17	0.07	-0.15	-0.07	0.27	0	0.22	0.5	0.32	0.1	0.31	0.21	0.85	0.69	0.8	0.59	0.37	-0.36	-0.37	-0.7	-0.28	-0.16	-0.319545	0.184508	12.7448	12.93	18.5095	13.1187	14.4184	11.89	12.24	17.71	12.53	14.05	0.999295	0.294312
SPP2	0	0	0	0	0	0	0	0	0	0	0	0	#DIV/0!	#DIV/0!	#DIV/0!	1.06	0.91	0.18	0.88	0.37	0.25	0.28	0.33	0.28	0.33	0.81	0.62	-0.15	0.6	0.03	-0.879798	-0.715365	0.0425663	0.0437553	0.0470663	0.0128328	0.0538347	-0.21	-0.24	-0.28	-0.27	-0.28	-0.0555354	-0.0164786
ACTN1	11.21	11.67	11.09	9.9	11.28	10.77	0.09	-0.26	-0.11	0.04	-0.11	-0.04	0.36	0.03	0.12	0.62	0.7	0.2	0.61	0.3	0.89	1.05	1.02	0.91	1.1	-0.27	-0.36	-0.82	-0.31	-0.8	-0.426123	-0.473199	19.5439	20.0657	29.423	21.3021	25.316	18.65	19.01	28.41	20.39	24.22	1.36427	0.572649
ZFYVE26	4.41	4.36	4.47	4	4.42	4.23	-0.02	-0.16	-0.06	-0.01	-0.11	-0.04	0.81	0.02	0.2	0.25	0.29	0.08	0.3	0.16	0.9	0.84	0.87	0.83	0.98	-0.65	-0.55	-0.79	-0.54	-0.82	-0.205073	-0.239543	6.25824	6.7599	7.26874	6.83405	7.45691	5.36	5.92	6.4	6	6.48	0.137348	0.13571
RPS6KA6	0	0	0	0	0	0	0	0	0	0	0	0	#DIV/0!	#DIV/0!	#DIV/0!	0.44	0.54	0.07	0.55	0.16	0.11	0.16	0.15	0.14	0.18	0.34	0.39	-0.08	0.41	-0.02	-0.681348	-0.657404	0.0160134	0.0428547	0.0162752	0.0247046	0.0154564	-0.09	-0.11	-0.13	-0.11	-0.16	-0.0417369	-0.0949023
EPN2	1.78	1.49	1.4	2.71	1.55	2.07	-0.16	0.65	0.27	-0.16	0.94	0.33	0.13	0.01	0.06	0.53	0.75	0.27	0.74	0.42	0.34	0.34	0.31	0.34	0.14	0.18	0.41	-0.04	0.41	0.28	-0.671152	-0.15691	1.63203	1.40807	3.02104	1.42292	2.12499	1.29	1.07	2.71	1.09	1.98	0.846433	0.51121
PTPN18	6.58	6.45	6.29	7.3	6.48	7.24	-0.04	0.27	0.2	-0.02	0.16	0.12	0.54	0.02	0.06	0.41	0.46	0.1	0.4	0.18	0.65	0.49	0.55	0.5	0.61	-0.24	-0.03	-0.44	-0.1	-0.43	-0.598332	-0.449186	4.02822	3.76186	6.8208	4.10512	5.58238	3.38	3.27	6.27	3.6	4.97	0.971694	0.467663
LIMS2	0.18	0.22	0.27	0.12	0.15	0.17	0.07	-0.25	0.03	0.25	-0.57	0.1	0.3	0.09	0.71	0.5	0.58	0.13	0.5	0.31	0.35	0.35	0.39	0.51	0.4	0.14	0.23	-0.26	-0.02	-0.08	-0.69908	-0.205998	0.167256	0.253103	0.335476	0.161541	0.324268	-0.18	-0.1	-0.05	-0.35	-0.07	0.112621	0.42651
ACCN4	0.12	0.11	0.21	0.23	0.18	0.18	-0.02	0.02	0	-0.1	0.07	0	0.75	0.84	1	2.12	2.38	0.99	2.21	1.29	0.39	0.41	0.45	0.38	0.49	1.73	1.98	0.54	1.83	0.8	-0.90868	-0.639314	0.297419	0.549803	0.594487	0.495053	0.462956	-0.1	0.14	0.14	0.12	-0.03	-0.00537764	-0.38315
SPEG	0	0	0.01	0.06	0	0.02	-0.02	0.2	0.11	-0.47	6.73	3.08	0.42	0.34	0.32	1.67	1.91	0.47	1.66	0.73	0.29	0.3	0.32	0.27	0.4	1.38	1.62	0.15	1.39	0.33	-1.10406	-0.802692	0.100874	0.0998004	0.134821	0.0676974	0.154983	-0.19	-0.2	-0.19	-0.21	-0.24	0.0116104	-0.0533557
LNX1	0	0	0	0.01	0	0	-0.05	0.03	0.05	-0.76	0.74	3.07	0.42	0.4	0.42	0.97	0.91	0.22	0.97	0.39	0.24	0.33	0.28	0.26	0.28	0.73	0.58	-0.07	0.71	0.12	-0.804624	-0.648345	0.0344915	0.056045	0.104396	0.0608006	0.100624	-0.2	-0.27	-0.18	-0.2	-0.18	0.134441	0.0407345
ALDH3A2	4.99	3.95	6.88	7.22	3.08	7.44	-0.35	0.09	1.34	-0.21	0.05	1.41	0.04	0.49	0.01	1.64	0.96	0.22	1.72	0.37	0.5	0.58	0.77	0.58	0.31	1.14	0.38	-0.55	1.14	0.06	-0.962565	-0.986996	1.77889	3.61942	7.37995	1.66677	5.95407	1.28	3.04	6.61	1.09	5.65	1.1514	1.75777
TFRC	22.81	25.87	23.06	19.65	23.22	21.53	0.44	-0.52	-0.25	0.13	-0.15	-0.07	0.09	0.05	0.18	0.31	0.24	0.12	0.38	0.2	1.02	0.93	1.07	0.91	1.16	-0.72	-0.69	-0.95	-0.53	-0.96	-0.206136	-0.352212	15.5629	16.4659	19.7557	17.0296	18.2688	14.54	15.54	18.68	16.12	17.11	0.538078	0.171796
SREBF1	11.81	12.46	12.06	12.4	10.49	11.94	0.13	0.07	0.31	0.06	0.03	0.14	0.53	0.07	0.01	0.15	0.19	0.1	0.21	0.13	0.78	0.78	0.8	0.66	0.34	-0.63	-0.58	-0.7	-0.45	-0.21	-0.107231	0.299768	16.2019	15.111	19.0421	15.6667	16.9871	15.43	14.34	18.24	15	16.65	0.683616	0.292401
TRPC5	0	0	0	0	0	0	0	0	0	0	0	0	#DIV/0!	#DIV/0!	#DIV/0!	0.88	1	0.12	0.76	0.31	0.12	0.11	0.12	0.11	0.09	0.77	0.89	0	0.65	0.22	-0.939264	-0.453541	0.0344915	0.0236789	0.0265389	0.0118718	0.0389034	-0.08	-0.08	-0.09	-0.1	-0.05	-0.0241945	0.128974
AFF4	5.89	5.79	6.09	5.62	6.18	5.83	-0.03	-0.14	-0.1	-0.02	-0.08	-0.06	0.51	0.05	0.12	0.32	0.27	0.08	0.32	0.12	0.65	0.66	0.75	0.55	0.8	-0.34	-0.39	-0.67	-0.23	-0.68	-0.270099	-0.46907	7.73685	8.934	13.2257	9.77036	11.7626	7.09	8.27	12.48	9.22	10.96	0.923276	0.387944
UBE2D1	7.94	7.86	8.06	8.64	8.22	8.9	-0.02	0.14	0.16	-0.01	0.07	0.08	0.52	0.23	0.05	1.08	0.85	0.13	0.99	0.33	0.99	0.91	1	0.86	1.01	0.09	-0.06	-0.88	0.13	-0.68	-0.849084	-0.903742	2.91629	3.32679	6.9749	3.53197	5.23056	1.92	2.42	5.97	2.68	4.22	1.22763	0.587027
MPP5	3.97	3.83	3.9	3.64	3.71	3.82	-0.05	-0.1	0.04	-0.04	-0.07	0.03	0.22	0.07	0.01	0.88	1.02	0.25	1.08	0.43	0.95	0.96	1.1	0.95	1.19	-0.08	0.06	-0.85	0.13	-0.76	-0.957473	-0.94438	8.12501	8.07998	11.8523	8.10184	10.2353	7.17	7.12	10.75	7.15	9.04	0.858238	0.469317
RHOBTB1	1.48	1.37	1.37	0.34	1.28	0.96	-0.06	-0.79	-0.21	-0.07	-0.75	-0.25	0.34	0.18	0.35	3.1	3.37	1.17	3.01	1.93	0.65	0.68	0.75	0.63	0.73	2.45	2.7	0.42	2.38	1.2	-1.28979	-0.62165	0.151242	0.233768	0.414726	0.195715	0.324163	-0.49	-0.44	-0.33	-0.44	-0.41	0.124588	0.0344473
ASAH2C	0	0	0	0	0	0	0	0	0	0	0	0	#DIV/0!	#DIV/0!	#DIV/0!	0	0	0	0	0	0	0	0	0	0	0	0	0	0	0	#DIV/0!	#DIV/0!	0	0	0	0	0	0	0	0	0	0	#DIV/0!	#DIV/0!
SMC1A	8.96	9.25	8.89	8.99	8.72	9.28	0.07	0.02	0.13	0.03	0.01	0.06	0.55	0.87	0.08	0.11	0.12	0.03	0.11	0.06	0.32	0.35	0.39	0.33	0.4	-0.21	-0.23	-0.36	-0.22	-0.34	-0.175383	-0.159999	4.28389	4.72336	5.38279	4.73797	4.96233	3.97	4.38	4.99	4.41	4.56	0.20113	0.0527141
HSD17B10	19.67	20.54	19.25	16.13	18.8	17.94	0.14	-0.52	-0.14	0.04	-0.16	-0.05	0.31	0	0.14	0.14	0.08	0.03	0.13	0.04	0.34	0.34	0.25	0.36	0.29	-0.2	-0.27	-0.22	-0.22	-0.25	0.070014	-0.0465567	1.70088	1.79768	1.79768	2.09059	1.87684	1.36	1.46	1.55	1.73	1.58	0.0548744	-0.083158
MARK2	5.87	6.02	6.14	5.9	5.85	5.99	0.04	-0.07	0.04	0.02	-0.04	0.02	0.52	0.58	0.04	0.25	0.19	0.09	0.18	0.08	0.75	0.8	0.73	0.8	0.83	-0.5	-0.61	-0.64	-0.62	-0.74	-0.0197493	-0.103965	11.2314	12.2006	14.7221	11.9575	13.947	10.48	11.4	14	11.15	13.12	0.515136	0.399169
HMMR	10.02	10.33	9.68	11.5	9.43	11.59	0.07	0.4	0.47	0.03	0.19	0.23	0.44	0.29	0.02	0.15	0.18	0.06	0.17	0.06	0.72	0.65	0.74	0.68	0.77	-0.57	-0.47	-0.68	-0.51	-0.71	-0.198153	-0.179378	14.288	15.6617	17.3326	16.2125	16.4735	13.57	15.01	16.59	15.53	15.71	0.280523	0.0320072
CHFR	5.4	5.24	5.6	4.76	5.36	5.17	-0.05	-0.26	-0.06	-0.03	-0.15	-0.04	0.6	0	0.24	0.72	0.69	0.21	0.73	0.44	0.28	0.24	0.19	0.24	0.33	0.44	0.45	0.02	0.49	0.11	-0.623465	-0.486894	0.0398293	0.0612893	0.0552039	0.0429928	0.0695011	-0.24	-0.18	-0.13	-0.2	-0.26	0.0916777	-0.0932067
TRHDE	0	0	0	0	0	0	0	-0.04	0	0	-0.73	0	#DIV/0!	0.42	#DIV/0!	1.22	1.36	0.21	1.31	0.49	0.39	0.31	0.25	0.37	0.43	0.83	1.05	-0.04	0.95	0.06	-1.0443	-0.882544	0.0372285	0.065633	0.116419	0.0251851	0.0692911	-0.36	-0.24	-0.13	-0.34	-0.36	0.18309	-0.0181455
P4HA2	0.09	0.03	0.3	0.31	0.46	0.1	-0.15	0.01	-0.47	-0.59	0.02	-0.77	0.07	0.94	0.01	0.31	0.52	0.13	0.35	0.19	0.59	0.55	0.64	0.57	0.66	-0.27	-0.03	-0.51	-0.21	-0.47	-0.645572	-0.309323	10.9248	9.20873	11.8092	10.3541	10.4134	10.34	8.66	11.17	9.79	9.75	0.562992	-0.00800009
FCGR2B	1.81	1.82	1.34	6.32	2.21	4.46	0.01	1.8	0.87	0.01	3.71	1.02	0.94	0.03	0.06	0.01	0.03	0.01	0	0.02	0.02	0.01	0.01	0.05	0.03	-0.01	0.01	-0.01	-0.05	-0.01	-0.129832	0.190366	0.0372285	0.0209771	0.135187	0.0370569	0.0542547	0.02	0.01	0.12	-0.02	0.03	0.322843	0.211332
NFATC3	12.68	12.85	13.08	14.58	12.72	14.44	0.03	0.29	0.33	0.01	0.11	0.13	0.69	0.11	0.02	0.4	0.31	0.08	0.39	0.19	0.54	0.57	0.66	0.53	0.27	-0.14	-0.26	-0.58	-0.15	-0.08	-0.344022	0.151314	4.42733	4.63543	10.5743	4.58013	8.30226	3.89	4.06	9.91	4.05	8.03	1.56577	1.1468
TRNT1	7.01	6.87	6.81	7.43	6.95	7.6	-0.04	0.17	0.17	-0.02	0.09	0.09	0.4	0.18	0.25	0.32	0.3	0.07	0.3	0.14	0.58	0.68	0.76	0.6	0.74	-0.26	-0.38	-0.69	-0.29	-0.6	-0.299332	-0.325038	9.89228	10.0427	13.2415	10.4977	11.8992	9.31	9.37	12.48	9.9	11.16	0.666035	0.274756
ACADVL	24.78	25.54	23.96	23.14	23.71	23.77	0.11	-0.12	0.01	0.03	-0.03	0	0.11	0.37	0.93	0.15	0.16	0.07	0.17	0.09	0.6	0.6	0.59	0.5	0.31	-0.45	-0.45	-0.52	-0.33	-0.22	-0.0758185	0.151311	9.54204	10.1587	12.092	10.0919	12.4732	8.94	9.56	11.5	9.59	12.16	0.424008	0.551104
STK10	17.06	17.73	17.57	13.49	16.77	15.38	0.11	-0.73	-0.25	0.04	-0.23	-0.08	0.27	0.05	0.22	0.19	0.13	0.1	0.25	0.11	0.69	0.71	0.74	0.65	0.91	-0.5	-0.58	-0.64	-0.4	-0.8	-0.0505991	-0.362833	16.5803	17.1737	18.232	17.8721	18.7336	15.89	16.46	17.5	17.22	17.82	0.177623	0.100866
FBXW11	11.47	11.75	10.86	9.78	11.13	10.7	0.06	-0.24	-0.09	0.02	-0.1	-0.04	0.32	0.08	0.36	0.21	0.13	0.08	0.3	0.07	0.56	0.78	0.78	0.66	0.94	-0.35	-0.65	-0.7	-0.36	-0.86	-0.038744	-0.452996	12.2979	12.9478	15.7835	13.9067	13.8128	11.74	12.16	15.01	13.24	12.88	0.545694	-0.071717
ACAP1	26.25	26.83	26.04	23.57	25.17	24.66	0.08	-0.35	-0.07	0.02	-0.1	-0.02	0.46	0.35	0.77	0.19	0.14	0.05	0.24	0.09	0.54	0.66	0.63	0.58	0.28	-0.35	-0.51	-0.59	-0.34	-0.19	-0.0685637	0.214321	10.7351	10.6677	13.1539	11.0487	13.7434	10.2	10.01	12.52	10.47	13.46	0.529208	0.612324
CRMP1	0	0	0	0	0	0	0	0	0	0	0	0	#DIV/0!	#DIV/0!	#DIV/0!	1.36	1.69	0.29	1.45	0.54	0.22	0.22	0.19	0.19	0.21	1.14	1.47	0.1	1.26	0.33	-1.09776	-0.737788	0.0372285	0.0428547	0.0346766	0.0242241	0.0385884	-0.18	-0.18	-0.15	-0.17	-0.17	0.0415801	-0.00207413
EVC	0	0	0	0	0	0	0	0	0	0	0	0	#DIV/0!	#DIV/0!	#DIV/0!	1.6	2.17	0.63	1.94	0.91	0.23	0.24	0.28	0.21	0.33	1.38	1.92	0.36	1.73	0.58	-1.0381	-0.761418	0.0477679	0.0428547	0.0509518	0.0182882	0.0309127	-0.18	-0.2	-0.22	-0.19	-0.3	-0.0345966	-0.161495
DERL2	5.66	5.8	5.56	5.8	5.73	6.06	0.04	0.07	0.1	0.02	0.04	0.06	0.21	0.29	0.22	0.13	0.19	0.07	0.19	0.12	0.58	0.67	0.72	0.59	0.37	-0.45	-0.49	-0.65	-0.4	-0.24	-0.153182	0.195455	7.36086	7.75065	10.0439	8.15794	8.7587	6.78	7.08	9.32	7.57	8.39	0.554407	0.206506
SIDT1	0.08	0.07	0.14	0.16	0.11	0.11	-0.01	0.04	-0.01	-0.04	0.17	-0.05	0.89	0.47	0.73	1.81	2.16	1.18	2.35	1.72	0.53	0.55	0.61	0.51	0.58	1.29	1.61	0.56	1.83	1.14	-0.707976	-0.400181	0.529273	0.679163	0.657169	0.794391	0.410171	0	0.13	0.04	0.28	-0.17	-0.206443	-0.673737
NDE1	8.07	7.99	8.17	7.13	8.01	7.38	-0.02	-0.27	-0.16	-0.01	-0.13	-0.08	0.64	0.04	0.01	0.16	0.12	0.07	0.18	0.13	0.73	0.6	0.78	0.69	0.43	-0.57	-0.48	-0.72	-0.52	-0.3	-0.213371	0.243402	11.9868	12.8925	14.2511	13.4828	13.7487	11.26	12.29	13.47	12.79	13.32	0.231582	0.103925
MRVI1	0.26	0.22	0.34	0.39	0.3	0.22	-0.05	0.06	-0.12	-0.13	0.14	-0.28	0.62	0.7	0.37	0.51	0.47	0.16	0.57	0.38	0.5	0.44	0.56	0.47	0.49	0.02	0.03	-0.4	0.1	-0.11	-0.658675	-0.453804	0.576088	0.644837	0.758706	0.609277	0.733074	0.08	0.2	0.2	0.14	0.24	-0.00883821	0.1697
TMEM38A	0.99	0.99	0.87	0.62	0.9	0.59	0	-0.21	-0.25	-0.01	-0.29	-0.34	0.95	0.26	0.23	0.33	0.32	0.14	0.36	0.21	0.85	0.78	0.83	0.79	0.34	-0.52	-0.47	-0.69	-0.43	-0.14	-0.207275	0.392949	8.66059	8.89226	11.0895	9.6266	9.54088	7.81	8.11	10.26	8.84	9.2	0.50236	0.084845
AP1M1	21.46	21.94	20.76	20.05	20.55	20.79	0.07	-0.11	0.04	0.02	-0.03	0.01	0.58	0.45	0.13	0.26	0.21	0.08	0.25	0.14	1.07	0.88	0.91	0.84	0.41	-0.81	-0.67	-0.83	-0.59	-0.27	-0.132949	0.340446	7.76326	8.35454	12.1842	8.88082	9.64613	6.7	7.47	11.27	8.04	9.23	0.877838	0.286622
PVR	5.56	5.98	5.39	5.31	5.43	5.21	0.12	-0.02	-0.07	0.07	-0.02	-0.04	0.43	0.74	0.37	0.81	0.82	0.24	0.92	0.49	0.81	0.69	0.78	0.74	0.28	0	0.13	-0.55	0.18	0.21	-0.821692	0.045263	3.83181	4.04139	5.71188	3.76135	4.05093	3.02	3.35	4.93	3.02	3.77	0.549353	0.286563
IKBKG	0.81	0.76	0.78	0.78	0.72	0.69	-0.03	0	-0.03	-0.05	0.01	-0.04	0.16	0.95	0.67	0.13	0.1	0.04	0.11	0.05	0.27	0.2	0.29	0.23	0.25	-0.14	-0.1	-0.25	-0.11	-0.2	-0.259975	-0.14816	3.36851	4.0184	6.82586	3.6478	5.07631	3.1	3.82	6.53	3.42	4.83	0.843603	0.489173
XRCC1	15.03	15.23	15.1	15.19	14.9	16.17	0.04	0.02	0.23	0.01	0.01	0.09	0.68	0.94	0.29	0.48	0.43	0.09	0.37	0.16	0.8	0.86	0.89	0.72	0.53	-0.32	-0.43	-0.81	-0.35	-0.37	-0.334542	-0.0240652	4.64893	4.80447	6.5821	4.973	6.41365	3.85	3.94	5.69	4.25	5.88	0.56306	0.513342
SCARB1	8.88	8.91	8.98	7.12	8.78	7.48	0.01	-0.46	-0.32	0	-0.21	-0.15	0.93	0.02	0.02	0.33	0.31	0.09	0.35	0.15	0.55	0.48	0.55	0.51	0.49	-0.22	-0.16	-0.46	-0.16	-0.34	-0.379042	-0.251724	1.95067	1.73327	2.58366	1.85782	2.08661	1.4	1.26	2.03	1.34	1.6	0.426372	0.146
CYP2W1	0	0	0	0	0	0	0	0	0	0	0	0	#DIV/0!	#DIV/0!	#DIV/0!	0.34	0.41	0.07	0.34	0.21	0.32	0.26	0.28	0.26	0.26	0.02	0.15	-0.21	0.08	-0.05	-0.602526	-0.359491	0.170129	0.139212	0.222575	0.159138	0.254767	-0.15	-0.12	-0.06	-0.1	-0.01	0.148184	0.276589
MCM2	26.38	28.92	24.92	24.45	24.94	25.72	0.34	-0.07	0.11	0.1	-0.02	0.03	0.14	0.74	0.37	0.42	0.4	0.11	0.33	0.19	0.91	0.81	0.95	0.9	1.16	-0.49	-0.41	-0.84	-0.57	-0.97	-0.390155	-0.317249	12.2239	11.5128	14.3902	11.9004	12.9565	11.32	10.71	13.44	11	11.8	0.55644	0.168092
MOV10L1	0.01	0.01	0.01	0.01	0.02	0.01	-0.05	0.01	-0.05	-0.54	0.15	-0.41	0.28	0.89	0.57	0.66	0.69	0.18	0.56	0.37	0.45	0.54	0.51	0.58	0.27	0.21	0.15	-0.33	-0.02	0.1	-0.692798	0.333678	0.332183	0.291614	0.488331	0.332551	0.548018	-0.12	-0.24	-0.02	-0.24	0.27	0.426604	0.719255
PANX2	0.97	1.12	1.2	1.35	1.28	1.22	0.11	0.1	-0.04	0.16	0.13	-0.04	0.16	0.72	0.8	0.98	1.08	0.28	0.87	0.48	0.61	0.54	0.67	0.55	0.24	0.36	0.54	-0.39	0.32	0.24	-0.962145	-0.112999	2.5904	2.62236	5.36358	2.50848	3.27507	1.98	2.08	4.7	1.96	3.04	1.00476	0.482163
RP3-402G11.5	12.54	12.55	12.4	12.06	12.46	12.63	0	-0.07	0.03	0	-0.03	0.01	0.99	0.14	0.53	0.35	0.46	0.1	0.4	0.23	0.93	0.92	0.98	0.89	0.62	-0.58	-0.46	-0.88	-0.49	-0.39	-0.363916	0.109659	12.1405	12.3041	18.1168	12.9234	14.9164	11.21	11.39	17.14	12.03	14.29	1.07729	0.440948
TP63	0	0	0	0	0	0	0	0	0.04	0	0	2.41	#DIV/0!	#DIV/0!	0.42	1.46	1.69	0.27	1.66	0.65	0.56	0.54	0.57	0.63	0.53	0.91	1.15	-0.31	1.02	0.13	-1.20663	-0.837257	0.0424301	0.101602	0.300799	0.0928825	0.170125	-0.51	-0.44	-0.27	-0.54	-0.36	0.200611	0.193421
ALPK1	1.84	1.76	1.79	2.46	1.87	2.42	-0.04	0.32	0.27	-0.04	0.37	0.3	0.33	0.01	0.01	0.48	0.49	0.1	0.43	0.24	0.65	0.62	0.61	0.7	0.73	-0.17	-0.13	-0.51	-0.27	-0.49	-0.484871	-0.254959	3.54343	3.6219	6.7494	3.35228	5.70907	2.9	3	6.14	2.65	4.98	1.03838	0.842212
LLGL2	0.68	0.66	0.61	0.96	0.62	0.86	-0.02	0.28	0.19	-0.04	0.58	0.38	0.53	0.04	0	0.16	0.2	0.05	0.32	0.08	0.24	0.26	0.31	0.22	0.14	-0.09	-0.06	-0.26	0.1	-0.06	-0.355978	-0.399568	0.124962	0.154945	0.178002	0.128498	0.239416	-0.12	-0.1	-0.13	-0.1	0.1	-0.0639363	0.445672
PDE8A	3.35	3.46	3.27	3.63	3.45	3.63	0.04	0.14	0.07	0.03	0.11	0.05	0.57	0.01	0.16	0.67	0.58	0.2	0.55	0.33	1.08	1.13	1.16	0.95	1.3	-0.41	-0.55	-0.97	-0.4	-0.97	-0.336292	-0.490025	12.654	12.9097	19.9088	13.4744	16.0846	11.57	11.78	18.75	12.53	14.78	1.26112	0.43136
CLCN4	0.07	0.12	0.08	0.16	0.09	0.11	0.1	0.15	0.04	0.58	0.89	0.18	0.07	0.3	0.52	0.57	0.67	0.12	0.46	0.33	0.23	0.21	0.24	0.24	0.32	0.34	0.46	-0.12	0.22	0	-0.757865	-0.456577	0.138238	0.234828	0.62	0.169399	0.409961	-0.09	0.02	0.38	-0.07	0.09	0.560435	0.396934
NLE1	12.1	12.4	11.72	10.61	11.59	10.94	0.06	-0.23	-0.14	0.03	-0.09	-0.06	0.58	0.02	0.47	0.36	0.46	0.14	0.46	0.3	0.52	0.47	0.56	0.49	0.34	-0.16	-0.01	-0.43	-0.03	-0.04	-0.639641	-0.0227116	3.93679	3.58191	3.93971	4.07705	3.57946	3.41	3.11	3.38	3.59	3.24	0.103871	-0.134289
SDHA	7.02	7.33	7.05	6.53	6.79	6.81	0.08	-0.14	0.01	0.04	-0.07	0	0.1	0.11	0.65	0.13	0.13	0.06	0.14	0.08	0.54	0.47	0.54	0.56	0.73	-0.41	-0.34	-0.49	-0.42	-0.65	-0.155355	-0.22464	7.94133	8.29351	11.0836	7.91048	8.8853	7.4	7.82	10.54	7.35	8.15	0.633895	0.203584
SMARCE1	6.16	6.29	6.23	5.44	6.04	5.79	0.04	-0.23	-0.07	0.02	-0.13	-0.04	0.38	0.11	0.47	2.09	2.47	1.3	2.43	1.61	0.57	0.39	0.49	0.43	0.26	1.52	2.08	0.81	2.01	1.34	-0.749632	-0.36268	0.0479041	0.0385111	0.0920066	0.0548646	0.0695011	-0.52	-0.35	-0.4	-0.37	-0.19	-0.0530129	0.235807
FNDC8	0.01	0	0	0	0.01	0.01	-0.1	0	0	-0.92	0	0.01	0.42	#DIV/0!	1	0.67	0.51	0.17	0.56	0.35	0.46	0.49	0.4	0.47	0.21	0.21	0.02	-0.23	0.09	0.15	-0.499577	0.12573	0.848316	0.875162	1.64659	0.800327	1.22158	0.39	0.39	1.24	0.33	1.02	0.670268	0.591155
GSDMB	0.65	0.66	0.62	0.76	0.67	0.67	0.01	0.12	0	0.01	0.22	0	0.9	0.15	1	0.14	0.34	0.08	0.2	0.15	0.58	0.42	0.47	0.42	0.17	-0.44	-0.07	-0.39	-0.22	-0.03	-0.460662	0.391228	2.38852	2.2693	1.66	2.148	2.02373	1.81	1.85	1.19	1.73	1.85	-0.376756	0.0645067
KDM5A	10.57	10.78	10.64	9.93	10.58	10.37	0.05	-0.16	-0.04	0.02	-0.07	-0.02	0.57	0.38	0.49	0.18	0.16	0.07	0.21	0.08	0.61	0.72	0.69	0.7	0.8	-0.43	-0.56	-0.62	-0.49	-0.72	-0.0587751	-0.208803	7.74123	8.60017	10.4748	8.66812	9.46591	7.13	7.88	9.79	7.96	8.67	0.453053	0.172267
ADAM11	1.17	1.37	1.4	1.27	0.91	1	0.13	-0.08	0.06	0.17	-0.1	0.1	0.27	0.79	0.68	2.2	2.31	0.77	2.4	1.18	0.44	0.45	0.51	0.43	0.25	1.77	1.87	0.26	1.97	0.93	-1.09838	-0.609569	0.731021	0.570198	0.828059	0.567245	0.509955	0.29	0.12	0.32	0.14	0.26	0.29486	0.190503
PPP2R3A	0.01	0.01	0.01	0.05	0	0.02	-0.01	0.14	0.12	-0.13	2.5	3.66	0.75	0.02	0.04	4.29	4.7	1.49	4.49	2.7	0.71	0.81	0.71	0.65	0.9	3.59	3.89	0.79	3.84	1.8	-1.43577	-0.856567	0.284279	0.408367	0.88077	0.349398	0.62551	-0.42	-0.4	0.17	-0.3	-0.27	0.756882	0.0386224
FERMT2	0.01	0.01	0	0	0	0	-0.01	-0.06	0	-0.14	-0.81	0.01	0.92	0.42	1	3.7	4.32	3.05	4.12	3.69	0.71	0.61	0.7	0.71	0.78	2.99	3.71	2.36	3.41	2.9	-0.548219	-0.201274	0.209958	0.240072	0.226827	0.272231	0.216389	-0.5	-0.37	-0.47	-0.44	-0.57	-0.10873	-0.127959
ABCB11	0	0	0	0.02	0.01	0.01	0.06	0.12	0	4.23	4.27	0.01	0.42	0.32	0.98	0.58	0.7	0.14	0.67	0.33	0.37	0.41	0.43	0.51	0.51	0.21	0.29	-0.29	0.16	-0.17	-0.758968	-0.577243	0.1303	0.13757	0.535764	0.187206	0.339935	-0.24	-0.27	0.11	-0.33	-0.17	0.61656	0.228583
DHRS9	2.2	2.02	1.26	6.36	1.99	5.24	-0.09	1.85	1.21	-0.08	4.03	1.63	0.48	0.03	0.03	0.49	0.54	0.11	0.37	0.25	0.52	0.48	0.53	0.53	0.66	-0.04	0.06	-0.42	-0.16	-0.41	-0.691698	-0.325726	0.36421	0.353063	0.832678	0.352281	0.587341	-0.16	-0.13	0.3	-0.17	-0.07	0.656343	0.207478
CD5L	0	0	0	0	0	0	0	0	0	0	0	0	#DIV/0!	#DIV/0!	#DIV/0!	1.03	1.34	0.35	1.24	0.71	0.35	0.35	0.24	0.38	0.33	0.68	0.99	0.11	0.86	0.38	-0.833247	-0.429433	0.0717199	0.106105	0.0898805	0.0800497	0.100519	-0.28	-0.24	-0.15	-0.3	-0.23	0.153649	0.0977299
PTGS2	0.72	0.6	0.73	1.99	0.73	1.42	-0.11	0.76	0.48	-0.17	1.72	0.96	0.07	0.02	0.03	1.39	1.43	0.35	1.52	0.73	0.64	0.57	0.64	0.59	0.74	0.75	0.86	-0.29	0.92	-0.01	-1.0745	-0.964659	2.88563	3.28547	7.67972	2.91627	5.56408	2.24	2.72	7.04	2.32	4.83	1.38455	0.936495
IGF2BP2	14.56	14.85	14.31	13.32	14.3	13.76	0.05	-0.19	-0.1	0.02	-0.07	-0.04	0.69	0.34	0.62	0.62	0.61	0.25	0.61	0.38	1.08	0.96	1.17	0.87	1.24	-0.45	-0.35	-0.91	-0.26	-0.86	-0.502307	-0.568448	29.1678	29.3935	39.1164	30.0621	34.2071	28.09	28.43	37.95	29.19	32.97	1.16784	0.478583
MAP3K13	1.44	1.38	1.39	1.55	1.45	1.56	-0.04	0.09	0.07	-0.04	0.11	0.08	0.6	0.15	0.36	0.95	1.01	0.16	1	0.44	0.87	1	1	0.82	1.01	0.08	0.01	-0.84	0.18	-0.58	-0.918351	-0.869811	1.30232	1.47354	3.29845	1.54644	2.62789	0.43	0.47	2.3	0.72	1.61	1.10003	0.582021
ST6GAL1	9.38	9.87	9.81	9.13	9.67	9.27	0.11	-0.16	-0.09	0.05	-0.07	-0.04	0.16	0.27	0.49	0.73	0.79	0.27	0.73	0.38	0.78	0.81	1.08	0.87	1.09	-0.05	-0.02	-0.81	-0.14	-0.71	-0.870823	-0.614869	13.054	14.1032	18.0611	14.3055	14.7828	12.27	13.29	16.99	13.43	13.69	0.671533	0.0500424
TBX21	0.02	0.03	0.03	0.03	0.02	0.04	0.03	-0.01	0.08	0.33	-0.04	0.97	0.6	0.92	0.23	1.22	1.39	0.49	1.48	0.68	0.51	0.59	0.49	0.49	0.25	0.71	0.8	0	0.99	0.44	-0.897471	-0.462513	0.958639	0.699981	0.719044	0.882469	0.586816	0.45	0.11	0.23	0.39	0.34	0.205788	-0.0551576
FRY	2.71	2.16	2.36	7.3	2.64	6.28	-0.25	1.59	1.22	-0.2	2.09	1.38	0.16	0.02	0.06	0.69	0.76	0.09	0.6	0.19	0.52	0.7	0.69	0.63	0.59	0.16	0.06	-0.59	-0.04	-0.4	-0.810284	-0.550815	1.72332	2.40528	7.38516	2.30601	5.24086	1.2	1.71	6.7	1.67	4.65	1.72083	1.18367
PICALM	12.48	12.76	12.44	11.27	12.81	12.24	0.05	-0.24	-0.11	0.02	-0.09	-0.04	0.43	0.21	0.25	0.18	0.21	0.08	0.18	0.12	0.76	0.71	0.85	0.75	0.87	-0.58	-0.5	-0.78	-0.57	-0.74	-0.24641	-0.149418	12.966	13.8935	15.9765	14.2541	16.4509	12.2	13.18	15.13	13.51	15.59	0.36524	0.385001
NSF	9.66	9.58	9.38	8.12	9.54	8.96	-0.02	-0.3	-0.14	-0.01	-0.13	-0.06	0.87	0.09	0.11	0.01	0	0	0.01	0	0.01	0	0.01	0	0	0	0	-0.01	0.01	0	-0.0766143	-0.036862	0.00533781	0	0.0102637	0.00641638	0.00778067	0	0	0	0	0.01	0.0662868	0.0663071
GLI2	2.57	2.64	2.86	2.66	2.73	1.76	0.03	-0.09	-0.46	0.03	-0.07	-0.35	0.73	0.88	0.23	0.63	0.7	0.28	0.67	0.42	0.6	0.59	0.65	0.62	0.68	0.03	0.12	-0.37	0.05	-0.27	-0.698763	-0.563088	6.68843	7.01835	9.05528	7.13819	5.51528	6.09	6.43	8.4	6.52	4.83	0.511654	-0.501124
CLASP1	6.91	7.12	7.2	6.84	7.08	7	0.06	-0.1	-0.02	0.03	-0.05	-0.01	0.3	0.16	0.68	0.16	0.15	0.08	0.16	0.12	0.67	0.69	0.75	0.69	0.87	-0.5	-0.54	-0.68	-0.53	-0.75	-0.122782	-0.19447	17.2827	18.7721	22.2065	18.6599	19.8758	16.62	18.08	21.45	17.97	19	0.535654	0.170607
MRPS34	30.4	31.84	28.11	25.97	28.53	28.89	0.18	-0.29	0.05	0.05	-0.08	0.01	0.42	0.09	0.76	0.19	0.23	0.07	0.21	0.08	0.69	0.67	0.75	0.63	0.85	-0.51	-0.44	-0.68	-0.42	-0.77	-0.233751	-0.323301	15.2253	15.519	17.5375	16.2118	16.4206	14.53	14.85	16.78	15.58	15.57	0.344027	-0.00278108
NOTCH3	0.09	0.04	0.29	0.03	0.1	0.04	-0.15	-0.46	-0.15	-0.6	-0.9	-0.57	0.13	0.15	0.01	1.18	1.06	0.3	1.28	0.58	0.57	0.49	0.63	0.51	0.27	0.61	0.57	-0.33	0.78	0.3	-0.951603	-0.460356	1.18502	1.16996	1.58706	1.07242	1.34239	0.62	0.68	0.96	0.57	1.07	0.215212	0.391567
CLNS1A	10.95	11.29	10.77	9.5	10.69	10.23	0.07	-0.28	-0.1	0.03	-0.12	-0.04	0.29	0.11	0.5	0.2	0.13	0.06	0.21	0.11	0.63	0.56	0.49	0.58	0.57	-0.43	-0.43	-0.43	-0.36	-0.46	0.00032278	-0.102935	9.86792	9.90844	9.9238	10.6995	10.2973	9.23	9.35	9.43	10.12	9.73	0.0191697	-0.0888765
PPP2R2C	0	0	0.01	0	0.01	0	-0.06	-0.03	-0.07	-0.8	-0.45	-0.85	0.42	0.44	0.23	2.35	2.65	0.89	2.28	1.58	0.3	0.24	0.34	0.32	0.34	2.05	2.41	0.55	1.96	1.23	-1.08519	-0.407957	0.0743207	0.0603887	0.120672	0.0988184	0.0692911	-0.23	-0.18	-0.22	-0.22	-0.27	-0.0664991	-0.0784043
TEAD2	0	0	0	0.01	0	0.02	0	0.11	0.14	0	12.75	20.88	#DIV/0!	0.18	0.23	2.9	3.38	0.95	3.05	1.39	0.59	0.61	0.71	0.51	0.36	2.31	2.77	0.24	2.54	1.03	-1.46056	-0.801043	0.276477	0.317094	0.851812	0.29148	0.556639	-0.31	-0.29	0.14	-0.21	0.2	0.658491	0.641049
EED	3.01	3.09	3.07	2.96	2.93	3.05	0.03	-0.04	0.05	0.03	-0.04	0.04	0.5	0.66	0.17	0.26	0.29	0.07	0.18	0.11	0.66	0.7	0.77	0.81	0.84	-0.4	-0.4	-0.7	-0.63	-0.73	-0.281711	-0.0929088	9.19219	10.4407	13.6825	10.5108	12.1046	8.53	9.75	12.91	9.7	11.26	0.665379	0.341442
CDHR2	0.32	0.33	0.3	0.28	0.32	0.27	0.01	-0.03	-0.07	0.01	-0.08	-0.16	0.94	0.78	0.5	0.21	0.19	0.07	0.22	0.1	0.79	0.73	0.8	0.69	0.84	-0.58	-0.55	-0.73	-0.46	-0.74	-0.162451	-0.252115	18.7616	19.6052	26.294	20.856	22.4497	17.97	18.87	25.5	20.17	21.61	0.994419	0.223266
SNCB	0	0	0	0	0	0	0	0	0	0	0	0	#DIV/0!	#DIV/0!	#DIV/0!	2.58	2.91	0.98	2.48	1.74	0.4	0.34	0.38	0.4	0.59	2.18	2.56	0.6	2.07	1.15	-1.10396	-0.51515	0.111413	0.12528	0.134821	0.0988184	0.0695011	-0.29	-0.22	-0.24	-0.3	-0.52	-0.0367698	-0.240187
TSG101	6.42	6.37	6.28	6.56	6.35	6.59	-0.01	0.08	0.07	-0.01	0.05	0.04	0.45	0.36	0.39	0.34	0.31	0.09	0.3	0.14	0.57	0.53	0.55	0.59	0.75	-0.23	-0.22	-0.46	-0.29	-0.61	-0.289919	-0.331697	7.24397	8.1935	14.2518	8.95123	11.1974	6.67	7.66	13.7	8.36	10.45	1.30753	0.482023
C17orf85	10.92	10.83	10.56	10.15	10.61	10.7	-0.02	-0.09	0.02	-0.01	-0.04	0.01	0.86	0.02	0.55	0.25	0.31	0.08	0.26	0.14	0.54	0.64	0.66	0.51	0.33	-0.29	-0.33	-0.58	-0.25	-0.19	-0.255522	0.0903415	5.51422	5.8699	7.30569	5.75439	7.09383	4.98	5.23	6.65	5.25	6.77	0.412818	0.438997
ATP2A3	26.66	27.1	26.2	28.84	25.79	29.36	0.06	0.36	0.48	0.02	0.1	0.14	0.71	0.15	0.01	0.2	0.15	0.09	0.28	0.13	0.79	0.71	0.85	0.67	0.37	-0.59	-0.56	-0.76	-0.38	-0.24	-0.175666	0.187707	20.771	20.8317	31.3385	23.2828	26.4754	19.98	20.12	30.48	22.62	26.11	1.45709	0.500597
CA12	0.02	0	0	0.04	0	0.02	-0.14	0.17	0.13	-0.95	6.5	18.81	0.21	0.07	0.27	3.03	3.27	0.88	3.46	1.83	0.51	0.51	0.57	0.51	0.58	2.52	2.75	0.31	2.95	1.25	-1.39187	-0.829613	0.17273	0.13757	0.487305	0.135395	0.239521	-0.34	-0.38	-0.08	-0.38	-0.34	0.438426	0.0427092
MGLL	1.82	2.02	1.65	3.08	1.45	1.93	0.1	0.66	0.26	0.11	0.87	0.33	0.67	0.01	0.06	1.69	1.76	0.38	1.83	0.88	0.62	0.56	0.63	0.57	0.6	1.07	1.19	-0.25	1.26	0.27	-1.20028	-0.794352	0.0985452	0.091113	0.375797	0.141811	0.193467	-0.53	-0.47	-0.25	-0.43	-0.41	0.256331	0.0260024
NTN4	0	0	0	0	0	0	0	0	0	0	0	0	#DIV/0!	#DIV/0!	#DIV/0!	2.58	3.37	2.33	2.84	2.66	0.43	0.44	0.43	0.36	0.41	2.15	2.92	1.9	2.48	2.26	-0.463519	-0.101532	0.106211	0.139212	0.142958	0.0879075	0.130801	-0.32	-0.31	-0.29	-0.27	-0.28	0.0224884	-0.00933714
BCS1L	7.8	8.03	7.18	6.7	7.26	7.06	0.06	-0.13	-0.05	0.03	-0.07	-0.03	0.56	0.24	0.61	0.2	0.13	0.06	0.13	0.07	0.56	0.55	0.69	0.57	0.64	-0.36	-0.43	-0.63	-0.44	-0.57	-0.195523	-0.128996	5.71104	6.47194	6.49684	6.3356	5.93524	5.15	5.92	5.81	5.77	5.3	-0.0319434	-0.142522
NUAK1	0	0	0	0.03	0	0	0	0.17	0	0	28.99	0	#DIV/0!	0.06	#DIV/0!	2.23	2.98	1.09	2.51	1.61	0.38	0.27	0.37	0.23	0.36	1.85	2.71	0.72	2.28	1.24	-1.07655	-0.550917	0.0531057	0.13561	0.327338	0.0978575	0.200933	-0.33	-0.13	-0.04	-0.14	-0.16	0.214878	-0.0480574
DPP8	8.14	8.11	8.22	8.07	8	8.3	-0.01	-0.04	0.08	0	-0.02	0.04	0.74	0.63	0.11	0.33	0.29	0.1	0.31	0.14	0.92	0.98	0.95	0.97	1.05	-0.59	-0.68	-0.85	-0.67	-0.91	-0.136022	-0.191251	12.37	12.7333	16.1874	12.9123	14.0031	11.45	11.76	15.24	11.94	12.96	0.670053	0.204403
SLC24A1	3.45	3.32	3.28	3.2	3.79	3.25	-0.05	-0.03	-0.2	-0.04	-0.02	-0.14	0.38	0.6	0.09	0.32	0.29	0.11	0.32	0.21	0.88	0.82	1.05	0.92	1.11	-0.57	-0.53	-0.94	-0.6	-0.9	-0.337354	-0.244677	12.0222	12.5935	15.1545	13.3855	13.7954	11.14	11.77	14.11	12.46	12.68	0.459542	0.0440659
ZNF532	0.01	0.01	0.02	0	0	0	0.02	-0.13	0	0.3	-0.95	0	0.79	0.09	#DIV/0!	1.12	1.22	0.28	1.1	0.53	0.33	0.32	0.28	0.28	0.17	0.79	0.89	0.01	0.81	0.36	-0.93771	-0.42057	0.0558427	0.0517014	0.0736052	0.0434733	0.0693961	-0.28	-0.27	-0.2	-0.24	-0.1	0.0965809	0.232977
SCARF1	10.01	9.59	9.6	5.86	10	6.04	-0.1	-0.95	-0.99	-0.04	-0.39	-0.4	0.52	0.01	0.01	0.23	0.32	0.11	0.34	0.2	0.45	0.49	0.63	0.51	0.33	-0.22	-0.16	-0.52	-0.17	-0.12	-0.426612	0.0867098	6.68843	6.46855	6.55153	7.5035	5.64756	6.24	5.98	5.92	6.99	5.32	-0.0175088	-0.47527
LMAN1	19.7	20.63	18.77	19.43	19.05	19.78	0.15	0.11	0.12	0.05	0.04	0.04	0.29	0.26	0.54	0.75	0.95	0.34	0.89	0.52	0.58	0.64	0.58	0.53	0.27	0.17	0.3	-0.25	0.36	0.25	-0.74119	-0.135048	3.47499	3.75126	5.31725	3.27192	4.62797	2.9	3.11	4.73	2.74	4.35	0.579833	0.606459
PTPLAD1	23.58	24.32	23.23	21.28	22.6	22.94	0.11	-0.29	0.05	0.03	-0.08	0.02	0.21	0.11	0.64	0.4	0.38	0.12	0.31	0.2	0.83	0.79	0.88	0.86	0.97	-0.44	-0.4	-0.76	-0.55	-0.76	-0.328301	-0.186272	8.53658	8.66352	12.2507	8.71558	9.98344	7.7	7.88	11.37	7.86	9.02	0.796939	0.281776
IPCEF1	6.84	7.03	6.19	5.53	6.33	6.44	0.05	-0.19	0.03	0.03	-0.11	0.02	0.55	0.4	0.87	0.13	0.22	0.07	0.25	0.1	0.58	0.57	0.56	0.53	0.75	-0.45	-0.35	-0.49	-0.27	-0.65	-0.153323	-0.389266	6.77426	6.342	8.28242	7.36282	8.45831	6.19	5.77	7.72	6.84	7.71	0.530958	0.228805
ZZEF1	8.49	8.45	8.78	8.02	8.59	8.21	-0.01	-0.19	-0.09	0	-0.09	-0.04	0.92	0.06	0.01	0.22	0.14	0.07	0.18	0.12	0.71	0.72	0.76	0.69	0.37	-0.5	-0.58	-0.69	-0.51	-0.25	-0.100312	0.287328	10.3905	11.3236	14.4854	11.8696	12.2463	9.68	10.6	13.72	11.18	11.87	0.632909	0.144494
NOX3	0.11	0.23	0.14	0.74	0.2	0.37	0.2	0.65	0.23	1.05	4.4	0.88	0.25	0.02	0.01	0.97	0.65	0.12	0.52	0.29	0.43	0.54	0.61	0.54	0.58	0.54	0.11	-0.49	-0.03	-0.29	-0.772835	-0.468198	0.566366	0.721118	4.18333	0.92433	2.64724	0.14	0.18	3.57	0.38	2.07	1.75083	1.07792
ENO1	49.65	54.77	48.04	45.16	47.48	45.66	0.5	-0.3	-0.19	0.1	-0.06	-0.04	0.02	0.36	0.66	0.18	0.17	0.07	0.17	0.08	0.77	0.81	0.89	0.82	0.97	-0.6	-0.64	-0.82	-0.65	-0.89	-0.146492	-0.196016	24.52	25.834	29.3485	25.6942	26.7999	23.75	25.03	28.46	24.87	25.83	0.469047	0.134498
SLC12A1	0	0	0	0	0	0	0	0	0	0	0	0	#DIV/0!	#DIV/0!	#DIV/0!	1.81	2.37	0.53	1.82	1.02	0.51	0.54	0.53	0.57	0.74	1.29	1.84	0	1.25	0.27	-1.35443	-0.79208	0.0981365	0.0621899	0.118545	0.0498897	0.0847474	-0.42	-0.47	-0.41	-0.52	-0.66	0.0668958	-0.129771
C19orf10	22.11	23.72	21.01	22.86	21.19	22.85	0.24	0.28	0.25	0.07	0.09	0.08	0.12	0.16	0.08	0.46	0.36	0.11	0.44	0.15	0.84	0.83	0.82	0.87	0.51	-0.38	-0.47	-0.71	-0.43	-0.36	-0.215892	0.0742942	6.58946	6.89302	8.93952	6.81349	7.31222	5.75	6.06	8.12	5.94	6.8	0.546892	0.240637
ANO8	6.5	6.45	6.31	5.93	6.45	5.96	-0.02	-0.11	-0.14	-0.01	-0.06	-0.08	0.88	0.37	0.22	0.3	0.38	0.08	0.46	0.18	0.98	0.87	0.92	0.72	0.46	-0.68	-0.49	-0.83	-0.26	-0.27	-0.29708	-0.0179039	6.65462	6.66412	10.2328	6.72607	8.20438	5.68	5.79	9.32	6.01	7.75	0.907669	0.469577
TUBE1	4.75	4.73	4.62	3.81	4.55	4.43	-0.01	-0.28	-0.04	-0.01	-0.17	-0.03	0.68	0.08	0.8	0.73	0.98	0.22	0.8	0.39	0.62	0.54	0.6	0.62	0.82	0.1	0.44	-0.38	0.17	-0.44	-0.907436	-0.778414	2.33254	2.89634	3.35226	2.72344	3.34635	1.71	2.36	2.75	2.1	2.52	0.173502	0.197777
ARHGEF10L	0	0	0	0	0	0	0	0	0	0	0	0	#DIV/0!	#DIV/0!	#DIV/0!	1.81	1.85	0.5	2.05	0.86	0.24	0.19	0.24	0.24	0.28	1.57	1.66	0.26	1.81	0.59	-1.00571	-0.792693	0.0611805	0.0280225	0.0877544	0.0484483	0.0541497	-0.18	-0.16	-0.15	-0.19	-0.22	0.018078	-0.0552919
TXK	2.39	2.27	2.32	2.58	2.56	2.56	-0.05	0.12	0	-0.05	0.11	0	0.35	0.46	1	0.23	0.2	0.06	0.2	0.15	0.5	0.45	0.39	0.53	0.52	-0.27	-0.25	-0.33	-0.33	-0.37	-0.102707	-0.0562853	0.594702	0.53603	0.748442	0.695092	0.703211	0.09	0.08	0.36	0.17	0.18	0.417053	0.0198441
WSCD2	0.02	0.01	0	1.35	0.01	0.72	-0.03	1.16	0.82	-0.3	1345.26	50.99	0.26	0.05	0.14	2.58	2.95	0.62	2.78	1.19	0.52	0.45	0.47	0.4	0.48	2.06	2.5	0.15	2.38	0.71	-1.44316	-0.951207	0.16219	0.161249	2.77303	0.165555	0.783223	-0.36	-0.29	2.3	-0.23	0.3	1.61076	0.730855
KCNQ2	0.24	0.08	0.15	0.08	0.09	0.08	-0.28	-0.13	-0.03	-0.65	-0.42	-0.15	0.19	0.43	0.4	2.52	2.63	1	2.76	1.44	0.39	0.3	0.38	0.37	0.18	2.13	2.33	0.62	2.4	1.27	-0.995479	-0.589936	0.326981	0.248919	0.247355	0.209509	0.223855	-0.06	-0.05	-0.13	-0.16	0.05	-0.194188	0.449814
TACR2	0.01	0	0	0	0.02	0	-0.07	0	-0.15	-0.86	0	-0.96	0.42	#DIV/0!	0.18	0.81	1.09	0.27	0.85	0.49	0.5	0.57	0.68	0.52	0.61	0.32	0.52	-0.4	0.33	-0.12	-0.962175	-0.669618	0.403767	0.481786	0.541776	0.478376	0.540657	-0.09	-0.09	-0.13	-0.04	-0.07	-0.0981321	-0.0743617
ACTR6	5.21	5.23	5.01	4.47	5.12	4.99	0.01	-0.17	-0.04	0	-0.11	-0.03	0.9	0.03	0.57	0.44	0.39	0.08	0.51	0.15	0.51	0.53	0.48	0.49	0.62	-0.08	-0.14	-0.4	0.02	-0.47	-0.354206	-0.701907	2.35156	2.48929	4.51573	2.24668	3.90142	1.84	1.96	4.03	1.76	3.28	0.845329	0.680097
TIPIN	9.28	9.88	8.9	8.39	8.82	8.84	0.14	-0.12	0	0.06	-0.06	0	0.45	0.36	0.94	0.33	0.43	0.13	0.36	0.15	0.68	0.89	0.71	0.75	0.82	-0.35	-0.46	-0.58	-0.39	-0.67	-0.124702	-0.275119	8.10201	8.15033	9.68965	8.81261	9.20178	7.42	7.26	8.98	8.06	8.38	0.425918	0.0782816
SRI	4.77	4.67	4.67	5.36	4.65	5.36	-0.03	0.22	0.22	-0.02	0.15	0.15	0.13	0.02	0.04	1.44	1.77	0.34	1.54	0.81	0.37	0.36	0.36	0.34	0.37	1.07	1.41	-0.01	1.2	0.45	-1.19129	-0.587212	0.0503687	0.0166334	0.141199	0.0429928	0.108089	-0.32	-0.34	-0.21	-0.29	-0.26	0.173528	0.0492425
EIF4G3	6.23	6.31	6.12	5.93	6.45	6.12	0.02	-0.05	-0.09	0.01	-0.03	-0.05	0.8	0.72	0.27	0.54	0.5	0.12	0.39	0.22	0.63	0.5	0.69	0.61	0.74	-0.09	0	-0.57	-0.22	-0.53	-0.755835	-0.353877	7.08766	7.11546	10.8503	7.99253	9.11955	6.46	6.62	10.16	7.38	8.38	0.865122	0.250534
NUP37	7.89	8.09	7.59	7.36	7.49	7.86	0.05	-0.06	0.09	0.03	-0.03	0.05	0.72	0.56	0.35	0.23	0.18	0.08	0.19	0.12	0.65	0.61	0.57	0.63	0.66	-0.42	-0.43	-0.49	-0.44	-0.54	-0.0676928	-0.0984891	8.03195	8.52527	8.11857	8.43422	7.94078	7.39	7.92	7.55	7.8	7.28	-0.0942204	-0.134174
SEMA3A	0.33	0.22	0.3	0.95	0.24	0.69	-0.15	0.58	0.46	-0.35	2.19	1.86	0.53	0.01	0.02	0.86	1.11	0.12	0.99	0.2	0.41	0.45	0.46	0.44	0.51	0.44	0.65	-0.34	0.55	-0.31	-0.996815	-0.922353	0.0558427	0.13651	0.175875	0.0850247	0.201038	-0.36	-0.32	-0.28	-0.36	-0.31	0.0460693	0.0618714
GTSE1	9.05	9.44	9.34	11.47	8.37	11.02	0.09	0.47	0.6	0.04	0.23	0.32	0.57	0.3	0	0.35	0.38	0.12	0.35	0.09	0.85	0.98	1.16	0.87	0.51	-0.5	-0.6	-1.04	-0.52	-0.42	-0.340864	0.10248	14.4855	14.667	20.8577	14.3819	17.8875	13.64	13.68	19.7	13.51	17.37	1.04159	0.695361
SEMA3C	1.08	0.52	0.82	2.76	1.32	1.42	-0.44	1.03	0.06	-0.52	2.38	0.08	0.1	0.05	0.26	0.73	0.87	0.18	0.58	0.54	0.45	0.59	0.47	0.58	0.48	0.28	0.27	-0.29	0	0.05	-0.753963	0.21662	0.361337	0.362651	0.979081	0.647465	0.655267	-0.09	-0.23	0.5	0.07	0.17	0.85698	0.204962
TTC38	11.07	11.56	11.27	11.52	10.49	11.84	0.1	0.05	0.29	0.04	0.02	0.13	0.3	0.54	0.02	0.5	0.73	0.21	0.6	0.32	0.89	0.85	0.86	0.64	0.55	-0.39	-0.12	-0.66	-0.04	-0.23	-0.605682	-0.365552	5.93139	5.61564	9.49082	5.24715	7.50138	5.04	4.76	8.63	4.61	6.95	1.05564	0.688361
ACAT1	6.35	6.65	6.08	5.06	6.08	5.65	0.08	-0.31	-0.13	0.05	-0.17	-0.07	0.17	0.02	0.03	0.24	0.3	0.08	0.25	0.13	0.49	0.45	0.51	0.6	0.76	-0.25	-0.15	-0.43	-0.34	-0.62	-0.374052	-0.288033	3.16416	3.20993	4.03341	3.2421	3.51322	2.68	2.76	3.53	2.65	2.75	0.303914	0.0462337
GRAMD4	15.69	16	14.85	14.75	14.83	15.49	0.06	-0.02	0.12	0.02	-0.01	0.05	0.56	0.93	0.51	0.73	0.57	0.14	0.62	0.28	0.75	0.58	0.71	0.54	0.29	-0.02	-0.01	-0.57	0.09	-0.01	-0.736123	-0.30376	5.42048	5.35125	9.25432	5.5658	6.69881	4.67	4.77	8.55	5.03	6.41	1.03373	0.407936
CELSR1	0.01	0.02	0.03	0.12	0.02	0.04	0.02	0.24	0.1	0.25	3.24	1.32	0.02	0.04	0.01	3.57	4.68	2.11	3.93	2.85	0.56	0.53	0.53	0.43	0.32	3.02	4.15	1.58	3.5	2.53	-1.07244	-0.394205	0.156852	0.215493	0.642286	0.160099	0.177906	-0.4	-0.31	0.11	-0.27	-0.14	0.651452	0.199156
WNT8B	0	0	0	0	0	0	0	0	0	0	0	0	#DIV/0!	#DIV/0!	#DIV/0!	2.98	2.76	0.95	2.93	1.6	0.73	0.62	0.56	0.66	0.64	2.25	2.14	0.38	2.27	0.97	-1.10515	-0.726613	0.108812	0.0569456	0.216564	0.123523	0.231425	-0.62	-0.56	-0.35	-0.54	-0.41	0.226694	0.133798
ZNF638	9.19	9.58	9.19	8.94	9.46	9.35	0.09	-0.06	-0.02	0.04	-0.03	-0.01	0.28	0.63	0.69	0.81	0.8	0.22	0.79	0.42	0.56	0.57	0.67	0.61	0.66	0.25	0.23	-0.44	0.18	-0.24	-0.820361	-0.650434	3.15156	3.5025	5.36087	3.28698	4.63638	2.59	2.93	4.69	2.68	3.98	0.637444	0.505042
SLC25A40	6.29	6.36	6.33	5.98	6.23	6.41	0.02	-0.1	0.05	0.01	-0.06	0.03	0.1	0.02	0.32	0.2	0.22	0.05	0.16	0.11	0.69	0.87	0.78	0.65	0.86	-0.49	-0.65	-0.73	-0.5	-0.75	-0.0717741	-0.228515	13.391	14.4505	16.4094	14.4663	16.0163	12.7	13.59	15.63	13.82	15.16	0.37756	0.24997
C18orf55	10.75	11.13	10.46	10.01	10.44	10.32	0.08	-0.1	-0.03	0.04	-0.04	-0.01	0.41	0.58	0.81	0.37	0.41	0.09	0.51	0.19	0.66	0.6	0.6	0.65	0.33	-0.29	-0.19	-0.51	-0.13	-0.14	-0.392113	-0.0109021	6.60452	7.49527	8.3245	7.25512	7.86466	5.94	6.9	7.72	6.61	7.54	0.215788	0.247128
ADD2	0	0	0	0	0	0	0	0	0	0	0	0	#DIV/0!	#DIV/0!	#DIV/0!	2.36	2.9	1.08	2.32	1.67	0.32	0.26	0.38	0.33	0.34	2.03	2.64	0.7	1.98	1.33	-1.06366	-0.357598	0.0398293	0.0437553	0.067227	0.0370569	0.0384834	-0.28	-0.22	-0.31	-0.3	-0.3	-0.131082	-0.00738093
FGF4	0	0	0	0	0	0	0	0	0	0	0	0	#DIV/0!	#DIV/0!	#DIV/0!	2.51	2.87	0.85	2.58	1.42	0.33	0.28	0.34	0.26	0.29	2.17	2.59	0.51	2.32	1.13	-1.17963	-0.640721	0.077194	0.0647324	0.067227	0.066256	0.0775967	-0.25	-0.21	-0.27	-0.19	-0.21	-0.0882181	-0.0265119
RASAL2	4.28	4.25	4.64	4.32	3.83	4.75	-0.01	-0.11	0.31	-0.01	-0.07	0.24	0.9	0.35	0.23	0.38	0.22	0.11	0.26	0.15	0.72	0.71	0.71	0.7	1.03	-0.34	-0.48	-0.59	-0.44	-0.88	-0.105941	-0.386852	6.72253	7.20852	10.8271	6.67652	10.0415	6	6.5	10.12	5.98	9.01	0.887852	0.782122
C16orf7	2.45	2.22	2.98	4.34	2.53	3.66	-0.11	0.5	0.46	-0.1	0.46	0.45	0.03	0.05	0.05	0.23	0.24	0.11	0.27	0.11	0.81	0.86	0.93	0.76	0.42	-0.58	-0.62	-0.83	-0.49	-0.31	-0.177345	0.206369	20.0186	21.2994	33.5351	22.5092	26.4639	19.21	20.44	32.6	21.75	26.04	1.66917	0.621036
ZNF37A	9.69	9.72	9.69	9.1	9.64	9.25	0.01	-0.14	-0.09	0	-0.06	-0.04	0.91	0.23	0.14	0.55	0.57	0.17	0.53	0.25	0.7	0.85	0.74	0.77	0.9	-0.15	-0.29	-0.57	-0.24	-0.65	-0.307576	-0.430358	3.69932	4.87746	6.11987	4.336	5.1129	3	4.02	5.38	3.57	4.21	0.441043	0.231115
MARK3	7.17	7.47	7.24	7.02	7.17	7.26	0.08	-0.06	0.02	0.04	-0.03	0.01	0.37	0.27	0.36	0.61	0.56	0.16	0.65	0.28	0.88	0.85	0.96	0.81	1.11	-0.27	-0.29	-0.8	-0.16	-0.83	-0.485576	-0.674586	9.85067	10.6613	15.5696	10.3764	12.3925	8.97	9.81	14.61	9.57	11.29	0.971826	0.376724
SLC25A3	21.54	22.34	20.48	17.98	20.62	20.13	0.12	-0.4	-0.08	0.04	-0.12	-0.02	0.31	0.02	0.63	0.14	0.13	0.07	0.14	0.08	0.64	0.62	0.71	0.51	0.74	-0.5	-0.49	-0.64	-0.37	-0.67	-0.142822	-0.293657	10.9429	12.2847	13.1895	11.8173	12.5293	10.3	11.66	12.48	11.31	11.79	0.166032	0.0999953
FNDC3B	9.08	9.3	8.51	9.61	9.33	9.56	0.05	0.26	0.05	0.02	0.13	0.03	0.44	0.15	0.64	0.33	0.28	0.11	0.35	0.16	1.13	0.92	1.23	0.98	1.16	-0.8	-0.63	-1.12	-0.63	-1	-0.369354	-0.293536	20.6671	20.9487	30.9127	21.1752	26.0483	19.54	20.03	29.68	20.2	24.89	1.36807	0.698261
FOSL2	13.16	14.45	13.41	13.25	13.38	12.98	0.25	-0.03	-0.08	0.1	-0.01	-0.03	0.3	0.64	0.29	0.35	0.19	0.14	0.18	0.15	0.64	0.67	0.79	0.73	0.89	-0.29	-0.48	-0.65	-0.54	-0.74	-0.160203	-0.174656	21.4359	21.1553	28.3028	22.5022	25.2268	20.8	20.49	27.51	21.78	24.33	1.01408	0.376416
CACNG5	0	0	0	0	0	0	0	0	0	0	0	0	#DIV/0!	#DIV/0!	#DIV/0!	1.47	1.71	0.48	1.85	0.79	0.29	0.29	0.31	0.23	0.17	1.19	1.42	0.17	1.62	0.62	-0.989808	-0.669922	0.0344915	0.0779227	0.0838689	0.0869466	0.0848524	-0.25	-0.21	-0.23	-0.14	-0.09	-0.0240373	0.119644
CACNG4	0	0	0	0	0	0	0	0	0	0	0	0	#DIV/0!	#DIV/0!	#DIV/0!	2.2	2.61	0.95	2.4	1.52	0.24	0.3	0.27	0.25	0.18	1.96	2.31	0.68	2.16	1.34	-0.943586	-0.436439	0.0531057	0.0551445	0.0265389	0.0237437	0.0308077	-0.19	-0.24	-0.24	-0.22	-0.15	-0.0057352	0.125002
FRYL	5.9	5.88	5.85	5.4	5.88	5.65	-0.01	-0.13	-0.07	0	-0.08	-0.04	0.9	0.09	0.17	0.17	0.2	0.08	0.25	0.1	0.7	0.75	0.82	0.74	0.86	-0.53	-0.56	-0.74	-0.49	-0.75	-0.161289	-0.232667	12.2146	12.4783	15.7806	12.6732	13.7011	11.52	11.73	14.96	11.93	12.85	0.62623	0.183504
TMEM131	3.89	3.87	4.15	4.01	4.1	4.04	-0.01	-0.05	-0.02	-0.01	-0.03	-0.01	0.91	0.17	0.19	0.25	0.34	0.09	0.24	0.13	0.69	0.71	0.7	0.6	0.79	-0.44	-0.38	-0.6	-0.36	-0.66	-0.226388	-0.299852	12.0596	13.226	16.9024	13.5571	14.3277	11.37	12.51	16.2	12.96	13.54	0.689167	0.112238
FSCN1	28.25	30.97	27.9	20.48	26.59	23.65	0.35	-1.07	-0.41	0.1	-0.27	-0.11	0.07	0.01	0.12	0.39	0.44	0.56	0.61	0.46	0.76	0.59	0.7	0.58	0.82	-0.37	-0.16	-0.14	0.04	-0.36	0.0310309	-0.631897	13.3341	13.203	12.8551	13.956	13.5075	12.57	12.61	12.16	13.38	12.69	-0.0912531	-0.135797
ACTB	123	132.21	117.98	102.92	116.81	113.16	0.58	-1.01	-0.24	0.07	-0.13	-0.03	0.19	0.16	0.62	0.51	0.62	0.25	0.77	0.3	0.41	0.56	0.44	0.42	0.5	0.1	0.06	-0.2	0.35	-0.21	-0.504856	-0.747111	1.24894	0.993715	1.01669	1.27678	0.926961	0.84	0.43	0.57	0.85	0.42	0.1408	-0.381549
MOCOS	0	0	0	0	0	0	0	0	0	0	0	0	#DIV/0!	#DIV/0!	#DIV/0!	1.22	1.57	0.25	1.32	0.61	0.3	0.25	0.3	0.3	0.19	0.93	1.32	-0.05	1.02	0.42	-1.16895	-0.502981	0.130436	0.130525	0.180128	0.164113	0.293041	-0.17	-0.12	-0.12	-0.14	0.1	0.00630402	0.488126
PLD1	3.62	3.35	3.67	5.76	3.86	5.5	-0.1	0.68	0.54	-0.08	0.57	0.42	0.02	0.01	0	0.65	0.85	0.15	0.51	0.28	0.98	0.81	1.07	0.9	1.29	-0.33	0.04	-0.92	-0.38	-1.01	-0.976087	-0.531948	8.96321	8.51007	19.5687	9.36318	14.0849	7.99	7.7	18.5	8.46	12.8	2.11069	0.939278
ATP12A	0.05	0.03	0.06	0.08	0.02	0.1	-0.09	0.05	0.21	-0.48	0.3	3.07	0.5	0.24	0.01	1.63	2.08	0.64	2.31	1.09	0.42	0.39	0.41	0.36	0.5	1.21	1.69	0.23	1.95	0.6	-1.06058	-0.850818	0.28688	0.154204	0.406588	0.21047	0.200828	-0.13	-0.23	-0.01	-0.15	-0.3	0.462459	-0.225716
WDR62	7.95	8.19	7.98	8.14	7.26	8	0.06	0.04	0.19	0.03	0.02	0.1	0.49	0.91	0.37	0.28	0.21	0.08	0.25	0.15	1.05	1.04	1.24	0.88	0.55	-0.77	-0.83	-1.17	-0.63	-0.4	-0.234933	0.227829	14.0806	15.1499	17.6245	15.4534	16.1975	13.03	14.11	16.38	14.57	15.65	0.411666	0.196316
DLG1	6.03	6.04	5.92	6.45	5.82	6.71	0	0.15	0.25	0	0.09	0.15	0.93	0.06	0.02	0.92	1.13	0.24	1.09	0.41	0.79	0.84	0.98	0.85	1.31	0.13	0.29	-0.74	0.25	-0.9	-1.01593	-1.07177	10.2106	11.0044	17.393	10.9884	14.1015	9.42	10.16	16.41	10.14	12.79	1.21251	0.553416
RAB7A	17.87	18.41	17.52	17.12	17.6	17.66	0.09	-0.07	0.01	0.03	-0.02	0	0.33	0.62	0.94	0.32	0.38	0.12	0.4	0.22	1.06	1	1.12	1.08	1.31	-0.74	-0.62	-1	-0.68	-1.09	-0.29671	-0.312312	11.8484	11.9438	14.7543	11.9634	12.598	10.79	10.95	13.64	10.88	11.29	0.542164	0.0855734
BCAP29	3.47	3.37	3.26	3.78	3.32	3.8	-0.04	0.2	0.18	-0.03	0.16	0.14	0.32	0.07	0.03	0.23	0.29	0.07	0.2	0.16	0.6	0.65	0.73	0.6	0.79	-0.36	-0.36	-0.66	-0.4	-0.64	-0.296515	-0.236362	5.84107	6.41759	10.343	6.12403	8.773	5.24	5.77	9.61	5.52	7.98	0.979454	0.668182
SEC31B	7.36	6.95	7.23	6.44	7.41	6.72	-0.11	-0.21	-0.18	-0.06	-0.11	-0.09	0.11	0.55	0.29	0.4	0.38	0.13	0.38	0.2	0.88	0.93	1.07	0.97	1.04	-0.48	-0.54	-0.94	-0.59	-0.84	-0.325264	-0.209814	8.93036	9.84889	11.7438	9.93255	10.5443	8.05	8.92	10.67	8.96	9.5	0.394688	0.125878
SART3	9.28	9.49	9.2	8.67	9.12	8.96	0.05	-0.13	-0.04	0.02	-0.06	-0.02	0.65	0.18	0.11	0.17	0.15	0.08	0.21	0.1	0.55	0.74	0.78	0.77	0.93	-0.38	-0.59	-0.69	-0.56	-0.82	-0.0922088	-0.225813	11.7755	12.3719	12.7789	11.6469	11.6245	11.23	11.63	12	10.88	10.7	0.0767504	-0.0383488
ARHGAP15	5.49	5.62	5.4	5.56	5.34	5.77	0.04	0.05	0.13	0.02	0.03	0.08	0.6	0.74	0.15	0.61	0.54	0.13	0.53	0.28	0.51	0.37	0.54	0.46	0.43	0.1	0.17	-0.42	0.07	-0.15	-0.764576	-0.467533	0.263064	0.229584	0.368026	0.211911	0.231845	-0.25	-0.14	-0.18	-0.25	-0.2	-0.0613856	0.0786602
TUBA3D	0	0	0	0	0	0	0	0	0	0	0	0	#DIV/0!	#DIV/0!	#DIV/0!	0.23	0.15	0.04	0.16	0.12	0.21	0.22	0.24	0.21	0.25	0.02	-0.07	-0.2	-0.06	-0.13	-0.258456	-0.168795	0.0717199	0.0569456	0.12705	0.062242	0.131011	-0.14	-0.16	-0.12	-0.15	-0.12	0.0883551	0.060525
PAX2	0	0	0	0	0	0	-0.05	0	0.04	-0.74	0	2.73	0.42	#DIV/0!	0.42	3.59	4.03	1.76	3.55	2.59	0.48	0.46	0.43	0.4	0.5	3.11	3.57	1.34	3.14	2.08	-1.00874	-0.462757	0.1303	0.0797239	0.120305	0.0943239	0.131221	-0.35	-0.38	-0.31	-0.31	-0.37	0.0874158	-0.07551
EXOSC7	5.76	5.72	5.63	5.05	5.55	5.48	-0.01	-0.18	-0.02	-0.01	-0.1	-0.01	0.85	0.05	0.64	0.21	0.24	0.06	0.16	0.07	0.55	0.63	0.57	0.6	0.71	-0.34	-0.39	-0.51	-0.44	-0.64	-0.123664	-0.191667	8.44008	8.48453	11.1304	9.0587	10.1799	7.89	7.85	10.56	8.46	9.47	0.631557	0.238332
KIFAP3	4.89	4.98	5.02	5.33	4.86	5.77	0.03	0.1	0.28	0.02	0.06	0.19	0.71	0.43	0.18	1.46	1.6	0.36	1.62	0.69	0.42	0.42	0.45	0.42	0.4	1.04	1.18	-0.09	1.2	0.29	-1.12931	-0.742349	0.0849963	0.119877	0.17199	0.0425123	0.11566	-0.34	-0.3	-0.28	-0.38	-0.28	0.0220468	0.112151
MKRN2	13.7	13.55	13.11	12.02	13.77	13.04	-0.03	-0.22	-0.14	-0.01	-0.08	-0.05	0.62	0.23	0.38	0.25	0.28	0.08	0.29	0.16	0.78	0.72	0.69	0.64	0.87	-0.53	-0.44	-0.6	-0.34	-0.71	-0.164468	-0.355549	7.37388	8.47389	10.569	9.2785	10.4061	6.59	7.76	9.88	8.64	9.54	0.505545	0.209262
MCM6	16.24	17.85	16.03	15.4	15.98	16.24	0.27	-0.11	0.05	0.1	-0.04	0.02	0.17	0.58	0.71	0.3	0.24	0.09	0.25	0.15	0.6	0.6	0.61	0.6	0.77	-0.31	-0.36	-0.52	-0.35	-0.62	-0.162922	-0.267566	7.73807	7.86608	8.90316	8.36519	7.81323	7.14	7.26	8.3	7.77	7.04	0.262165	-0.187502
REXO2	5.83	5.93	5.51	5.56	5.68	5.67	0.03	0.01	0	0.02	0.01	0	0.79	0.76	0.97	0.33	0.35	0.08	0.33	0.19	0.64	0.65	0.61	0.6	0.6	-0.31	-0.29	-0.53	-0.27	-0.41	-0.254736	-0.172078	2.35827	2.47594	4.16214	2.54619	3.86641	1.72	1.83	3.56	1.95	3.26	0.743639	0.577165
RBM7	3.86	3.86	3.88	3.7	3.68	3.87	0	-0.07	0.07	0	-0.05	0.05	0.99	0.53	0.51	0.32	0.31	0.07	0.28	0.14	0.62	0.64	0.71	0.64	0.84	-0.3	-0.33	-0.65	-0.36	-0.7	-0.31631	-0.332654	9.77936	10.845	14.3137	10.8376	12.7093	9.16	10.2	13.6	10.19	11.87	0.696734	0.356267
RBMS2	1.33	1.36	1.41	1.57	1.41	1.5	0.02	0.09	0.05	0.02	0.11	0.06	0.71	0.45	0.46	0.29	0.43	0.06	0.31	0.16	0.57	0.55	0.57	0.49	0.52	-0.27	-0.12	-0.51	-0.18	-0.36	-0.487252	-0.245231	1.41305	1.6279	2.93365	1.68777	2.4339	0.84	1.08	2.36	1.2	1.91	0.694177	0.405602
BAZ2A	6.86	6.7	7.37	6.63	6.93	6.59	-0.04	-0.2	-0.09	-0.02	-0.1	-0.05	0.51	0.17	0.12	0.15	0.19	0.05	0.16	0.09	0.54	0.57	0.63	0.65	0.75	-0.38	-0.38	-0.59	-0.49	-0.66	-0.213729	-0.159153	5.48083	6.06754	6.98003	5.94149	6.86064	4.94	5.5	6.35	5.29	6.11	0.244839	0.242479
PTPN23	2.61	2.78	3.03	3.14	2.92	2.8	0.08	0.04	-0.05	0.07	0.04	-0.04	0.11	0.54	0.53	0.15	0.13	0.07	0.18	0.12	0.61	0.59	0.59	0.66	0.69	-0.45	-0.46	-0.52	-0.48	-0.56	-0.0600982	-0.0836165	8.36824	9.04641	11.0868	8.88003	9.89911	7.76	8.46	10.49	8.22	9.21	0.467143	0.23776
MLH1	10.71	11.38	10.7	10.75	10.34	11.23	0.14	0.01	0.19	0.06	0.01	0.09	0.08	0.92	0.05	0.14	0.18	0.08	0.22	0.08	0.67	0.72	0.87	0.69	0.8	-0.54	-0.54	-0.79	-0.48	-0.72	-0.22104	-0.221959	11.4774	12.0544	13.3681	12.5926	12.7508	10.81	11.34	12.5	11.9	11.95	0.237844	0.00983443
UNG	16.53	17.74	15.63	15.92	15.69	16.29	0.21	0.05	0.11	0.07	0.02	0.04	0.25	0.77	0.22	0.25	0.21	0.07	0.26	0.14	0.49	0.53	0.59	0.52	0.62	-0.24	-0.32	-0.51	-0.26	-0.48	-0.205214	-0.249879	4.87106	5.46498	5.99604	5.42987	5.46492	4.39	4.93	5.41	4.91	4.85	0.148627	-0.0187513
FMO4	0.69	0.72	0.86	1.13	0.77	1.11	0.02	0.19	0.25	0.04	0.3	0.44	0.79	0.52	0.22	0.7	0.73	0.1	0.8	0.3	0.43	0.54	0.56	0.46	0.73	0.27	0.19	-0.46	0.33	-0.43	-0.802477	-0.873416	0.927839	0.923898	1.84152	0.941828	1.59831	0.5	0.38	1.28	0.48	0.87	0.696717	0.338451
KLHL20	5.52	5.45	5.4	5.33	5.53	5.7	-0.02	-0.02	0.05	-0.01	-0.01	0.03	0.76	0.8	0.5	0.39	0.42	0.12	0.52	0.21	0.62	0.6	0.7	0.71	0.76	-0.23	-0.18	-0.58	-0.18	-0.54	-0.450822	-0.42697	5.36161	5.70553	6.86149	5.76485	6.82078	4.74	5.1	6.17	5.06	6.06	0.316905	0.300903
RGS11	0	0	0	0.01	0	0	-0.05	0.03	0	-0.79	0.58	0.06	0.42	0.79	0.97	0.41	0.35	0.08	0.36	0.16	0.26	0.25	0.23	0.21	0.3	0.15	0.1	-0.15	0.15	-0.14	-0.50063	-0.534162	0.164791	0.133067	0.190025	0.119509	0.146468	-0.1	-0.12	-0.04	-0.09	-0.15	0.19409	-0.133493
SLC46A1	0	0	0	0	0	0	0	0	0	0	0	0	#DIV/0!	#DIV/0!	#DIV/0!	1.31	1.68	0.27	1.71	0.53	0.42	0.3	0.36	0.35	0.17	0.89	1.39	-0.1	1.37	0.36	-1.21747	-0.76111	0.0823955	0.17534	0.216564	0.105715	0.115975	-0.34	-0.12	-0.15	-0.24	-0.05	-0.0472999	0.357718
PLXNA2	1.29	1.75	1.65	0.76	1.31	0.89	0.26	-0.58	-0.28	0.36	-0.54	-0.32	0.01	0.08	0.02	1.08	1.2	0.53	1.19	0.74	0.68	0.67	0.82	0.65	0.74	0.4	0.54	-0.29	0.54	0	-0.909154	-0.73577	3.64595	2.97833	3.84052	2.77305	3.31092	2.96	2.31	3.02	2.12	2.57	0.306399	0.204505
SPAG5	14.13	15.11	13.72	14.7	13.52	15.08	0.18	0.18	0.29	0.07	0.07	0.12	0.32	0.53	0.14	0.2	0.2	0.07	0.24	0.09	0.55	0.64	0.72	0.55	0.38	-0.35	-0.43	-0.65	-0.31	-0.29	-0.205657	0.0341715	6.10345	6.68378	6.98979	6.47212	7.29066	5.56	6.05	6.27	5.92	6.91	0.0637433	0.277718
ANKRD13A	7.93	8.07	7.98	7.68	7.89	7.94	0.04	-0.08	0.01	0.02	-0.04	0.01	0.25	0.55	0.91	0.29	0.29	0.08	0.39	0.13	0.66	0.69	0.77	0.64	0.73	-0.37	-0.39	-0.69	-0.25	-0.6	-0.283673	-0.37757	6.78382	7.59745	12.7144	7.66049	10.0581	6.12	6.91	11.95	7.02	9.33	1.16006	0.570727
TPD52	0.52	0.56	0.49	0.51	0.51	0.51	0.04	0.02	0	0.08	0.04	0	0.3	0.61	0.93	0.49	0.38	0.08	0.44	0.21	0.3	0.3	0.37	0.3	0.31	0.19	0.08	-0.29	0.14	-0.1	-0.613331	-0.482205	0.225835	0.170837	0.457907	0.134434	0.300821	-0.07	-0.13	0.08	-0.17	-0.01	0.461942	0.386757
ACACB	0.12	0.06	0.07	0.85	0.15	0.57	-0.14	0.81	0.5	-0.48	10.35	2.91	0.18	0.09	0.13	0.54	0.47	0.09	0.42	0.21	0.39	0.42	0.41	0.32	0.37	0.15	0.05	-0.32	0.09	-0.15	-0.607417	-0.496738	0.257726	0.296277	0.574326	0.272231	0.424367	-0.14	-0.12	0.17	-0.05	0.06	0.536557	0.330351
TRAF4	5.37	5.24	5.51	5.96	5.07	6.05	-0.04	0.13	0.29	-0.02	0.08	0.19	0.72	0.51	0.08	0.31	0.34	0.1	0.33	0.17	0.57	0.65	0.75	0.61	0.36	-0.26	-0.31	-0.65	-0.29	-0.19	-0.34693	0.1419	8.42708	9.10452	15.078	9.14461	12.3578	7.86	8.45	14.33	8.53	12	1.23114	0.765165
PAG1	11.43	13.04	11.28	12.58	11.73	12.35	0.32	0.26	0.12	0.14	0.11	0.05	0.11	0.25	0.17	0.32	0.42	0.12	0.51	0.24	0.74	0.73	0.82	0.53	0.77	-0.42	-0.32	-0.7	-0.02	-0.53	-0.376218	-0.693031	6.57935	6.23001	9.73649	6.35361	8.21942	5.84	5.5	8.92	5.82	7.45	0.901352	0.446316
GPATCH1	7.29	7.22	6.87	6.99	6.93	7.36	-0.02	0.03	0.11	-0.01	0.02	0.06	0.77	0.25	0.37	0.53	0.44	0.1	0.48	0.21	0.77	0.62	0.66	0.68	0.34	-0.25	-0.18	-0.56	-0.21	-0.13	-0.440883	0.137001	4.15551	4.36882	6.10579	4.2633	5.60981	3.38	3.74	5.44	3.58	5.27	0.560963	0.568943
ICAM3	44.67	45.38	41.6	39.52	40.07	42.27	0.07	-0.23	0.24	0.02	-0.05	0.05	0.54	0.69	0.5	0.39	0.31	0.1	0.37	0.21	0.93	0.77	0.81	0.92	0.41	-0.54	-0.46	-0.71	-0.55	-0.2	-0.230359	0.400203	6.97448	6.69416	11.3268	6.36271	9.27045	6.05	5.93	10.52	5.44	8.86	1.13217	0.903482
NT5C2	11.45	11.65	11.04	10.89	11.39	11.49	0.04	-0.03	0.02	0.02	-0.01	0.01	0.4	0.88	0.9	0.43	0.44	0.11	0.43	0.24	0.99	0.92	1.1	0.92	1.27	-0.55	-0.48	-0.98	-0.49	-1.03	-0.415038	-0.441971	15.0795	15.5412	21.8668	16.2815	19.0834	14.09	14.62	20.77	15.36	17.81	1.03416	0.425112
MCAM	0.12	0.13	0.01	0.01	0.02	0.09	0	-0.01	0.21	0.01	-0.09	3.69	0.97	0.84	0.22	0.42	0.51	0.14	0.56	0.27	0.46	0.42	0.37	0.4	0.38	-0.04	0.09	-0.23	0.16	-0.11	-0.564966	-0.513409	1.00189	0.374781	0.742064	0.455594	0.97291	0.54	-0.04	0.38	0.05	0.6	0.646281	0.672287
GPC4	0	0	0	0	0	0	0	0	0	0	0	0	#DIV/0!	#DIV/0!	#DIV/0!	1.21	1.51	0.35	1.35	0.73	0.11	0.13	0.15	0.11	0.18	1.11	1.38	0.21	1.24	0.54	-0.929452	-0.518047	0.0318907	0.0542439	0.0162752	0.0237437	0.023132	-0.08	-0.08	-0.13	-0.09	-0.16	-0.111445	-0.141666
MBNL3	6.01	5.84	5.79	6.12	6.13	6.42	-0.05	0.1	0.08	-0.03	0.06	0.05	0.23	0.41	0.16	0.11	0.15	0.04	0.17	0.06	0.31	0.37	0.34	0.29	0.38	-0.2	-0.23	-0.3	-0.12	-0.32	-0.0997905	-0.299194	9.51739	10.3184	14.4283	10.4907	12.694	9.2	9.95	14.09	10.2	12.31	0.844794	0.44591
CAMSAP3	0.03	0.04	0.07	0.12	0.07	0.13	0.04	0.11	0.13	0.29	0.67	0.8	0.75	0.11	0.47	2.97	3.74	1.38	3.47	2.13	0.66	0.61	0.82	0.52	0.39	2.31	3.13	0.56	2.95	1.73	-1.33663	-0.562761	0.470421	0.504724	0.668092	0.566284	0.725398	-0.19	-0.11	-0.15	0.05	0.33	-0.0878979	0.461593
RAP1GAP	0.02	0.02	0.01	0.04	0.02	0.01	-0.03	0.15	-0.03	-0.22	3.8	-0.25	0.31	0.2	0.71	0.55	0.43	0.09	0.37	0.24	0.29	0.33	0.35	0.31	0.31	0.25	0.11	-0.26	0.06	-0.07	-0.602674	-0.357618	0.249651	0.279484	0.380049	0.247046	0.370637	-0.04	-0.05	0.03	-0.06	0.06	0.281187	0.349085
XAB2	17.47	17.89	17.61	16.43	17.05	17.04	0.07	-0.2	0	0.02	-0.07	0	0.7	0.12	0.99	0.25	0.29	0.09	0.22	0.1	0.85	0.68	0.9	0.86	0.55	-0.6	-0.39	-0.81	-0.65	-0.45	-0.386702	0.189372	6.11945	6.58371	6.85526	6.62773	6.91593	5.27	5.9	5.96	5.76	6.36	0.0161318	0.171766
ARHGEF1	18.55	18.88	19.15	19.06	18.57	19.58	0.05	-0.01	0.16	0.02	0	0.05	0.57	0.92	0.21	0.43	0.29	0.1	0.25	0.17	1.03	1.15	1	0.86	0.52	-0.6	-0.87	-0.9	-0.61	-0.35	-0.0278171	0.264105	23.2003	24.569	35.4552	25.746	29.5262	22.17	23.42	34.45	24.88	29.01	1.45108	0.56141
STXBP2	9.79	10.48	9.92	10.24	8.13	10.18	0.15	0.07	0.48	0.07	0.03	0.25	0.14	0.13	0	0.44	0.66	0.12	0.87	0.21	0.77	0.64	0.75	0.64	0.32	-0.34	0.01	-0.63	0.23	-0.11	-0.803106	-0.581536	4.58404	4.29476	7.72892	3.37441	5.36514	3.81	3.65	6.97	2.73	5.05	1.01928	0.828441
MAP2K7	6.7	6.93	7.06	7.04	6.72	6.76	0.06	-0.01	0.01	0.04	0	0	0.4	0.91	0.92	0.42	0.22	0.09	0.28	0.1	0.99	1.01	1.32	1.03	0.49	-0.57	-0.8	-1.23	-0.75	-0.38	-0.303704	0.344203	13.1161	14.4829	18.1733	14.1381	14.7406	12.12	13.47	16.85	13.11	14.25	0.614205	0.218737
ITGB1BP3	0	0.01	0.01	0	0	0	0.12	-0.12	0	14.49	-0.93	0	0.42	0.42	#DIV/0!	1.5	1.46	0.27	1.53	0.69	0.4	0.4	0.34	0.45	0.25	1.1	1.07	-0.07	1.08	0.44	-1.06789	-0.522598	0.148641	0.195257	0.358129	0.166996	0.277689	-0.25	-0.2	0.02	-0.28	0.03	0.466797	0.553052
DGKD	8.02	7.97	7.84	9.07	7.66	8.67	-0.01	0.3	0.25	-0.01	0.16	0.13	0.85	0.05	0	0.35	0.49	0.09	0.4	0.17	0.59	0.54	0.65	0.56	0.59	-0.25	-0.05	-0.56	-0.16	-0.42	-0.651276	-0.341222	5.31248	5.22507	9.84309	4.53971	6.82918	4.72	4.69	9.19	3.98	6.24	1.20945	0.705492
CTTNBP2	4.49	4.13	4.61	6	4.76	5.71	-0.12	0.43	0.29	-0.08	0.3	0.2	0.08	0.24	0.06	0.83	1.17	0.28	0.94	0.41	0.64	0.66	0.6	0.63	0.62	0.19	0.51	-0.31	0.31	-0.22	-0.906118	-0.72308	4.14252	4.35568	8.47839	4.49239	5.90002	3.5	3.7	7.88	3.86	5.28	1.23005	0.467715
ACTL6B	0	0	0	0	0	0	0	0	0	0	0	0	#DIV/0!	#DIV/0!	#DIV/0!	1.46	1.77	0.36	1.51	0.65	0.32	0.36	0.38	0.32	0.5	1.13	1.41	-0.02	1.19	0.15	-1.19771	-0.899159	0.077194	0.0674342	0.157474	0.0672169	0.0696061	-0.25	-0.3	-0.23	-0.25	-0.43	0.095836	-0.21579
RARB	0	0	0	0	0	0	0	0	0	0	0	0	#DIV/0!	#DIV/0!	#DIV/0!	0.81	0.8	0.18	0.81	0.36	0.37	0.31	0.24	0.3	0.28	0.44	0.48	-0.05	0.51	0.08	-0.731161	-0.557046	0.0292899	0.0218777	0.106156	0.0617615	0.0770718	-0.34	-0.29	-0.13	-0.24	-0.21	0.249965	0.050667
TOP2B	27.12	28.17	26.97	26.36	26.78	27.69	0.14	-0.08	0.12	0.04	-0.02	0.03	0.28	0.77	0.42	0.17	0.12	0.06	0.16	0.09	0.66	0.7	0.95	0.67	0.77	-0.49	-0.57	-0.89	-0.51	-0.69	-0.258604	-0.164045	21.3312	23.156	30.392	23.7197	26.9824	20.67	22.46	29.44	23.05	26.21	0.969175	0.449838
TM9SF3	17	17.56	16.53	15.65	16.52	16.59	0.09	-0.16	0.01	0.03	-0.05	0	0.06	0.28	0.92	0.8	1.08	0.39	1.17	0.6	1.09	1.18	1.2	0.97	1.16	-0.29	-0.11	-0.82	0.2	-0.55	-0.741101	-0.868491	14.9038	14.9704	20.797	14.6501	17.7057	13.82	13.79	19.59	13.68	16.55	1.00516	0.521828
NFKB2	3.75	3.55	4	3.29	3.78	3.25	-0.08	-0.26	-0.2	-0.05	-0.18	-0.14	0.28	0.35	0.1	0.94	1.24	0.29	1.06	0.54	0.9	0.96	1.13	0.84	1.22	0.05	0.27	-0.84	0.22	-0.68	-1.05581	-0.944464	4.32263	5.06662	8.71005	4.89535	6.69543	3.43	4.1	7.58	4.05	5.48	1.0175	0.461169
UBE2T	11.53	12.2	10.95	11.62	11.04	11.9	0.14	0.14	0.18	0.06	0.06	0.08	0.27	0.37	0.22	0.09	0.13	0.04	0.15	0.07	0.48	0.62	0.49	0.55	0.56	-0.39	-0.5	-0.44	-0.4	-0.48	0.056537	-0.0895266	3.77049	3.89678	3.71575	3.77771	4.63995	3.29	3.27	3.23	3.23	4.08	-0.017444	0.314594
PPP1R12B	1.95	2.01	2.15	1.9	2.06	2.03	0.03	-0.13	-0.02	0.03	-0.12	-0.02	0.33	0.02	0.68	0.29	0.2	0.07	0.18	0.15	0.54	0.7	0.66	0.67	0.85	-0.25	-0.5	-0.58	-0.49	-0.7	-0.0797929	-0.188839	3.96663	4.33073	5.24225	3.99878	4.45774	3.43	3.63	4.59	3.33	3.61	0.332453	0.106859
DNAJC10	10.03	9.73	9.56	11.19	9.94	11.12	-0.07	0.36	0.26	-0.03	0.17	0.12	0.31	0.05	0.04	0.34	0.39	0.08	0.3	0.14	0.58	0.62	0.76	0.57	0.81	-0.24	-0.23	-0.68	-0.27	-0.67	-0.470897	-0.411621	4.97084	6.49488	11.5758	6.23966	8.73735	4.39	5.87	10.82	5.67	7.93	1.21048	0.613062
GTF3C1	12.65	12.72	12.65	11.02	12.46	11.71	0.01	-0.34	-0.15	0.01	-0.13	-0.06	0.92	0.02	0.02	0.24	0.19	0.08	0.26	0.08	0.58	0.64	0.59	0.54	0.26	-0.33	-0.45	-0.51	-0.28	-0.18	-0.0589435	0.140336	2.84525	3.49869	4.11376	3.00995	3.521	2.27	2.86	3.53	2.47	3.26	0.263496	0.328218
IL4R	12.13	13.48	11.68	13.06	11.64	12.4	0.27	0.28	0.15	0.11	0.12	0.07	0.03	0.47	0.44	0.37	0.58	0.14	0.48	0.3	0.66	0.66	0.67	0.63	0.39	-0.29	-0.08	-0.53	-0.15	-0.09	-0.583665	0.108537	9.10828	8.30692	15.301	8.70289	10.6628	8.45	7.65	14.63	8.08	10.27	1.4783	0.511799
USP33	8.76	8.79	8.8	9.15	8.81	9.49	0.01	0.08	0.16	0	0.04	0.08	0.9	0.51	0.08	0.26	0.21	0.07	0.25	0.12	0.68	0.64	0.66	0.6	0.61	-0.42	-0.43	-0.59	-0.34	-0.49	-0.157029	-0.16308	6.66064	7.32411	10.3955	7.40482	9.03336	5.98	6.68	9.74	6.81	8.42	0.753928	0.413769
PAK3	0	0	0	0	0	0	0	0	0	0	0	0	#DIV/0!	#DIV/0!	#DIV/0!	0.9	1.16	0.18	0.79	0.52	0.16	0.16	0.14	0.15	0.15	0.75	1	0.04	0.64	0.37	-0.945561	-0.269373	0.0265528	0.0271219	0.0449402	0.0306405	0.0309127	-0.13	-0.14	-0.1	-0.11	-0.12	0.0721914	-0.0117013
CAPN6	0	0	0	0	0	0	0	0	0	0	0	0	#DIV/0!	#DIV/0!	#DIV/0!	0.49	0.5	0.1	0.44	0.17	0.14	0.17	0.16	0.11	0.18	0.35	0.32	-0.07	0.33	-0.01	-0.62411	-0.583023	0.0425663	0.0271219	0.0449402	0.0553451	0.0461591	-0.09	-0.15	-0.12	-0.05	-0.14	0.0570643	-0.193791
DCX	0	0	0	0	0	0	0	0	0	0	0	0	#DIV/0!	#DIV/0!	#DIV/0!	0.71	0.97	0.11	0.7	0.37	0.18	0.16	0.16	0.14	0.19	0.52	0.82	-0.05	0.56	0.18	-0.930303	-0.444399	0.021215	0.0104885	0.0491924	0.0247046	0.023132	-0.16	-0.15	-0.11	-0.12	-0.17	0.0724984	-0.0968696
SNRPA	30.04	31.34	29.29	27.3	28.66	29	0.17	-0.26	0.04	0.04	-0.07	0.01	0.27	0.3	0.86	0.2	0.24	0.08	0.25	0.11	1.07	1.02	1.23	0.89	0.57	-0.87	-0.79	-1.15	-0.64	-0.46	-0.259322	0.16686	20.8278	22.1184	24.7493	21.9749	23.7871	19.76	21.1	23.52	21.08	23.22	0.363562	0.320781
SPAG6	0.09	0.1	0.1	0.09	0.06	0.04	0.01	-0.03	-0.07	0.04	-0.14	-0.35	0.91	0.59	0.46	1.06	1.63	0.49	1.81	1.83	0.71	0.76	0.8	0.76	0.66	0.35	0.87	-0.31	1.05	1.17	-1.0845	0.0841915	1.36802	1.06502	2.50778	0.926593	1.08089	0.66	0.3	1.71	0.17	0.42	0.992445	0.332453
EXOSC5	22.06	24.07	21.68	19.95	21.98	20.81	0.3	-0.27	-0.18	0.09	-0.08	-0.05	0.12	0.27	0.46	0.17	0.17	0.08	0.29	0.12	0.85	0.89	1.08	0.85	0.45	-0.68	-0.72	-1	-0.56	-0.33	-0.217227	0.247819	12.1761	13.144	13.0211	13.223	11.6369	11.33	12.26	11.94	12.37	11.19	-0.0647618	-0.245087
DYNC1I2	9.68	10.01	9.54	9.66	9.53	10.07	0.08	0.03	0.12	0.03	0.01	0.06	0.38	0.81	0.15	0.4	0.37	0.07	0.3	0.2	0.67	0.53	0.71	0.67	0.75	-0.27	-0.16	-0.65	-0.36	-0.55	-0.541432	-0.201544	5.07678	5.51202	7.08487	5.03236	7.12254	4.4	4.98	6.37	4.37	6.37	0.41325	0.610884
APBB1IP	10.49	10.71	10.49	9.6	10.63	10.38	0.05	-0.2	-0.06	0.02	-0.08	-0.02	0.74	0.47	0.76	0.37	0.32	0.12	0.36	0.21	0.95	0.99	1.18	0.97	1.24	-0.58	-0.67	-1.06	-0.61	-1.03	-0.294495	-0.331445	21.1148	21.9992	27.3522	22.4599	25.1075	20.17	21.01	26.17	21.49	23.87	0.75205	0.352037
LRCH4	7.88	7.6	8.02	7.96	7.8	8.04	-0.07	-0.01	0.06	-0.04	-0.01	0.03	0.22	0.93	0.58	0.15	0.18	0.06	0.15	0.1	0.64	0.67	0.7	0.52	0.78	-0.49	-0.49	-0.64	-0.37	-0.68	-0.141122	-0.303592	13.4348	14.4204	17.5875	14.3536	16.4311	12.8	13.76	16.89	13.84	15.65	0.566028	0.334228
FAM76B	5.77	5.48	5.4	5.84	5.56	5.77	-0.09	0.13	0.06	-0.05	0.08	0.04	0.16	0.04	0.42	0.24	0.12	0.07	0.24	0.12	0.67	0.75	0.85	0.68	0.86	-0.43	-0.63	-0.78	-0.44	-0.75	-0.124654	-0.280606	15.0189	15.9946	20.4308	16.0281	17.3147	14.35	15.24	19.58	15.35	16.45	0.735368	0.195902
SIRT6	12.15	12.09	12.16	10.53	11.95	11.11	-0.01	-0.34	-0.18	0	-0.13	-0.07	0.9	0.16	0.05	0.3	0.34	0.1	0.27	0.14	0.77	0.78	0.77	0.65	0.42	-0.47	-0.44	-0.66	-0.38	-0.28	-0.216747	0.1191	8.08465	8.73456	9.04318	8.75826	9.24448	7.32	7.96	8.28	8.11	8.83	0.0797134	0.173857
TYR	0	0	0	0	0	0	0	0	0	0	0	0	#DIV/0!	#DIV/0!	#DIV/0!	0.67	0.79	0.11	0.86	0.27	0.36	0.35	0.28	0.34	0.25	0.31	0.44	-0.16	0.52	0.02	-0.777367	-0.685724	0.0531057	0.0578462	0.0346766	0.0420319	0.046369	-0.31	-0.29	-0.24	-0.3	-0.21	0.0684565	0.126982
POLD3	6.12	6.46	5.87	6.15	5.75	6.2	0.1	0.08	0.13	0.06	0.05	0.08	0.32	0.6	0.22	0.64	0.52	0.14	0.61	0.26	0.63	0.64	0.68	0.51	0.65	0.01	-0.12	-0.54	0.1	-0.38	-0.514492	-0.695462	4.38354	5.01826	8.7819	5.60136	6.31177	3.75	4.37	8.1	5.09	5.66	1.05467	0.174822
ACTN2	0.01	0	0.01	0.02	0.01	0.01	-0.05	0.09	0	-0.59	1.96	0.01	0.46	0.2	0.99	2.6	3.09	1.21	3.02	1.58	0.38	0.44	0.48	0.42	0.4	2.22	2.65	0.73	2.6	1.19	-1.04643	-0.727764	0.122361	0.301521	0.405195	0.279608	0.262443	-0.25	-0.14	-0.08	-0.14	-0.13	0.127564	0.00622231
CAPZB	11.48	12.05	11.56	10.89	11.65	11.47	0.12	-0.14	-0.04	0.05	-0.06	-0.02	0.39	0.17	0.66	0.2	0.2	0.07	0.2	0.08	0.71	0.67	0.77	0.67	0.89	-0.51	-0.48	-0.7	-0.47	-0.81	-0.205636	-0.302274	16.144	16.9551	20.8636	17.8459	19.3703	15.43	16.28	20.09	17.18	18.48	0.631448	0.218499
GPR137B	4.43	3.9	4.01	5.55	4.32	5.15	-0.19	0.5	0.27	-0.12	0.39	0.19	0.31	0.06	0.02	0.81	1.06	0.33	0.91	0.51	0.58	0.58	0.62	0.4	0.69	0.23	0.48	-0.29	0.51	-0.19	-0.875858	-0.832466	4.35943	4.26255	8.04636	4.49497	5.54031	3.78	3.68	7.43	4.09	4.85	1.12377	0.251486
NAALAD2	0	0	0	0	0	0	-0.01	0	0	-0.25	0	0	0.85	#DIV/0!	#DIV/0!	1.44	1.76	0.33	1.47	0.6	0.39	0.36	0.42	0.45	0.37	1.05	1.4	-0.09	1.01	0.23	-1.22261	-0.701572	0.0611805	0.0428547	0.10403	0.036096	0.0846424	-0.33	-0.31	-0.32	-0.42	-0.28	-0.0064326	0.162017
PHF17	7.34	7.51	7.22	7.58	7.11	7.78	0.04	0.09	0.17	0.02	0.05	0.09	0.64	0.21	0.04	0.28	0.22	0.08	0.33	0.15	0.72	0.56	0.65	0.7	0.71	-0.44	-0.33	-0.57	-0.37	-0.56	-0.248509	-0.197133	12.2787	13.5041	16.2134	13.1774	15.2389	11.56	12.95	15.56	12.48	14.53	0.489576	0.394945
SLC25A43	0	0	0	0	0	0	0	0	0	0	0	0	#DIV/0!	#DIV/0!	#DIV/0!	0.92	0.85	0.14	0.79	0.28	0.17	0.17	0.2	0.12	0.17	0.75	0.68	-0.07	0.67	0.12	-0.865611	-0.625238	0.0531057	0.0394117	0.0612155	0.062242	0.0538347	-0.12	-0.13	-0.14	-0.06	-0.11	-0.0169806	-0.121229
UBE2A	7.77	7.76	7.59	7.65	7.95	7.91	0	0.02	-0.01	0	0.01	-0.01	0.99	0.73	0.82	0.2	0.27	0.06	0.18	0.08	0.35	0.36	0.41	0.3	0.35	-0.14	-0.09	-0.35	-0.12	-0.27	-0.389275	-0.24502	3.44803	3.83051	4.76345	3.70521	4.32115	3.1	3.47	4.36	3.4	3.97	0.316755	0.208592
FGFR1	0.68	0.44	0.53	0.76	1.16	0.86	-0.22	0.2	-0.21	-0.35	0.43	-0.26	0	0.29	0.3	2.08	2.49	1.39	2.07	1.67	0.56	0.66	0.56	0.5	0.63	1.52	1.83	0.83	1.57	1.04	-0.613375	-0.324448	0.896493	0.864091	1.50751	1.40061	1.37583	0.34	0.21	0.95	0.9	0.75	0.688339	-0.120748
FKBP6	0	0	0	0	0	0	0	0	0	0	0	0	#DIV/0!	#DIV/0!	#DIV/0!	0.4	0.45	0.08	0.37	0.25	0.25	0.26	0.28	0.32	0.25	0.15	0.2	-0.2	0.05	0	-0.631769	-0.204547	0.108812	0.0893118	0.186139	0.165555	0.162554	-0.14	-0.17	-0.1	-0.16	-0.09	0.136492	0.137091
GTF2I	5.1	5.35	5.12	4.62	5.07	4.99	0.08	-0.16	-0.03	0.05	-0.1	-0.02	0.34	0.17	0.52	0.19	0.2	0.08	0.18	0.11	0.71	0.68	0.82	0.65	0.9	-0.52	-0.47	-0.74	-0.48	-0.79	-0.238729	-0.274729	20.0684	21.2848	28.4575	22.5074	24.4813	19.36	20.61	27.64	21.85	23.58	1.01271	0.256619
SMC1B	0	0	0	0	0	0	0	0	0	0	0	0	#DIV/0!	#DIV/0!	#DIV/0!	1.92	2.14	0.47	2.02	0.86	0.45	0.4	0.41	0.34	0.19	1.47	1.74	0.05	1.68	0.67	-1.25945	-0.66023	0.0424301	0.0674342	0.11466	0.0627224	0.108089	-0.41	-0.33	-0.3	-0.28	-0.09	0.0401956	0.318494
FBLN1	0	0	0	0	0	0	0	0	0.04	0	0	2.52	#DIV/0!	#DIV/0!	0.42	1.45	2.12	0.42	2.05	0.71	0.33	0.27	0.3	0.25	0.19	1.12	1.85	0.12	1.8	0.51	-1.23598	-0.843912	0.0506411	0.048099	0.124924	0.0667365	0.108299	-0.28	-0.22	-0.18	-0.18	-0.09	0.0744217	0.188696
ITGA8	2.53	1.35	1.82	6.43	2.53	5.14	-0.6	1.61	0.94	-0.47	2.54	1.03	0.06	0.06	0.04	2.66	2.94	0.58	2.36	1.07	0.75	0.67	0.86	0.67	1.02	1.91	2.27	-0.28	1.68	0.05	-1.59866	-1.24371	1.00914	1.42555	7.20078	1.80762	4.25155	0.25	0.76	6.34	1.14	3.23	2.09696	1.00356
CST7	23.33	22.55	21.09	24.35	25.39	25.42	-0.11	0.48	0	-0.03	0.15	0	0.4	0.15	0.98	0.31	0.3	0.1	0.36	0.17	0.56	0.52	0.62	0.48	0.31	-0.26	-0.22	-0.52	-0.12	-0.14	-0.345277	-0.0468921	5.89951	6.59564	9.96655	7.52289	8.71749	5.34	6.07	9.35	7.04	8.41	0.834311	0.347271
MAP2	0	0	0	0.04	0	0.02	0	0.21	0.11	0	43.86	5.92	#DIV/0!	0.01	0.29	2.54	2.88	0.65	2.41	1.26	0.53	0.45	0.44	0.44	0.55	2.02	2.43	0.22	1.97	0.72	-1.36131	-0.764453	0.0903342	0.0612893	0.161726	0.109729	0.154458	-0.44	-0.38	-0.28	-0.33	-0.39	0.133762	-0.0775566
PIAS2	8.96	9.19	8.53	8.51	9.03	8.71	0.05	-0.01	-0.08	0.03	0	-0.04	0.75	0.87	0.46	0.25	0.27	0.09	0.27	0.12	0.7	0.75	0.69	0.66	0.33	-0.44	-0.47	-0.6	-0.39	-0.21	-0.12486	0.237713	10.6831	10.4185	15.2333	10.8228	12.6676	9.99	9.67	14.55	10.17	12.34	0.990074	0.458427
AMPH	0	0	0	0	0	0	0	0	0	0	0	0	#DIV/0!	#DIV/0!	#DIV/0!	2.59	2.85	1.15	2.53	1.95	0.31	0.35	0.36	0.32	0.36	2.27	2.5	0.79	2.21	1.59	-0.944158	-0.316588	0.0717199	0.0542439	0.05733	0.0484483	0.100519	-0.24	-0.29	-0.3	-0.27	-0.26	-0.0103378	0.0143588
ARAF	12.72	12.85	12.91	13.05	11.95	12.91	0.02	0.03	0.19	0.01	0.01	0.08	0.78	0.68	0.05	0.03	0.13	0.03	0.12	0.06	0.27	0.31	0.3	0.29	0.31	-0.24	-0.18	-0.27	-0.17	-0.25	-0.135515	-0.119561	5.19777	5.32953	7.28553	5.38866	5.78636	4.93	5.02	6.98	5.1	5.48	0.567036	0.116279
MCCC1	11.55	11.83	11.63	10	11.35	10.73	0.06	-0.35	-0.13	0.02	-0.14	-0.05	0.5	0.15	0.3	2.27	2.44	0.72	2.58	1.28	0.56	0.58	0.66	0.63	0.77	1.71	1.85	0.06	1.94	0.51	-1.29252	-0.919206	0.432784	0.564212	0.992571	0.589547	0.816457	-0.13	-0.02	0.33	-0.04	0.04	0.593784	0.294279
LAMP3	0	0	0	0	0	0	0	0.06	0	0	4.11	0	#DIV/0!	0.42	#DIV/0!	1.85	1.76	0.43	1.53	0.91	0.51	0.51	0.46	0.41	0.65	1.34	1.25	-0.03	1.13	0.26	-1.13216	-0.731437	0.191344	0.168294	0.394198	0.127057	0.208398	-0.32	-0.34	-0.07	-0.28	-0.44	0.434275	-0.190274
FAP	0	0	0	0	0	0	0	0	0	0	0	0	#DIV/0!	#DIV/0!	#DIV/0!	1.84	1.85	0.83	1.98	1.28	0.42	0.39	0.42	0.49	0.58	1.42	1.46	0.41	1.49	0.7	-0.764073	-0.537096	0.0529695	0.0166334	0.136947	0.116626	0.0696061	-0.37	-0.37	-0.28	-0.37	-0.51	0.116423	-0.153851
NEBL	0	0	0	0	0	0	0	0	0	0	0	0	#DIV/0!	#DIV/0!	#DIV/0!	4.14	4.78	1.79	4.49	2.91	0.57	0.56	0.53	0.6	0.57	3.57	4.22	1.26	3.89	2.34	-1.26276	-0.621932	0.138374	0.196317	0.214438	0.217366	0.162029	-0.43	-0.36	-0.32	-0.39	-0.41	0.0576596	-0.0235905
ACER3	4.19	4.12	4.51	4.36	4.37	4.32	-0.03	-0.05	-0.02	-0.02	-0.03	-0.01	0.62	0.69	0.55	0.24	0.27	0.06	0.29	0.15	0.6	0.62	0.65	0.63	0.76	-0.36	-0.35	-0.59	-0.34	-0.6	-0.242912	-0.272169	5.25895	5.5197	7.47203	5.49904	6.47086	4.66	4.9	6.83	4.87	5.71	0.563106	0.258556
UBE2K	10.26	10.61	10.45	8.61	10.26	9.27	0.08	-0.42	-0.22	0.03	-0.18	-0.1	0.48	0.01	0.11	0.15	0.14	0.04	0.21	0.1	0.69	0.63	0.6	0.5	0.65	-0.55	-0.48	-0.56	-0.29	-0.56	-0.0784126	-0.29709	11.5869	12.0778	13.1834	12.3993	12.7431	10.89	11.45	12.58	11.9	12.09	0.230422	0.0381693
PIK3C3	5.76	5.64	6.1	5.33	5.98	5.91	-0.04	-0.23	-0.02	-0.02	-0.13	-0.01	0.31	0.22	0.91	0.21	0.28	0.09	0.2	0.1	0.53	0.53	0.52	0.54	0.27	-0.32	-0.25	-0.43	-0.34	-0.17	-0.215778	0.244931	3.54863	4.27707	3.93568	3.76892	4.26091	3.02	3.75	3.41	3.23	3.99	-0.125807	0.285159
N4BP2	8.6	8.64	8.87	7.87	8.32	8.44	0.01	-0.24	0.03	0	-0.11	0.01	0.83	0.35	0.82	0.24	0.18	0.09	0.24	0.12	0.84	0.82	0.77	0.7	1.1	-0.6	-0.64	-0.68	-0.46	-0.98	-0.0318761	-0.437554	24.6117	26.2968	34.7176	27.1381	29.5763	23.77	25.48	33.95	26.44	28.48	1.09869	0.275489
C12orf5	6.34	6.19	6.49	2.79	6.08	3.98	-0.04	-1.22	-0.66	-0.02	-0.57	-0.35	0.84	0	0.01	0.36	0.45	0.31	0.48	0.4	0.63	0.55	0.6	0.56	0.61	-0.27	-0.11	-0.29	-0.09	-0.21	-0.292711	-0.228396	2.05169	2.322	1.3617	1.93547	1.4754	1.42	1.77	0.76	1.37	0.87	-0.633303	-0.338287
TULP3	1.52	1.34	1.47	1.77	1.22	1.61	-0.1	0.17	0.23	-0.12	0.2	0.32	0.23	0.37	0.07	0.15	0.21	0.06	0.23	0.11	0.66	0.67	0.67	0.63	0.8	-0.52	-0.46	-0.6	-0.4	-0.7	-0.135219	-0.278375	10.7224	11.2074	14.4273	11.5022	12.1791	10.06	10.53	13.76	10.87	11.37	0.654552	0.106528
SYNJ2	4.55	4.99	5.08	5.19	4.65	4.5	0.14	0.03	-0.05	0.1	0.02	-0.03	0.12	0.93	0.59	0.74	0.76	0.32	0.81	0.54	0.55	0.67	0.75	0.62	0.8	0.19	0.09	-0.43	0.19	-0.26	-0.724319	-0.666352	6.39277	6.92983	9.85915	6.61391	7.36184	5.84	6.26	9.11	6	6.56	0.727012	0.159788
ADCY2	0	0	0	0	0	0	-0.04	0	0.02	-0.65	0	0.98	0.19	#DIV/0!	0.42	1.73	2.21	0.41	1.87	0.81	0.31	0.24	0.21	0.16	0.28	1.42	1.97	0.2	1.71	0.53	-1.20373	-0.78241	0.00793861	0.0314656	0.0265389	0.0118718	0.023027	-0.3	-0.21	-0.19	-0.15	-0.26	0.0318072	-0.164286
PPP2R5C	6.48	6.73	6.48	6.61	6.52	6.78	0.07	0.03	0.07	0.04	0.02	0.04	0.12	0.77	0.57	1.45	1.92	0.51	1.53	0.8	0.83	0.82	0.95	0.74	1.04	0.62	1.1	-0.44	0.79	-0.24	-1.24199	-1.01288	2.97336	2.67586	5.64942	2.86848	3.84412	2.15	1.86	4.7	2.13	2.81	1.10824	0.305283
RBFOX1	0.01	0	0.02	0.01	0.01	0.03	-0.1	-0.07	0.08	-0.92	-0.59	1.31	0.21	0.19	0.44	1.38	1.16	0.16	1.53	0.43	0.31	0.26	0.24	0.18	0.19	1.07	0.9	-0.08	1.35	0.24	-0.987699	-0.879416	0.0451671	0.0508008	0.0184013	0.0306405	0.0617204	-0.26	-0.21	-0.22	-0.15	-0.12	-0.012809	0.0457926
GNB1	11.64	12.21	11.54	11	11.69	11.54	0.12	-0.11	-0.03	0.05	-0.05	-0.01	0.28	0.14	0.65	0.18	0.19	0.06	0.19	0.1	0.69	0.72	0.87	0.66	0.99	-0.51	-0.53	-0.81	-0.47	-0.88	-0.244035	-0.355805	22.8353	24.3171	32.7304	25.7228	27.9634	22.15	23.6	31.86	25.06	26.98	1.1091	0.265059
HOXA9	25.67	26.88	26.35	19.81	24.34	22.42	0.17	-0.96	-0.28	0.05	-0.25	-0.08	0.05	0.02	0.44	0.2	0.17	0.12	0.23	0.15	0.57	0.6	0.79	0.57	0.85	-0.36	-0.44	-0.68	-0.34	-0.7	-0.226994	-0.352175	23.4799	24.5846	25.6743	24.1617	26.0336	22.91	23.98	24.88	23.59	25.18	0.128728	0.227739
EDN1	0.08	0.02	0.11	0.35	0.07	0.35	-0.19	0.36	0.43	-0.75	2.28	4.06	0.29	0.13	0.26	1.47	1.4	0.36	1.51	0.75	0.58	0.51	0.57	0.62	0.7	0.89	0.89	-0.21	0.89	0.05	-1.05078	-0.86311	0.223371	0.300461	0.392439	0.227316	0.446974	-0.36	-0.21	-0.18	-0.4	-0.25	0.0401748	0.184526
MLLT10	10.14	10.47	10.16	9.05	10.25	9.61	0.07	-0.25	-0.14	0.03	-0.11	-0.06	0.42	0.07	0.11	0.27	0.23	0.11	0.24	0.15	1.07	1.18	1.15	0.93	1.48	-0.79	-0.95	-1.04	-0.7	-1.33	-0.0676119	-0.446872	24.9956	25.7119	30.8645	26.306	28.4649	23.93	24.53	29.71	25.37	26.99	0.702961	0.222824
ZCWPW1	1.19	1.25	1.17	1.31	1.4	1.22	0.04	0.09	-0.12	0.05	0.12	-0.13	0.07	0.11	0.36	0.29	0.34	0.13	0.37	0.16	0.68	0.69	0.81	0.71	0.99	-0.38	-0.35	-0.68	-0.34	-0.83	-0.328436	-0.45952	20.3152	20.9175	29.6508	22.1661	25.1003	19.64	20.22	28.84	21.46	24.11	1.22991	0.392682
ADCYAP1R1	0	0	0	0	0	0	0	0	0	0	0	0	#DIV/0!	#DIV/0!	#DIV/0!	2.14	2.19	0.55	2.3	1.04	0.21	0.26	0.24	0.21	0.26	1.93	1.93	0.32	2.09	0.77	-1.07857	-0.778943	0.0292899	0.0770221	0.118545	0.0736333	0.0619304	-0.18	-0.18	-0.12	-0.13	-0.2	0.109025	-0.114398
FGF20	0	0	0	0	0	0	0	0	0	0	0	0	#DIV/0!	#DIV/0!	#DIV/0!	1.95	2.15	0.39	1.79	0.78	0.33	0.28	0.35	0.36	0.31	1.63	1.87	0.04	1.43	0.48	-1.32037	-0.693541	0.0531057	0.0542439	0.095892	0.0498897	0.0769668	-0.28	-0.23	-0.26	-0.31	-0.23	-0.0374399	0.104726
P2RY10	1.39	0.91	0.74	5.7	1.79	4.97	-0.32	1.95	1.22	-0.35	6.69	1.78	0.17	0.04	0.08	0.19	0.21	0.05	0.14	0.13	0.35	0.29	0.35	0.33	0.29	-0.16	-0.08	-0.3	-0.19	-0.16	-0.352114	0.0575838	1.02912	1.14342	2.83102	1.21036	2.13403	0.68	0.85	2.48	0.88	1.84	0.893473	0.585392
ITM2A	35.91	38.81	34.94	34.45	33	37.22	0.34	-0.06	0.5	0.08	-0.01	0.13	0.12	0.81	0.34	0.12	0.14	0.03	0.07	0.04	0.31	0.35	0.32	0.29	0.38	-0.19	-0.21	-0.29	-0.22	-0.34	-0.121339	-0.157959	5.40978	5.97193	6.97366	5.81124	7.16398	5.1	5.62	6.65	5.52	6.78	0.293819	0.35871
NRD1	11.65	11.8	11.61	10.36	11.47	10.82	0.03	-0.27	-0.14	0.01	-0.11	-0.06	0.77	0.09	0.08	0.17	0.23	0.07	0.15	0.11	0.69	0.7	0.73	0.58	0.88	-0.52	-0.47	-0.66	-0.43	-0.77	-0.178859	-0.304256	12.4476	13.1314	15.1713	13.5073	14.1101	11.75	12.43	14.44	12.93	13.23	0.387759	0.0591846
VDAC3	12.4	12.87	12.02	11.09	12.07	11.92	0.09	-0.2	-0.03	0.04	-0.08	-0.01	0.05	0.08	0.78	0.22	0.27	0.08	0.28	0.1	0.58	0.67	0.56	0.56	0.75	-0.36	-0.4	-0.48	-0.28	-0.65	-0.0832077	-0.383941	8.10846	9.31959	11.1401	9.70571	10.336	7.53	8.65	10.58	9.15	9.59	0.438697	0.101853
PCM1	9.64	9.98	9.33	8.95	9.39	9.37	0.08	-0.09	0	0.04	-0.04	0	0.5	0.51	0.95	0.22	0.12	0.09	0.22	0.1	0.71	0.73	0.72	0.7	0.73	-0.49	-0.62	-0.63	-0.48	-0.63	-0.0102867	-0.14206	13.7472	14.8136	18.4143	15.2412	16.6055	13.04	14.08	17.7	14.54	15.88	0.641583	0.241736
TNRC6C	1.35	1.35	1.51	2.4	1.46	2.03	0	0.45	0.3	0	0.59	0.39	0.99	0.01	0.03	0.83	0.82	0.16	0.71	0.38	0.58	0.41	0.5	0.4	0.23	0.24	0.42	-0.34	0.3	0.15	-0.872306	-0.224824	0.0770577	0.146257	0.519122	0.135395	0.316593	-0.51	-0.26	0.02	-0.27	0.09	0.528603	0.59684
CBFA2T2	2.18	2.11	2.27	2.04	2.2	2.13	-0.04	-0.11	-0.03	-0.03	-0.1	-0.03	0.37	0.16	0.69	0.27	0.4	0.07	0.23	0.11	0.78	0.64	0.73	0.67	0.41	-0.51	-0.25	-0.66	-0.43	-0.31	-0.431966	0.150293	6.16518	6.64076	9.02515	6.68966	7.84205	5.39	6	8.3	6.02	7.43	0.608562	0.384037
DBC1	0	0	0	0	0	0	0	0	0	0	0	0	#DIV/0!	#DIV/0!	#DIV/0!	1.84	1.88	0.23	1.65	0.61	0.27	0.3	0.2	0.25	0.28	1.57	1.58	0.03	1.41	0.34	-1.22494	-0.809491	0.0266891	0.0314656	0.0470663	0.0242241	0.0310177	-0.25	-0.27	-0.15	-0.22	-0.24	0.182519	-0.0346184
ITCH	11.36	11.41	11.22	10.5	11.12	10.83	0.01	-0.16	-0.06	0	-0.06	-0.03	0.88	0.3	0.51	0.27	0.26	0.07	0.3	0.12	0.62	0.63	0.56	0.53	0.3	-0.35	-0.37	-0.49	-0.24	-0.18	-0.125418	0.08527	5.83915	6.44789	8.45822	6.13013	7.49507	5.22	5.82	7.9	5.6	7.19	0.561491	0.445825
PKD2L2	0	0	0	0	0	0	0	0	0	0	0	0	#DIV/0!	#DIV/0!	#DIV/0!	2.14	2.81	1.04	2.4	1.48	0.44	0.48	0.49	0.44	0.43	1.7	2.33	0.56	1.96	1.05	-1.04525	-0.524403	0.095672	0.0394117	0.118545	0.0548646	0.0848524	-0.34	-0.44	-0.37	-0.39	-0.34	0.0805886	0.0531471
TP53INP2	0.5	0.41	0.58	0.53	0.48	0.6	-0.1	-0.04	0.12	-0.19	-0.07	0.26	0.27	0.29	0.17	0.62	0.79	0.21	0.78	0.37	0.6	0.71	0.68	0.57	0.34	0.02	0.08	-0.47	0.21	0.04	-0.739445	-0.34882	2.00336	2.32502	5.67721	2.45042	3.84474	1.4	1.62	5	1.88	3.51	1.31533	0.699667
SDF4	12.71	13.24	12.23	12.28	12.03	12.59	0.1	0.01	0.11	0.04	0	0.05	0.4	0.9	0.08	0.18	0.18	0.07	0.18	0.1	0.67	0.7	0.82	0.58	0.88	-0.49	-0.52	-0.75	-0.4	-0.78	-0.201511	-0.350088	13.7366	14.4433	18.3608	14.4955	14.3296	13.07	13.74	17.54	13.92	13.45	0.679732	-0.089588
MYH7B	0.02	0.04	0.03	0.05	0.02	0.04	0.11	0.07	0.05	1.64	0.62	0.46	0.17	0.12	0.41	0.9	0.7	0.19	0.95	0.38	0.28	0.21	0.3	0.32	0.18	0.62	0.49	-0.11	0.64	0.19	-0.773761	-0.488308	0.0849963	0.0683348	0.206667	0.0494092	0.107984	-0.2	-0.14	-0.1	-0.27	-0.07	0.0966986	0.328939
BPIFB2	0	0	0	0	0	0	0	0	0	0	0	0	#DIV/0!	#DIV/0!	#DIV/0!	0.44	0.45	0.11	0.46	0.24	0.4	0.35	0.31	0.37	0.25	0.05	0.1	-0.2	0.09	-0.01	-0.547963	-0.327139	0.308367	0.312591	0.429242	0.197156	0.316383	-0.09	-0.04	0.12	-0.17	0.06	0.400349	0.48817
TP73	0	0	0	0	0	0	0	0	0	0	0	-0.01	#DIV/0!	#DIV/0!	1	2.65	3.26	1.3	2.8	1.81	0.35	0.33	0.36	0.24	0.47	2.3	2.94	0.94	2.56	1.35	-1.01187	-0.61414	0.0715837	0.107746	0.175875	0.0617615	0.131011	-0.28	-0.22	-0.19	-0.18	-0.34	0.0528445	-0.212393
TOLLIP	5.77	5.31	5.57	5.54	5.82	5.71	-0.14	-0.01	-0.03	-0.08	-0.01	-0.02	0.28	0.78	0.28	0.25	0.15	0.11	0.24	0.1	0.61	0.68	0.76	0.6	0.88	-0.36	-0.53	-0.65	-0.35	-0.78	-0.109552	-0.399156	8.60762	10.7641	13.5899	9.55076	11.557	8	10.09	12.83	8.95	10.68	0.574259	0.38895
UBE2D4	3.65	3.29	3.59	3.12	3.53	3.39	-0.13	-0.18	-0.05	-0.1	-0.13	-0.04	0.19	0.34	0.43	0.4	0.38	0.09	0.4	0.25	0.53	0.63	0.64	0.54	0.75	-0.13	-0.24	-0.55	-0.14	-0.49	-0.341282	-0.444595	4.58309	5.82212	8.31769	5.23288	6.60449	4.06	5.2	7.68	4.69	5.86	0.692133	0.359239
CLUL1	0	0	0	0	0	0.01	0	0	0.08	0	0	7.48	#DIV/0!	#DIV/0!	0.42	1.68	2.02	0.49	2.02	0.9	0.43	0.39	0.44	0.42	0.26	1.25	1.63	0.05	1.6	0.65	-1.22133	-0.63765	0.156852	0.12438	0.313189	0.199559	0.185266	-0.28	-0.26	-0.13	-0.22	-0.07	0.215253	0.273008
RUNX1T1	0	0	0	0	0	0	0	0	0	0	0	0	#DIV/0!	#DIV/0!	#DIV/0!	2.63	3.45	1.33	2.94	1.78	0.38	0.31	0.33	0.36	0.33	2.26	3.14	1	2.58	1.45	-1.05382	-0.566406	0.0558427	0.0840676	0.0265389	0.0741138	0.023132	-0.32	-0.23	-0.3	-0.29	-0.31	-0.102878	-0.0273201
CDH17	0	0	0	0	0	0	0	0	0	0	0	0	#DIV/0!	#DIV/0!	#DIV/0!	1.61	1.94	0.4	1.74	0.7	0.31	0.32	0.36	0.33	0.43	1.3	1.62	0.04	1.41	0.27	-1.22754	-0.879404	0.0373647	0.0822664	0.10403	0.0553451	0.123441	-0.27	-0.24	-0.25	-0.27	-0.31	-0.018434	-0.0462966
THOC1	11.14	11.52	11.03	10.97	11.23	11.24	0.08	-0.01	0	0.03	-0.01	0	0.22	0.79	0.96	0.15	0.14	0.07	0.25	0.09	0.62	0.57	0.66	0.55	0.41	-0.48	-0.43	-0.59	-0.31	-0.32	-0.153921	-0.0139339	11.4198	11.8633	15.3317	11.5577	13.4091	10.8	11.29	14.67	11	13	0.6639	0.408198
FKBP7	1.75	1.64	1.53	1.7	1.83	1.85	-0.06	0.1	0.01	-0.06	0.11	0.01	0.65	0.38	0.93	0.2	0.17	0.06	0.28	0.09	0.63	0.54	0.68	0.64	0.82	-0.43	-0.37	-0.61	-0.36	-0.72	-0.245052	-0.347316	5.4191	5.48808	7.62613	5.87331	7.19026	4.79	4.95	6.95	5.24	6.37	0.580854	0.334029
OSBPL6	0.06	0.06	0.05	0.41	0.06	0.19	-0.01	0.52	0.26	-0.04	6.69	2.28	0.77	0.05	0.11	2.97	3.76	2.17	3.4	2.66	0.4	0.43	0.49	0.51	0.48	2.56	3.33	1.68	2.89	2.18	-0.734599	-0.317516	0.127563	0.162891	0.323086	0.164594	0.216494	-0.28	-0.27	-0.17	-0.34	-0.26	0.155881	0.100269
SLC1A3	0.01	0.01	0.01	0.01	0	0.01	0	-0.03	0.07	-0.02	-0.34	2.34	0.99	0.7	0.22	2.31	2.55	1.13	2.25	1.84	0.52	0.46	0.55	0.48	0.53	1.79	2.09	0.58	1.77	1.31	-0.926656	-0.258085	0.0982728	0.167394	0.263997	0.195234	0.216809	-0.43	-0.29	-0.28	-0.29	-0.31	0.0117805	-0.0275655
XRCC5	21.33	22.23	20.57	19.25	20.54	20.27	0.14	-0.21	-0.04	0.04	-0.06	-0.01	0.06	0.26	0.7	0.87	1.03	0.15	0.84	0.41	0.39	0.56	0.43	0.47	0.53	0.47	0.47	-0.28	0.37	-0.12	-0.863957	-0.69778	1.5198	1.89378	2.18763	1.76092	2.09965	1.12	1.33	1.76	1.29	1.57	0.24451	0.166638
LXN	10.34	9.98	9.57	9.92	10.05	10.68	-0.08	0.08	0.14	-0.03	0.04	0.06	0.06	0.51	0.25	0.25	0.18	0.08	0.24	0.16	0.95	0.83	0.76	0.82	0.99	-0.7	-0.65	-0.68	-0.58	-0.83	-0.02811	-0.204287	4.88749	5.17395	6.27338	5.21397	6.49914	3.94	4.35	5.51	4.39	5.51	0.372163	0.355712
SP140	0.44	0.42	0.41	0.31	0.39	0.38	-0.02	-0.11	-0.02	-0.05	-0.23	-0.04	0.71	0.11	0.75	#N/A	#N/A	#N/A	#N/A	#N/A	#N/A	#N/A	#N/A	#N/A	#N/A	#N/A	#N/A	#N/A	#N/A	#N/A	#N/A	#N/A	#N/A	#N/A	#N/A	#N/A	#N/A	#N/A	#N/A	#N/A	#N/A	#N/A	#N/A	#N/A
MKNK1	5.28	5.3	5.19	3.94	5.34	4.31	0	-0.41	-0.33	0	-0.24	-0.19	0.92	0.03	0.05	0.46	0.37	0.16	0.45	0.21	0.57	0.62	0.6	0.57	0.66	-0.11	-0.25	-0.44	-0.12	-0.45	-0.222868	-0.427561	4.41735	4.23257	5.82369	4.40318	4.9268	3.85	3.61	5.22	3.83	4.27	0.541905	0.152713
TNS1	0.05	0.05	0.09	0.35	0.11	0.17	-0.01	0.39	0.1	-0.08	2.77	0.48	0.89	0.02	0.03	0.69	0.67	0.13	0.66	0.25	0.31	0.32	0.36	0.37	0.43	0.38	0.35	-0.24	0.29	-0.18	-0.767427	-0.681679	0.255261	0.18747	0.611129	0.325174	0.548123	-0.06	-0.13	0.25	-0.04	0.12	0.613616	0.403864
REXO1	9.92	9.88	10.17	9.61	9.79	9.65	-0.01	-0.13	-0.03	0	-0.06	-0.01	0.95	0.26	0.63	0.23	0.22	0.1	0.29	0.11	0.98	0.83	1.04	0.89	0.56	-0.75	-0.61	-0.94	-0.6	-0.45	-0.267119	0.146005	13.1418	14.2232	18.7775	14.662	15.8183	12.16	13.39	17.73	13.77	15.26	0.77788	0.27558
SAR1A	14.1	14.57	13.71	14.32	14.09	15.22	0.09	0.12	0.21	0.03	0.04	0.08	0.24	0.15	0.2	0.57	0.57	0.14	0.6	0.25	0.94	0.95	0.94	1.02	1.04	-0.38	-0.38	-0.8	-0.43	-0.79	-0.39198	-0.328042	7.0239	7.4959	10.9318	7.85671	9.813	6.08	6.55	9.99	6.83	8.77	0.846352	0.491499
CDC14A	3.52	3.31	3.3	3.93	3.37	3.98	-0.08	0.24	0.22	-0.06	0.19	0.18	0.27	0.01	0.14	0.5	0.58	0.12	0.47	0.27	0.45	0.52	0.57	0.52	0.58	0.05	0.06	-0.45	-0.05	-0.31	-0.711509	-0.428084	0.0851326	0.175021	0.437746	0.217847	0.409541	-0.37	-0.34	-0.13	-0.3	-0.17	0.312683	0.190111
RAPGEF3	0.59	0.67	0.51	0.5	0.71	0.5	0.06	-0.02	-0.19	0.12	-0.03	-0.29	0.06	0.91	0.16	0.45	0.53	0.14	0.47	0.24	0.53	0.47	0.57	0.46	0.67	-0.07	0.06	-0.42	0.01	-0.43	-0.696719	-0.66528	0.64055	0.750359	1.24564	0.658996	0.981006	0.11	0.28	0.68	0.2	0.31	0.401462	0.162219
CEACAM1	0.93	0.75	1.24	1.22	0.99	0.83	-0.14	-0.01	-0.12	-0.19	-0.01	-0.16	0.24	0.99	0.73	0.81	0.78	0.27	0.82	0.41	0.78	0.8	0.76	0.78	0.37	0.03	-0.02	-0.49	0.03	0.05	-0.652199	0.0423373	2.63613	3.35508	5.07129	3.16558	4.00182	1.86	2.55	4.31	2.38	3.64	0.671712	0.51136
SENP1	4.39	4.33	4.33	4.73	4.28	4.84	-0.02	0.13	0.19	-0.01	0.09	0.13	0.79	0.09	0.09	0.4	0.46	0.18	0.46	0.23	0.75	0.56	0.67	0.7	0.71	-0.35	-0.1	-0.48	-0.23	-0.48	-0.49984	-0.295167	7.24219	7.81363	10.0088	8.5388	9.41271	6.49	7.26	9.34	7.84	8.7	0.511616	0.211584
DUSP13	0.02	0.02	0.03	0	0.02	0.01	-0.02	-0.16	-0.05	-0.21	-0.96	-0.46	0.82	0.42	0.43	0.55	0.37	0.14	0.43	0.18	0.67	0.68	0.69	0.76	0.72	-0.12	-0.31	-0.55	-0.32	-0.54	-0.262168	-0.23259	1.757	1.66567	2.8805	1.70431	2.16252	1.08	0.99	2.19	0.95	1.44	0.67489	0.320831
CIC	8.93	8.73	9.54	9.95	9.02	9.07	-0.05	0.09	0.01	-0.02	0.04	0.01	0.55	0.21	0.92	0.45	0.38	0.12	0.29	0.15	0.95	0.95	1	0.99	0.51	-0.5	-0.57	-0.89	-0.7	-0.36	-0.257239	0.326139	10.1224	10.5852	17.5373	11.6783	13.5362	9.17	9.64	16.54	10.69	13.03	1.34901	0.480475
LIPE	3.04	2.72	2.88	2.98	1.73	3.33	-0.14	0.04	0.71	-0.11	0.03	0.92	0.1	0.07	0.02	1.06	1.01	0.23	1.16	0.57	0.53	0.43	0.49	0.55	0.32	0.53	0.58	-0.25	0.61	0.25	-0.910853	-0.385087	0.20202	0.17428	0.461426	0.173893	0.192942	-0.33	-0.25	-0.02	-0.38	-0.13	0.434889	0.350457
FDFT1	11.59	12.25	11.87	10.09	11.23	11.16	0.14	-0.38	-0.01	0.06	-0.15	-0.01	0.07	0.1	0.81	0.61	0.36	0.13	0.54	0.25	0.38	0.38	0.39	0.33	0.38	0.23	-0.02	-0.26	0.22	-0.13	-0.462257	-0.589492	0.358463	0.364452	0.555558	0.370569	0.494498	-0.02	-0.01	0.16	0.04	0.11	0.419724	0.168108
PAFAH1B3	18.46	18.58	18.36	16.76	18.26	16.65	0.02	-0.27	-0.27	0.01	-0.09	-0.09	0.9	0.23	0.2	0.68	0.52	0.15	0.57	0.28	0.79	0.87	1.01	0.79	0.49	-0.11	-0.35	-0.86	-0.22	-0.21	-0.461133	0.0176157	5.33847	5.88394	8.23814	6.05088	7.12413	4.54	5.01	7.23	5.26	6.63	0.634175	0.398384
OPHN1	0.02	0.02	0.03	0.14	0.02	0.04	0	0.26	0.08	0	3.39	0.95	1	0.04	0.15	1.27	1.65	0.5	1.41	0.84	0.22	0.23	0.22	0.13	0.23	1.05	1.42	0.28	1.28	0.62	-0.871672	-0.479086	0.0292899	0.101602	0.231079	0.0983379	0.0542547	-0.19	-0.13	0.01	-0.03	-0.17	0.37396	-0.302854
AFM	0	0	0	0	0	0	0	0	0	0	0	0	#DIV/0!	#DIV/0!	#DIV/0!	1.37	1.78	0.35	1.38	0.74	0.38	0.48	0.41	0.36	0.49	0.99	1.3	-0.06	1.02	0.25	-1.16783	-0.687711	0.095672	0.0822664	0.0736052	0.0810106	0.0770718	-0.28	-0.4	-0.34	-0.28	-0.42	0.0711893	-0.164991
KIF22	19.74	20.18	18.87	19.44	18.5	20.02	0.07	0.09	0.24	0.02	0.03	0.08	0.64	0.52	0.1	0.28	0.24	0.05	0.21	0.09	0.63	0.71	0.66	0.53	0.39	-0.35	-0.48	-0.61	-0.32	-0.3	-0.126238	0.0248677	8.46294	8.85571	10.8268	8.81697	9.92382	7.83	8.14	10.16	8.29	9.54	0.472592	0.29531
SCGN	0	0	0	0.03	0	0.01	0	0.18	0.11	0	33.18	12.14	#DIV/0!	0.22	0.42	1.97	2.24	0.68	2.23	1.13	0.35	0.39	0.43	0.46	0.43	1.61	1.85	0.25	1.77	0.7	-1.10011	-0.681671	0.0425663	0.0717778	0.0552039	0.0370569	0.0693961	-0.31	-0.31	-0.37	-0.42	-0.36	-0.0678244	0.0772255
LRRC16A	2.68	2.51	2.55	3.07	2.5	2.88	-0.07	0.22	0.17	-0.06	0.2	0.15	0.57	0.09	0.42	0.56	0.72	0.15	0.57	0.4	0.61	0.56	0.59	0.62	0.61	-0.05	0.16	-0.44	-0.05	-0.22	-0.769595	-0.32963	2.95119	3.06262	4.75568	3.11422	4.22811	2.35	2.5	4.17	2.5	3.61	0.645209	0.451435
PGM1	0	0.02	0.03	2.52	0	0.26	0.12	1.56	0.51	16.19	94.36	257.83	0.18	0.02	0.02	2.45	2.49	0.43	2.39	1.09	0.42	0.42	0.48	0.38	0.38	2.03	2.07	-0.05	2.01	0.71	-1.45629	-0.785591	0.191616	0.206806	2.94626	0.1309	0.394294	-0.23	-0.21	2.47	-0.25	0.02	1.63713	0.52173
DDX1	13.21	13.8	13.38	12.13	13.15	12.91	0.11	-0.25	-0.05	0.04	-0.09	-0.02	0.42	0.07	0.4	0.24	0.14	0.09	0.21	0.14	0.58	0.61	0.51	0.55	0.66	-0.34	-0.48	-0.41	-0.35	-0.53	0.0648803	-0.192989	8.43188	9.3055	10.2253	9.0321	9.43879	7.85	8.69	9.72	8.48	8.78	0.239406	0.0714772
DNM2	13.03	13.45	13.15	12.39	12.92	12.75	0.08	-0.15	-0.03	0.03	-0.06	-0.01	0.33	0.17	0.2	0.36	0.27	0.06	0.23	0.15	0.59	0.5	0.43	0.4	0.26	-0.23	-0.23	-0.37	-0.18	-0.11	-0.183179	0.121268	0.547479	0.461869	0.67623	0.510939	0.670514	-0.04	-0.04	0.24	0.11	0.41	0.531369	0.415713
EPB41L2	3.37	3.39	3.12	4.78	3.45	4.18	0.01	0.59	0.26	0.01	0.53	0.21	0.89	0.09	0.03	0.63	0.84	0.13	0.67	0.3	0.62	0.64	0.76	0.7	0.8	0.01	0.2	-0.63	-0.03	-0.5	-0.906915	-0.643758	4.00358	4.18336	8.60829	4.635	6.32554	3.39	3.54	7.85	3.94	5.53	1.27568	0.516749
RIMS1	0	0	0	0	0	0	0	0	0	0	0	0	#DIV/0!	#DIV/0!	#DIV/0!	1.87	1.98	0.33	1.96	0.99	0.23	0.3	0.25	0.29	0.35	1.64	1.69	0.08	1.67	0.64	-1.20376	-0.674274	0.0320269	0.0419541	0.0428142	0.0429928	0.0695011	-0.2	-0.26	-0.2	-0.25	-0.28	0.0783774	-0.0337401
MOXD1	0	0	0	0	0	0	0	0	0	0	0	0	#DIV/0!	#DIV/0!	#DIV/0!	3.02	3.06	1.74	3.49	2.31	0.37	0.31	0.44	0.37	0.33	2.65	2.76	1.3	3.12	1.98	-0.722613	-0.504455	0.0479041	0.0489996	0.0838689	0.0800497	0.0386934	-0.32	-0.26	-0.35	-0.29	-0.29	-0.122665	-0.00632013
STX7	10.46	9.95	9.95	8.72	10.73	9.51	-0.11	-0.29	-0.27	-0.05	-0.12	-0.11	0.16	0.22	0.13	0.55	0.51	0.32	0.64	0.46	0.65	0.69	0.7	0.65	0.82	-0.1	-0.18	-0.38	-0.01	-0.36	-0.270543	-0.57573	5.27977	6.2583	6.22661	6.05845	6.24186	4.63	5.57	5.52	5.41	5.42	-0.014777	0.00202436
RABL2B	1.84	1.88	2.02	1.76	1.93	1.86	0.02	-0.14	-0.04	0.02	-0.13	-0.04	0.74	0.04	0.51	0.13	0.11	0.03	0.08	0.06	0.23	0.27	0.26	0.21	0.1	-0.11	-0.15	-0.23	-0.12	-0.05	-0.122021	0.189506	1.21349	1.52032	2.00435	1.56922	1.63059	0.98	1.25	1.75	1.36	1.53	0.286446	0.097116
KEAP1	25.73	27.12	25.68	23.4	25.32	24.56	0.19	-0.33	-0.11	0.05	-0.09	-0.03	0.06	0.06	0.38	0.28	0.24	0.09	0.29	0.15	0.96	1.09	1.09	0.9	0.49	-0.68	-0.85	-1	-0.61	-0.34	-0.112156	0.276051	22.7642	24.1444	31.762	25.0899	27.559	21.81	23.06	30.67	24.19	27.07	1.03858	0.402661
DDX43	0	0	0	0	0	0	0	0	0	0	0	0	#DIV/0!	#DIV/0!	#DIV/0!	0.63	0.59	0.13	0.53	0.29	0.4	0.34	0.36	0.47	0.41	0.23	0.25	-0.23	0.07	-0.12	-0.692257	-0.438007	0.119624	0.0788233	0.165612	0.122562	0.192417	-0.28	-0.26	-0.19	-0.34	-0.22	0.103126	0.169118
PTPRH	0.05	0.1	0.07	0.09	0.05	0.04	0.12	0.05	-0.03	0.86	0.27	-0.17	0.27	0.65	0.73	0.56	0.52	0.14	0.56	0.28	0.33	0.34	0.36	0.37	0.15	0.22	0.18	-0.22	0.2	0.13	-0.635449	-0.119519	0.60565	0.584129	0.967791	0.586974	0.74033	0.27	0.24	0.6	0.22	0.59	0.390489	0.412236
DCT	0	0	0	0	0	0	0	0	0	0	0	0	#DIV/0!	#DIV/0!	#DIV/0!	1.08	1.11	0.22	0.99	0.53	0.29	0.34	0.36	0.31	0.34	0.79	0.77	-0.13	0.68	0.19	-0.950685	-0.525926	0.151378	0.135028	0.16136	0.117107	0.0852724	-0.14	-0.2	-0.2	-0.19	-0.26	0.0130847	-0.0943814
SLC35C2	7.56	7.75	7.62	7.36	7.63	7.66	0.05	-0.07	0.01	0.03	-0.03	0	0.62	0.54	0.96	0.19	0.11	0.09	0.19	0.1	0.81	0.62	0.69	0.51	0.27	-0.62	-0.5	-0.6	-0.33	-0.17	-0.0907145	0.223756	6.19994	6.5077	9.26209	6.77486	7.66194	5.39	5.89	8.57	6.26	7.39	0.704965	0.306668
CRYBG3	0	0	0	0.08	0.01	0.02	-0.05	0.26	0.06	-0.76	16.62	1.01	0.42	0.04	0.39	1.16	1.25	0.35	1.17	0.57	0.29	0.3	0.36	0.33	0.31	0.87	0.95	-0.01	0.83	0.26	-0.983695	-0.54642	0.0637813	0.0412128	0.0796168	0.0553451	0.0461591	-0.23	-0.26	-0.28	-0.28	-0.26	-0.0345116	0.0244587
EPHA6	0	0	0	0	0	0	0	0	0	0	0	0	#DIV/0!	#DIV/0!	#DIV/0!	2.3	2.75	0.75	2.39	1.16	0.41	0.4	0.47	0.37	0.48	1.89	2.35	0.28	2.02	0.68	-1.279	-0.814031	0.186006	0.221638	0.331224	0.147267	0.208083	-0.23	-0.18	-0.14	-0.22	-0.27	0.0732134	-0.0743227
SCTR	0	0	0	0.02	0	0.04	0	0.13	0.19	0	17.46	36.27	#DIV/0!	0	0	0.31	0.49	0.13	0.34	0.25	0.45	0.44	0.51	0.47	0.69	-0.14	0.05	-0.39	-0.13	-0.44	-0.660772	-0.404125	4.03466	3.77711	4.46946	4.51122	5.02701	3.58	3.34	3.95	4.04	4.34	0.228492	0.103443
RFX3	0.54	0.43	0.5	0.72	0.57	0.72	-0.11	0.2	0.14	-0.2	0.45	0.27	0.11	0.23	0.48	0.17	0.15	0.07	0.15	0.13	0.65	0.66	0.71	0.73	0.68	-0.47	-0.52	-0.64	-0.58	-0.55	-0.110921	0.0298502	16.3649	18.2884	23.8208	18.6507	21.3	15.72	17.63	23.11	17.92	20.62	0.859947	0.435001
RIF1	10.69	11.11	10.46	10.73	10.4	10.83	0.09	0.06	0.09	0.04	0.03	0.04	0.46	0.49	0.26	0.2	0.27	0.07	0.26	0.14	0.58	0.58	0.56	0.56	0.72	-0.38	-0.31	-0.49	-0.3	-0.58	-0.195912	-0.304366	6.2217	6.79232	8.87764	6.57863	7.2587	5.64	6.21	8.32	6.02	6.54	0.551856	0.145588
RAB21	7.86	7.96	7.79	7.03	7.98	7.27	0.03	-0.2	-0.18	0.01	-0.1	-0.09	0.73	0.13	0.17	0.44	0.45	0.1	0.52	0.2	0.58	0.67	0.45	0.54	0.74	-0.14	-0.22	-0.35	-0.02	-0.54	-0.169273	-0.697889	6.24579	6.91506	8.60932	6.81106	7.00793	5.66	6.24	8.16	6.27	6.26	0.504904	-0.00230065
SLC4A4	0.02	0.01	0.01	0.02	0.01	0.01	-0.06	0.09	0.04	-0.47	1.94	0.66	0.35	0.17	0.22	2.58	3.36	2.26	3.13	2.6	0.52	0.57	0.46	0.54	0.6	2.06	2.79	1.8	2.59	1.99	-0.46327	-0.278722	0.127563	0.266294	0.108648	0.198117	0.154249	-0.4	-0.31	-0.36	-0.34	-0.45	-0.0599576	-0.122371
SMARCA2	14.98	15.16	14.87	13.89	15.24	15.01	0.03	-0.18	-0.04	0.01	-0.07	-0.02	0.79	0.38	0.72	0.46	0.52	0.11	0.44	0.17	0.68	0.67	0.76	0.57	0.61	-0.22	-0.16	-0.65	-0.13	-0.44	-0.55007	-0.411826	9.93869	10.8036	13.7216	10.9272	12.3845	9.26	10.13	12.96	10.36	11.77	0.588808	0.300127
RDH8	0	0	0	0	0	0	0	0	0	0	0	0	#DIV/0!	#DIV/0!	#DIV/0!	1.65	1.81	0.31	1.83	0.62	0.44	0.37	0.35	0.45	0.22	1.21	1.43	-0.04	1.38	0.41	-1.21547	-0.727623	0.117023	0.0499002	0.169864	0.0790888	0.0770718	-0.32	-0.32	-0.18	-0.37	-0.14	0.201479	0.320282
SESN1	13.21	13.01	12.92	10.19	12.63	11.69	-0.04	-0.57	-0.19	-0.02	-0.21	-0.07	0.23	0.17	0.45	0.14	0.21	0.07	0.19	0.07	0.76	0.71	0.81	0.87	1.05	-0.61	-0.5	-0.74	-0.67	-0.98	-0.212365	-0.236192	10.1924	10.7755	13.917	11.2608	12.4689	9.43	10.07	13.11	10.39	11.42	0.631321	0.22027
MID2	0	0	0	0	0	0	0	0	0	0	0	0	#DIV/0!	#DIV/0!	#DIV/0!	1.35	1.48	0.37	1.25	0.8	0.19	0.13	0.17	0.16	0.2	1.16	1.35	0.2	1.1	0.6	-0.918734	-0.385291	0.0265528	0.0209771	0.0428142	0.0251851	0.0309127	-0.16	-0.11	-0.13	-0.13	-0.17	-0.0343456	-0.0711842
CXorf41	0	0	0	0	0	0	0	0	0	0	0	0	#DIV/0!	#DIV/0!	#DIV/0!	1.03	1.17	0.21	1.32	0.45	0.21	0.19	0.15	0.13	0.19	0.82	0.98	0.06	1.19	0.26	-0.903263	-0.770348	0.00533781	0.0184346	0.0368026	0.0247046	0.0387984	-0.21	-0.17	-0.12	-0.11	-0.15	0.0999615	-0.0769067
COL5A3	0	0	0	0	0	0	0	0	0	0	0	0	#DIV/0!	#DIV/0!	#DIV/0!	2.99	2.98	0.67	3.13	1.24	0.5	0.48	0.45	0.41	0.28	2.48	2.49	0.22	2.72	0.96	-1.38091	-0.918756	0.108948	0.0858688	0.175875	0.102832	0.0927381	-0.4	-0.4	-0.27	-0.31	-0.19	0.148215	0.169665
SRCAP	3.62	3.71	4.38	4.09	3.99	3.9	0.03	-0.1	-0.03	0.02	-0.07	-0.02	0.7	0.04	0.8	0.22	0.17	0.07	0.23	0.09	0.78	0.7	0.77	0.74	0.35	-0.56	-0.52	-0.7	-0.51	-0.26	-0.16069	0.281601	14.3258	15.0909	19.5434	15.3652	17.0807	13.55	14.39	18.77	14.62	16.73	0.760481	0.375722
[truncated: 29,510 more rows]
