# Supplementary material for: Mutant H3 histones drive human pre-leukemic hematopoietic stem cell expansion and promote leukemic aggressiveness
Source: Nat Commun. 2019 Jun 28;10:2891. doi: 10.1038/s41467-019-10705-z (PMC6599207; doi:10.1038/s41467-019-10705-z)
Supplement: Supplementary file 4 — Supplementary Data 2 [file 41467_2019_10705_MOESM4_ESM.xlsx]

## Sheet: supplementary data 2
z>=1.5 and p<=0.05		z>=0.8 and p<=0.05		z<=-1.5 and p<=0.05		z<=-0.8 and p<=0.05
K27M/WT	K27I/WT	K27M/WT	K27I/WT	K27M/WT	K27I/WT	K27M/WT	K27I/WT
RAB44	LIF	CLC	CLC	S100A8	CD7	EMP1	CD7
IL5RA	SLC44A1	SRGN	CPA3	IFI30	S100A9	OAS1	RP11-431I8.1
PKD2	PPP1R26	CPA3	FCER1A	GSTP1		CMPK2	GNG11
LIF	SLC40A1	FCER1A	PRG2	HLA-DRB1		HLA-DQA1	C3orf80
C12orf75	XK	PRG2	HDC	CSDA		NUDT8	ZNF468
P2RY1	CCND1	HDC	MS4A3	CEACAM6		CD93	ZNF85
PPP1R26	MAN1A1	MS4A3	TCN1	CDKN2A		CDR2L	CD200
HDC	FAM64A	TCN1	TPSAB1	STOM		RPS6KL1	MMP28
UBE2E2	DPY19L1	TPSAB1	RP11-872D17.8	IGJ		C5orf62	CFD
GRAP2	TRDC	RP11-872D17.8	RNASE2	CYTL1		SESN2	GCHFR
PRG2	HLTF	RNASE2	TRDC	S100A9		HLA-DQB1	OLFML2A
CCL23	TCN1	CXCR4	MS4A2			STAB1	HLA-DMB
BLVRA	SPG20	TRDC	GS1-421I3.2			SIGLEC14	CSF1R
SLC40A1	ISOC1	SGPP1	IL1RL1			ARL6IP5	TNFRSF1B
MS4A3	GPR44	TPSD1	CSF2RB			AL390763.1	UNC5B
NAB1	PPM1H	MS4A2	TRDJ2			PXN	ZNF790
SLFN11	HDC	GS1-421I3.2	EPX			PRRT3	NPR1
FCER1A	MS4A3	IL1RL1	SLC45A3			HOXA6	C20orf54
CCNA1	NAB1	FST	GATA2			RTN4RL1	HLA-DPB1
RP11-872D17.8	FCER1A	CSF2RB	MAN1A1			SEMA6B	CEACAM4
BBX	TRDJ3	TRDJ2	ENPP3			CTSW	HLA-DQB1
PPM1H	CSF2RB	SLC18A2	TRDJ3			AC002454.1	AL390763.1
CDK15	EPX	SLC45A3	P2RY1			RP1-170O19.21	PRRT3
FER	TSPO	GATA2	IL5RA			RP1-170O19.20	SEMA6B
RP11-501J20.5	TIMP3	HGF	PPM1H			LILRB2	XXbac-BPG181M17.5
STK39	CPA3	MAN1A1	CCND1			PEBP1	SERPINF1
SPTBN2	PTRF	ATP10D	KCNH2			SCARF1	LILRB2
CLC	HK1	ENPP3	GPR44			HOXA9	SCARF1
RP11-38P22.2	MAGED1	RP11-501J20.5	SLC44A1			N4BP3	OAS2
RP11-796E2.3	IL5RA	TRDJ3	HK1			CORO1A	ASGR2
BTG1	PHACTR2	P2RY1	RGS2			OAS2	IRAK2
PDLIM1	IL1RL1	IL5RA	LGALS1			LATS2	HOXB7
AC007036.5	KCNH2	PDLIM1	GATA1			RP11-43D2.6	AMICA1
CPA3	SCIN	BACE2	ZBTB32			ASGR2	ROGDI
CSF2RB	CLC	PPM1H	RP11-38P22.2			SMAGP	GIMAP8
TCN1	MS4A2	CCND1	HRH4			CD79B	DOCK6
MAN1A1	GS1-421I3.2	KCNH2	PMP22			IRAK2	RAB31
S1PR1	TRDJ2	GPR44	DPY19L1			ABI3	LY86
HK1	PRG2	SLC44A1	LIF			RP11-191G24.1	LGALS3BP
ZBTB32	RP11-872D17.8	HK1	RAB44			PPM1F	B4GALNT4
CD38	GATA2	DSG2	NTRK1			HOXB7	TSPAN15
HIST1H1C	RNASE2	CCNA1	IGFL2			WDFY4	ARHGAP12
KCNH2	ENPP3	STAR	ISOC1			CD164	GLIPR1
AC126323.1	RGS2	RGS2	PTX3			APOL6	ADRB1
DPY19L1	TPSAB1	SLFN11	BASP1			AMICA1	XXbac-BPG254F23.6
TRDC	SLC45A3	LTBP1	CDK15			LPAR6	HLA-DRB5
GPR44		LGALS1	PHACTR2			FSCN1	IFI30
CCND1		GATA1	IKZF2			SCAMP5	CEACAM6
PRNP		TRAT1	SPTBN2			ROGDI	CDKN2A
RNASE2		ZBTB32	GRAP2			GIMAP8	STOM
CXCR4		RP11-38P22.2	GPR65			PLXNA4	IGJ
IL1RL1		HRH4	DHRS9			DOCK6	S100A9
SLC22A15		PMP22	ALOX5AP			GPR56
HK3		DPY19L1	HK3			RAB31
CEBPB		CORO2A	BTG1			LY86
ANXA1		LIF	BLVRA			C12orf5
TIMP3		RAB44	SIGLEC6			LGALS3BP
CRIM1		NTRK1	PPP1R26			B4GALNT4
SLC18A2		RAB3D	PKD2			H19
GATA1		PNPLA1	CEBPB			TSPAN15
ALS2		ISOC1	RP6-159A1.3			ARHGAP12
IKZF2		PTX3	TIMP3			EEF1A2
TRDJ3		P2RY10	FCRLB			VNN1
MS4A2		CDK15	ALS2			ADRB1
PGM1		PHACTR2	ELL2			GPX1
STAR		IKZF2	PROS1			XXbac-BPG254F23.6
CORO2A		SPTBN2	SLC22A15			HLA-DRB5
GPR65		GRAP2	CCL23			S100A8
SGPP1		GPR65	CD38			IFI30
GS1-421I3.2		CRIM1	ITGA8			GSTP1
FRY		DHRS9	SLC40A1			HLA-DRB1
KRT1		ALOX5AP	S1PR1			CSDA
HRH4		HK3	RP11-796E2.3			CEACAM6
CCDC165		FCGR2B	FER			CDKN2A
ENPP3		CCR8	C12orf75			STOM
ELL2		AC126323.1	ANXA1			IGJ
PROS1		BTG1	SCIN			CYTL1
RP11-680B3.2		BLVRA	CKAP4			S100A9
GATA2		TRERF1	SEMA7A
PHACTR2		PPP1R26	PAQR5
BACE2		PKD2	BBX
SLC44A1		CEBPB	FAM102B
ISOC1		ASRGL1	NAB1
DSG2		PRNP	C1orf162
TRAT1		RP6-159A1.3	GPR85
PMP22		TIMP3	FAM64A
LGALS1		SLC2A6	CCL3
NTRK1		RP11-680B3.2	FAM135A
TRDJ2		ALS2	DCBLD2
SRGN		STK39	XK
FAM102B		ELL2	IER3
PRKAR2B		PROS1	AD000671.1
CCR8		SLC22A15	CCDC126
FCGR2B		CR1	CCL5
TPSAB1		CCL23	RRAGD
SLC45A3		CD38	IL2RA
HIST1H3H		CD200R1	HPGDS
DHRS9		PRKAR2B	TP53RK
TPSD1		SLC40A1	ZNF516
TRERF1		UBE2E2	CLU
CD200R1		FRY	ANXA5
RAB3D		S1PR1	PIK3R6
CKAP4		RP11-796E2.3	FGR
ATP10D		CSF1	PARD6G
PNPLA1		FER	RP11-287A8.6
P2RY10		PGM1	SIGLEC8
FST		C12orf75	NCR3
ALOX5AP		ANXA1	C3AR1
CR1		CKAP4	PCGF5
HGF		SEMA7A	PADI4
SEMA7A		HIST1H1C	GALNT3
SLC2A6		CCDC165	IL32
CSF1		BBX	LMBRD2
RP6-159A1.3		HIST1H3H	SLCO4C1
PTX3		KRT1	TRAC
ASRGL1		FAM102B	GPR77
RGS2		NAB1	EXT1
LTBP1		AC007036.5	AC147651.4
		C20orf118	AHNAK
		C1orf162	C1orf186
		SPP1	RP11-354E11.2
		GPR85	RP11-352D13.3
		RHAG	RP11-804A23.4
		AFF2	TMEM170B
		AC020926.1	ITGA2B
		EMR3	FZD2
		RP11-704M14.1	SLC2A13
		FAM135A	HPGD
		DCBLD2	LAT
		TRPM6	MYEF2
		CEBPE	CECR1
		IER3	SIGLEC10
		AD000671.1	HIST1H1T
		CCDC126	FCGRT
		SLITRK5	CD226
		CYSLTR2	LMNA
		S100A10	CDK14
		NT5DC1	ALCAM
		PRG3	AC009495.2
		RRAGD	RHBDD2
		HPGDS	DSTN
		TP53RK	C5orf30
		ZNF516	CDC42EP4
		CLU	CDKN2D
		GPR183	TDRD7
		NTNG2	TTC39B
		ANXA5	STARD4
		CCR2	HIST1H2BB
		PIK3R6	GIPR
		FGR	PDZD8
		PARD6G	KCNK17
		SIGLEC8	DNAJC6
		WWC2	CHPF
		HIST1H2AE	PLAGL1
		DSC2	DLG5
		C3AR1	MFSD6
		PCGF5	AC011891.5
		PADI4	MYO1D
		GALNT3	SLC35D1
		ADRB2	ESAM
		CHST2	PDLIM5
		PYROXD2	SLC24A3
		LDLRAD3	KLRG1
		HBD	RAB20
		C7orf41	EMP3
		FAM18B2-CDRT4	ZFYVE16
		LMBRD2	RP11-97N19.2
		VIM	SPG20
		SLCO4C1	HLTF
		TRAC	CLEC4D
		GPR77	CDKN1A
		TPST1	ABI2
		EXT1	CA8
		HIST1H2BL	E2F7
		OXER1	WDR35
		AC147651.4	LRRCC1
		AHNAK	MAGED1
		C1orf186	C16orf79
		AC020571.3	TRIM32
		2018-09-01	SLC12A2
		RP11-354E11.2	DBN1
		RUNX2	DNAJC15
		C8G	ZNF117
		LAX1	ALDH3A2
		KIAA0748	CCDC169
		RP11-352D13.3	ZIK1
		TNFRSF21	ZNF678
		RP11-804A23.4	PTRF
		BEGAIN	TSPO
		CD2	ZNF485
		COMMD8
		SIGLEC7
		ABCA1
		AE000661.37
		RP11-645N11.2
		WSCD2
		DPYD
		TMEM170B
		ITGA2B
		VLDLR
		FZD2
		MEGF9
		SLC2A13
		HIST1H2AM
		HPGD
		LAT
		SLC7A8
		CDRT4
		HYAL3
		TPCN1
		EDIL3
		MYEF2
		IGFLR1
		RNASE6
		CECR1
		PJA1
		SIGLEC10
		HIST1H1T
		TTC8
		FBN1
		RP5-862P8.2
		CD300LF
		CD226
		LMNA
		FZD7
		CRISP3
		ITGAX
		TMOD1
		PPAPDC1A
		PILRA
		AC009495.2
		RP11-426A6.8
		SH2D2A
		TRIB2
		RHBDD2
		LPAR5
		DSTN
		C5orf30
		TNFSF10
		CD84
		CDC42EP4
		NLRP12
		F13A1
		CD55
		TDRD7
		RNASE3
		DNMBP
		TTC39B
		CLEC11A
		STARD4
		CRABP1
		RFX8
		LTC4S
		GIPR
		MGST1
		CCL2
		ARSB
		PLAUR
		PLIN2
		APOBEC3B
		KIFC3
		CYP4F3
		TRGJ2
		PDZD8
		KCNK17
		LMO4
		CXCR1
		DNAJC6
		HIST1H2BJ
		CD2AP
		RP11-246K15.1
		MS4A4E
		ZDHHC2
		CHPF
		BAMBI
		KLHL13
		KCNK5
		AK7
		SPINK4
		SERPINE2
		DLG5
		MFSD6
		FAM57A
		PVRL1
		AL137003.1
		OSM
		PCTP
		TRIM6
		DBNDD2
		AASS
		HIST1H1D
		ATXN1
		FAM108C1
		MYO1D
		TMEM154
		CAMP
		SLC35D1
		PDLIM5
		MINPP1
		DUSP23
		SLC24A3
		GPD2
		H1FX
		SLC16A9
		WDFY3
		KCNK6
		ANUBL1
		EXOC6B
		RP11-452F19.3
		KCNE3
		PTPRF
		PTPN13
		INPP1
		PSEN2
		SYS1-DBNDD2
		ACVR1B
		SULF2
		KLRG1
		RP11-206M11.7
		ST8SIA4
		IL18RAP
		GM2A
		ELOVL5
		CASK
		CAMK1D
		TTC27
		DPYSL4
		LMO7
		TMEM9
		MMRN1
		MRC2
		CTD-2015H6.3
		TMTC2
		MSRB3
		CD300LB
		GPR34
		CAPRIN2
		CDH24
		COL5A1
		ADAMTS3
		RAB32
		NDRG1
		FCGR1A
		WWC3
		PDGFA
		PRTN3
		PAM
		SMARCD3
		NXF3
		BAIAP3
		MS4A6A
		SORBS1
		HIST1H2BH
		RAB20
		WNT11
		ITGB8
		SIPA1L1
		RP11-1057N3.1
		RP11-284F21.7
		TRGJP2
