# Supplementary material for: Mutant H3 histones drive human pre-leukemic hematopoietic stem cell expansion and promote leukemic aggressiveness
Source: Nat Commun. 2019 Jun 28;10:2891. doi: 10.1038/s41467-019-10705-z (PMC6599207; doi:10.1038/s41467-019-10705-z)
Supplement: Supplementary file 5 — Supplementary Data 3 [file 41467_2019_10705_MOESM5_ESM.xlsx]

## Sheet: supplementary data 3
Probe	HI.3924.006.Index_1.TEX-HIST1H3H-WT-Rx_cells_ChIP1_HA_1.bam	HI.3932.006.Index_1.TEX-HIST1H3H-WT-Rx_cells_ChIP1_HA_1.bam	HI.3924.006.Index_3.TEX-HIST1H3H-K27M-Rx_cells_ChIP1_HA_1.bam	HI.3932.006.Index_3.TEX-HIST1H3H-K27M-Rx_cells_ChIP1_HA_1.bam
Chr1:1-5000	0	0	0	0
Chr1:5001-10000	0.0182202	0.0125819	0	0.00669686
Chr1:10001-15000	0.0911012	0.0629096	0.0327583	0.0401812
Chr1:15001-20000	0.0546607	0.0943645	0.057327	0.046878
Chr1:20001-25000	0	0	0.0163791	0.00669686
Chr1:25001-30000	0	0	0	0
Chr1:30001-35000	0	0	0	0
Chr1:35001-40000	0	0	0	0.00669686
Chr1:40001-45000	0	0	0	0
Chr1:45001-50000	0	0.00629096	0.00818957	0.0200906
Chr1:50001-55000	0.0364405	0.0566187	0.0491374	0.0267875
Chr1:55001-60000	0.0364405	0.100655	0.131033	0.0669686
Chr1:60001-65000	0.0911012	0.0566187	0.0818957	0.046878
Chr1:65001-70000	0.0546607	0.0629096	0.057327	0.0736655
Chr1:70001-75000	0.0182202	0.0188729	0.0163791	0.0133937
Chr1:75001-80000	0.0455506	0.0377458	0.00818957	0.0401812
Chr1:80001-85000	0.127542	0.0817825	0.0737061	0.0803624
Chr1:85001-90000	0.0911012	0.13211	0.0491374	0.100453
Chr1:90001-95000	0.0273303	0.0566187	0.0245687	0.0602718
Chr1:95001-100000	0.0182202	0.0377458	0.0245687	0.00669686
Chr1:100001-105000	0.0455506	0.0377458	0.0327583	0.0401812
Chr1:105001-110000	0.00911012	0.0251639	0.057327	0.0334843
Chr1:110001-115000	0	0.00629096	0.0245687	0.0267875
Chr1:115001-120000	0.0182202	0.0314548	0	0.0200906
Chr1:120001-125000	0.0273303	0.0314548	0.0327583	0.0535749
Chr1:125001-130000	0	0.0629096	0.0409479	0.0334843
Chr1:130001-135000	0.00911012	0.0314548	0.0327583	0.0401812
Chr1:135001-140000	0.0273303	0.0629096	0.057327	0.0602718
Chr1:140001-145000	0	0.00629096	0	0
Chr1:145001-150000	0.0182202	0.00629096	0.00818957	0.00669686
Chr1:150001-155000	0	0.00629096	0	0
Chr1:155001-160000	0	0.0314548	0.0163791	0.00669686
Chr1:160001-165000	0	0.00629096	0.00818957	0
Chr1:165001-170000	0	0.0125819	0	0.00669686
Chr1:170001-175000	0.0273303	0.0251639	0.0163791	0.00669686
Chr1:175001-180000	0	0	0	0
Chr1:180001-185000	0	0	0	0
Chr1:185001-190000	0	0	0	0
Chr1:190001-195000	0	0	0	0
Chr1:195001-200000	0	0	0	0
Chr1:200001-205000	0	0	0	0
Chr1:205001-210000	0	0	0	0
Chr1:210001-215000	0	0	0	0
Chr1:215001-220000	0	0	0	0
Chr1:220001-225000	0	0	0	0
Chr1:225001-230000	0	0.00629096	0.0327583	0.00669686
Chr1:230001-235000	0.0455506	0.0503277	0.057327	0.0267875
Chr1:235001-240000	0.0728809	0.0377458	0.0737061	0.0736655
Chr1:240001-245000	0.0455506	0.0440367	0.0245687	0.0267875
Chr1:245001-250000	0.0182202	0.0251639	0.0409479	0.0133937
Chr1:250001-255000	0.00911012	0.00629096	0.0327583	0.0133937
Chr1:255001-260000	0.0182202	0.0251639	0.0245687	0.0200906
Chr1:260001-265000	0	0	0	0
Chr1:265001-270000	0.00911012	0	0	0
Chr1:270001-275000	0	0	0	0
Chr1:275001-280000	0	0	0	0
Chr1:280001-285000	0	0	0	0
Chr1:285001-290000	0	0	0	0
Chr1:290001-295000	0	0	0	0
Chr1:295001-300000	0	0	0	0
Chr1:300001-305000	0	0	0	0
Chr1:305001-310000	0	0	0	0
Chr1:310001-315000	0	0	0	0
Chr1:315001-320000	0	0	0	0
Chr1:320001-325000	0	0	0	0
Chr1:325001-330000	0	0	0	0
Chr1:330001-335000	0	0	0	0
Chr1:335001-340000	0	0	0	0
Chr1:340001-345000	0	0	0	0
Chr1:345001-350000	0	0	0	0
Chr1:350001-355000	0	0	0	0
Chr1:355001-360000	0	0	0	0
Chr1:360001-365000	0	0	0	0
Chr1:365001-370000	0	0	0	0
Chr1:370001-375000	0	0	0	0
Chr1:375001-380000	0	0	0	0
Chr1:380001-385000	0	0	0	0
Chr1:385001-390000	0	0	0	0
Chr1:390001-395000	0	0	0	0
Chr1:395001-400000	0	0	0	0
Chr1:400001-405000	0	0	0	0
Chr1:405001-410000	0	0	0	0
Chr1:410001-415000	0	0	0	0
Chr1:415001-420000	0	0.00629096	0	0
Chr1:420001-425000	0	0	0	0
Chr1:425001-430000	0	0	0	0
Chr1:430001-435000	0	0	0	0
Chr1:435001-440000	0	0	0	0
Chr1:440001-445000	0	0	0	0
Chr1:445001-450000	0	0	0	0
Chr1:450001-455000	0	0	0	0
Chr1:455001-460000	0	0	0	0
Chr1:460001-465000	0	0	0	0
Chr1:465001-470000	0	0	0	0
Chr1:470001-475000	0	0	0	0
Chr1:475001-480000	0	0	0	0
Chr1:480001-485000	0	0	0	0
Chr1:485001-490000	0	0	0	0
Chr1:490001-495000	0	0	0	0
Chr1:495001-500000	0	0	0	0
Chr1:500001-505000	0	0	0	0
Chr1:505001-510000	0	0	0	0
Chr1:510001-515000	0	0	0	0
Chr1:515001-520000	0	0	0	0
Chr1:520001-525000	0.00911012	0.0503277	0	0.00669686
Chr1:525001-530000	0.0273303	0.0188729	0.0163791	0
Chr1:530001-535000	0.0182202	0.00629096	0.0245687	0.0267875
Chr1:535001-540000	0.0364405	0.0440367	0.0163791	0.00669686
Chr1:540001-545000	0.0273303	0.0251639	0.0245687	0.00669686
Chr1:545001-550000	0.0182202	0.00629096	0.0163791	0.0200906
Chr1:550001-555000	0	0	0	0
Chr1:555001-560000	0	0.00629096	0	0.0133937
Chr1:560001-565000	0.0546607	0.0188729	0.00818957	0.0334843
Chr1:565001-570000	0.273303	0.358585	0.155602	0.2143
Chr1:570001-575000	0.109321	0.113237	0.0491374	0.0669686
Chr1:575001-580000	0	0.0125819	0	0.00669686
Chr1:580001-585000	0.0182202	0.0125819	0.00818957	0.0133937
Chr1:585001-590000	0.00911012	0	0.0327583	0.00669686
Chr1:590001-595000	0.0182202	0	0.0163791	0.00669686
Chr1:595001-600000	0.0182202	0.0188729	0.00818957	0.0133937
Chr1:600001-605000	0.0273303	0.0251639	0.0245687	0.0669686
Chr1:605001-610000	0	0.00629096	0.00818957	0
Chr1:610001-615000	0	0.0125819	0	0
Chr1:615001-620000	0.00911012	0.00629096	0.00818957	0.00669686
Chr1:620001-625000	0	0	0	0
Chr1:625001-630000	0.00911012	0.0251639	0.0163791	0.00669686
Chr1:630001-635000	0	0	0	0
Chr1:635001-640000	0.0273303	0.0188729	0	0.00669686
Chr1:640001-645000	0.00911012	0.0125819	0.0327583	0
Chr1:645001-650000	0.0273303	0.0188729	0.0491374	0.00669686
Chr1:650001-655000	0.00911012	0.00629096	0.0327583	0.0133937
Chr1:655001-660000	0.00911012	0.0125819	0	0.0267875
Chr1:660001-665000	0	0.00629096	0.0245687	0.0133937
Chr1:665001-670000	0.0728809	0.0188729	0.0327583	0.00669686
Chr1:670001-675000	0	0.0125819	0.0163791	0
Chr1:675001-680000	0.00911012	0.0188729	0.0245687	0.0200906
Chr1:680001-685000	0	0.00629096	0	0.00669686
Chr1:685001-690000	0	0.0188729	0	0.00669686
Chr1:690001-695000	0.0273303	0.0125819	0.0327583	0.0200906
Chr1:695001-700000	0	0.0125819	0.0163791	0.0334843
Chr1:700001-705000	0.0364405	0.0125819	0.0409479	0.0267875
Chr1:705001-710000	0.0546607	0.0377458	0.057327	0.0267875
Chr1:710001-715000	0.118431	0.0880735	0.180171	0.147331
Chr1:715001-720000	0.127542	0.13211	0.114654	0.147331
Chr1:720001-725000	0.300634	0.276802	0.262066	0.180815
Chr1:725001-730000	0.218643	0.25793	0.286635	0.34154
Chr1:730001-735000	0.0182202	0.0817825	0.0900853	0.0937561
Chr1:735001-740000	0.109321	0.0943645	0.0491374	0.0803624
Chr1:740001-745000	0.0728809	0.0817825	0.0655166	0.10715
Chr1:745001-750000	0.127542	0.119528	0.139223	0.10715
Chr1:750001-755000	0.127542	0.13211	0.163791	0.12724
Chr1:755001-760000	0.337074	0.339712	0.409479	0.488871
Chr1:760001-765000	0.154872	0.220184	0.262066	0.174118
Chr1:765001-770000	0.127542	0.245348	0.19655	0.241087
Chr1:770001-775000	0.191312	0.270511	0.18836	0.254481
Chr1:775001-780000	0.145762	0.19502	0.139223	0.187512
Chr1:780001-785000	0.327964	0.232766	0.221118	0.194209
Chr1:785001-790000	0.118431	0.226475	0.163791	0.10715
Chr1:790001-795000	0.163982	0.207602	0.229308	0.160725
Chr1:795001-800000	0.264193	0.308257	0.278445	0.261178
Chr1:800001-805000	0.200423	0.245348	0.180171	0.2143
Chr1:805001-810000	0.309744	0.352294	0.442237	0.328146
Chr1:810001-815000	0.327964	0.352294	0.286635	0.381721
Chr1:815001-820000	0.491946	0.45924	0.466806	0.421902
Chr1:820001-825000	0.655928	0.478113	0.606028	0.66299
Chr1:825001-830000	0.473726	0.547314	0.450427	0.569233
Chr1:830001-835000	0.400845	0.320839	0.368531	0.294662
Chr1:835001-840000	0.519277	0.603933	0.515943	0.488871
Chr1:840001-845000	0.564827	0.427786	0.56508	0.535749
Chr1:845001-850000	0.555717	0.559896	0.458616	0.502265
Chr1:850001-855000	0.473726	0.641678	0.622408	0.55584
Chr1:855001-860000	1.0841	0.861862	0.909043	0.709868
Chr1:860001-865000	0.81991	0.78008	0.679735	0.817017
Chr1:865001-870000	0.346184	0.484404	0.38491	0.455387
Chr1:870001-875000	0.446396	0.591351	0.540512	0.475477
Chr1:875001-880000	0.874571	0.660551	0.679735	0.508962
Chr1:880001-885000	0.428175	0.427786	0.319393	0.421902
Chr1:885001-890000	0.519277	0.541023	0.450427	0.381721
Chr1:890001-895000	0.555717	0.641678	0.630597	0.522355
Chr1:895001-900000	0.655928	0.58506	0.606028	0.535749
Chr1:900001-905000	0.473726	0.503277	0.450427	0.435296
Chr1:905001-910000	0.337074	0.408913	0.409479	0.495568
Chr1:910001-915000	0.409955	0.452949	0.327583	0.287965
Chr1:915001-920000	0.519277	0.478113	0.393099	0.589324
Chr1:920001-925000	0.428175	0.503277	0.38491	0.368327
Chr1:925001-930000	0.555717	0.52215	0.425858	0.361631
Chr1:930001-935000	0.583047	0.58506	0.442237	0.435296
Chr1:935001-940000	0.80169	0.805243	0.720682	0.716564
Chr1:940001-945000	0.382625	0.490695	0.458616	0.495568
Chr1:945001-950000	0.637708	0.673133	0.425858	0.649596
Chr1:950001-955000	0.555717	0.484404	0.515943	0.482174
Chr1:955001-960000	0.683259	0.84928	0.679735	0.562537
Chr1:960001-965000	0.400845	0.465531	0.434047	0.301359
Chr1:965001-970000	0.482836	0.484404	0.57327	0.455387
Chr1:970001-975000	0.583047	0.578769	0.401289	0.529052
Chr1:975001-980000	0.610378	0.559896	0.417668	0.428599
Chr1:980001-985000	0.428175	0.427786	0.37672	0.368327
Chr1:985001-990000	0.419065	0.553605	0.303014	0.415206
Chr1:990001-995000	0.628598	0.629096	0.57327	0.542446
Chr1:995001-1000000	0.82902	0.824116	0.859905	0.689777
Chr1:1000001-1005000	0.701479	0.629096	0.556891	0.529052
Chr1:1005001-1010000	0.528387	0.578769	0.401289	0.475477
Chr1:1010001-1015000	0.209533	0.32713	0.204739	0.220997
Chr1:1015001-1020000	0.400845	0.503277	0.466806	0.455387
Chr1:1020001-1025000	0.546607	0.490695	0.38491	0.354934
Chr1:1025001-1030000	0.428175	0.622805	0.434047	0.502265
Chr1:1030001-1035000	0.464616	0.478113	0.556891	0.475477
Chr1:1035001-1040000	0.646818	0.603933	0.524133	0.46878
Chr1:1040001-1045000	0.501056	0.647969	0.343962	0.421902
Chr1:1045001-1050000	0.592158	0.723461	0.474995	0.582627
Chr1:1050001-1055000	0.874571	0.937354	0.851715	0.729958
Chr1:1055001-1060000	1.01122	0.887026	0.76982	0.823714
Chr1:1060001-1065000	0.628598	0.603933	0.540512	0.522355
Chr1:1065001-1070000	0.546607	0.566187	0.450427	0.475477
Chr1:1070001-1075000	0.728809	0.660551	0.720682	0.609415
Chr1:1075001-1080000	0.428175	0.58506	0.409479	0.388418
Chr1:1080001-1085000	0.82902	0.874444	0.679735	0.542446
Chr1:1085001-1090000	0.646818	0.641678	0.474995	0.375024
Chr1:1090001-1095000	0.737919	0.679424	0.728872	0.549143
Chr1:1095001-1100000	0.665038	0.736043	0.606028	0.522355
Chr1:1100001-1105000	0.747029	0.836698	0.556891	0.616111
Chr1:1105001-1110000	0.8108	0.754916	0.687924	0.676383
Chr1:1110001-1115000	0.583047	0.490695	0.417668	0.435296
Chr1:1115001-1120000	0.892791	0.874444	0.728872	0.723261
Chr1:1120001-1125000	0.719699	0.578769	0.515943	0.482174
Chr1:1125001-1130000	0.883681	0.817825	0.630597	0.696474
Chr1:1130001-1135000	0.856351	0.798952	0.679735	0.629505
Chr1:1135001-1140000	1.07499	1.15125	0.892663	0.750049
Chr1:1140001-1145000	1.00211	1.15754	0.827147	0.924167
Chr1:1145001-1150000	0.965672	1.25819	0.745251	0.830411
Chr1:1150001-1155000	0.546607	0.515859	0.556891	0.368327
Chr1:1155001-1160000	0.592158	0.553605	0.507753	0.482174
Chr1:1160001-1165000	0.692369	0.572478	0.507753	0.462084
Chr1:1165001-1170000	0.947452	0.962518	1.10559	0.823714
Chr1:1170001-1175000	0.637708	0.629096	0.38491	0.415206
Chr1:1175001-1180000	0.583047	0.65426	0.515943	0.421902
Chr1:1180001-1185000	0.583047	0.427786	0.425858	0.462084
Chr1:1185001-1190000	0.628598	0.484404	0.368531	0.415206
Chr1:1190001-1195000	0.555717	0.58506	0.425858	0.287965
Chr1:1195001-1200000	0.592158	0.465531	0.38491	0.361631
Chr1:1200001-1205000	0.546607	0.559896	0.327583	0.415206
Chr1:1205001-1210000	0.983892	1.05688	0.884474	0.770139
Chr1:1210001-1215000	0.501056	0.647969	0.425858	0.676383
Chr1:1215001-1220000	0.528387	0.515859	0.532322	0.381721
Chr1:1220001-1225000	0.519277	0.45924	0.343962	0.328146
Chr1:1225001-1230000	0.592158	0.629096	0.466806	0.508962
Chr1:1230001-1235000	0.437285	0.352294	0.548701	0.348237
Chr1:1235001-1240000	0.573937	0.591351	0.507753	0.428599
Chr1:1240001-1245000	0.646818	0.773789	0.802578	0.776836
Chr1:1245001-1250000	0.491946	0.478113	0.507753	0.375024
Chr1:1250001-1255000	0.437285	0.408913	0.458616	0.395115
Chr1:1255001-1260000	0.619488	0.704588	0.556891	0.57593
Chr1:1260001-1265000	0.655928	0.792662	0.58146	0.669686
Chr1:1265001-1270000	0.555717	0.698297	0.515943	0.488871
Chr1:1270001-1275000	0.583047	0.71717	0.483185	0.55584
Chr1:1275001-1280000	0.81991	0.798952	0.56508	0.582627
Chr1:1280001-1285000	0.983892	1.00655	0.802578	0.796927
Chr1:1285001-1290000	0.692369	0.729752	0.76163	0.602718
Chr1:1290001-1295000	0.993003	0.842989	0.728872	0.696474
Chr1:1295001-1300000	0.838131	0.830407	0.655166	0.709868
Chr1:1300001-1305000	0.974782	0.880735	0.630597	0.750049
Chr1:1305001-1310000	1.05677	1.20787	0.671545	0.904077
Chr1:1310001-1315000	1.01122	0.918481	0.827147	0.770139
Chr1:1315001-1320000	0.8108	0.962518	0.687924	0.703171
Chr1:1320001-1325000	0.719699	0.704588	0.589649	0.602718
Chr1:1325001-1330000	0.901901	0.805243	0.638787	0.569233
Chr1:1330001-1335000	1.07499	1.15125	0.76163	0.977742
Chr1:1335001-1340000	0.76525	0.805243	0.540512	0.703171
Chr1:1340001-1345000	1.20254	1.2519	1.13016	1.02462
Chr1:1345001-1350000	0.655928	0.78637	0.556891	0.562537
Chr1:1350001-1355000	0.737919	0.84928	0.524133	0.642899
Chr1:1355001-1360000	0.847241	1.0443	0.737062	0.783533
Chr1:1360001-1365000	0.701479	0.880735	0.655166	0.736655
Chr1:1365001-1370000	1.12054	1.59161	1.23663	1.22553
Chr1:1370001-1375000	1.22076	1.09463	0.95818	0.843805
Chr1:1375001-1380000	1.22987	1.28965	0.925422	0.89738
Chr1:1380001-1385000	0.619488	0.673133	0.466806	0.441993
Chr1:1385001-1390000	0.646818	0.805243	0.540512	0.596021
Chr1:1390001-1395000	0.555717	0.478113	0.401289	0.44869
Chr1:1395001-1400000	1.0841	1.06946	0.679735	0.622808
Chr1:1400001-1405000	0.701479	0.591351	0.507753	0.462084
Chr1:1405001-1410000	0.637708	0.742334	0.704303	0.622808
Chr1:1410001-1415000	0.546607	0.566187	0.335772	0.388418
Chr1:1415001-1420000	0.428175	0.566187	0.327583	0.328146
Chr1:1420001-1425000	0.491946	0.58506	0.294825	0.354934
Chr1:1425001-1430000	0.619488	0.603933	0.393099	0.44869
Chr1:1430001-1435000	0.273303	0.295675	0.229308	0.207603
Chr1:1435001-1440000	0.519277	0.559896	0.319393	0.308056
Chr1:1440001-1445000	0.665038	0.58506	0.58146	0.415206
Chr1:1445001-1450000	0.491946	0.603933	0.540512	0.482174
Chr1:1450001-1455000	0.337074	0.352294	0.311204	0.301359
Chr1:1455001-1460000	0.337074	0.32713	0.311204	0.287965
Chr1:1460001-1465000	0.327964	0.352294	0.311204	0.301359
Chr1:1465001-1470000	0.255083	0.383749	0.368531	0.294662
Chr1:1470001-1475000	0.282414	0.408913	0.335772	0.334843
Chr1:1475001-1480000	0.400845	0.408913	0.360341	0.334843
Chr1:1480001-1485000	0.446396	0.320839	0.368531	0.328146
Chr1:1485001-1490000	0.437285	0.484404	0.253877	0.34154
Chr1:1490001-1495000	0.346184	0.478113	0.294825	0.348237
Chr1:1495001-1500000	0.491946	0.578769	0.466806	0.508962
Chr1:1500001-1505000	0.555717	0.52215	0.401289	0.408509
Chr1:1505001-1510000	0.628598	0.710879	0.540512	0.515659
Chr1:1510001-1515000	0.80169	0.748625	0.835336	0.616111
Chr1:1515001-1520000	0.555717	0.635387	0.37672	0.401812
Chr1:1520001-1525000	0.519277	0.509568	0.442237	0.415206
Chr1:1525001-1530000	0.564827	0.616514	0.368531	0.44869
Chr1:1530001-1535000	0.81991	0.830407	0.76163	0.676383
Chr1:1535001-1540000	0.573937	0.610224	0.597839	0.549143
Chr1:1540001-1545000	0.692369	0.742334	0.696114	0.689777
Chr1:1545001-1550000	0.637708	0.629096	0.466806	0.569233
Chr1:1550001-1555000	1.04766	0.899608	0.868095	0.743352
Chr1:1555001-1560000	0.646818	0.71717	0.57327	0.46878
Chr1:1560001-1565000	0.583047	0.547314	0.474995	0.408509
Chr1:1565001-1570000	0.273303	0.333421	0.294825	0.281268
Chr1:1570001-1575000	0.154872	0.201311	0.114654	0.180815
Chr1:1575001-1580000	0.136652	0.119528	0.057327	0.0535749
Chr1:1580001-1585000	0.364405	0.283093	0.286635	0.247784
Chr1:1585001-1590000	0.501056	0.541023	0.401289	0.314753
Chr1:1590001-1595000	0.145762	0.239057	0.19655	0.140634
Chr1:1595001-1600000	0.419065	0.496986	0.253877	0.34154
Chr1:1600001-1605000	0.464616	0.541023	0.368531	0.388418
Chr1:1605001-1610000	0.346184	0.32713	0.19655	0.247784
Chr1:1610001-1615000	0.473726	0.478113	0.37672	0.535749
Chr1:1615001-1620000	0.537497	0.528441	0.393099	0.495568
Chr1:1620001-1625000	0.209533	0.182438	0.0900853	0.140634
Chr1:1625001-1630000	0.273303	0.320839	0.37672	0.287965
Chr1:1630001-1635000	0.0637708	0.0817825	0.0327583	0.0401812
Chr1:1635001-1640000	0.200423	0.314548	0.122844	0.12724
Chr1:1640001-1645000	0.0637708	0.0440367	0.0491374	0.046878
Chr1:1645001-1650000	0.409955	0.471822	0.343962	0.381721
Chr1:1650001-1655000	0.437285	0.509568	0.442237	0.381721
Chr1:1655001-1660000	0.191312	0.226475	0.147412	0.160725
Chr1:1660001-1665000	0.355294	0.408913	0.18836	0.254481
Chr1:1665001-1670000	0.227753	0.276802	0.245687	0.147331
Chr1:1670001-1675000	0.209533	0.226475	0.180171	0.180815
Chr1:1675001-1680000	0.118431	0.106946	0.122844	0.12724
Chr1:1680001-1685000	0.245973	0.333421	0.253877	0.254481
Chr1:1685001-1690000	0.409955	0.471822	0.352152	0.328146
Chr1:1690001-1695000	0.491946	0.547314	0.335772	0.354934
Chr1:1695001-1700000	0.491946	0.415204	0.37672	0.375024
Chr1:1700001-1705000	0.473726	0.440368	0.38491	0.368327
Chr1:1705001-1710000	0.528387	0.465531	0.417668	0.428599
Chr1:1710001-1715000	0.373515	0.421495	0.352152	0.395115
Chr1:1715001-1720000	0.364405	0.371167	0.343962	0.361631
Chr1:1720001-1725000	0.346184	0.352294	0.343962	0.375024
Chr1:1725001-1730000	0.337074	0.39004	0.303014	0.348237
Chr1:1730001-1735000	0.391735	0.490695	0.335772	0.415206
Chr1:1735001-1740000	0.428175	0.301966	0.204739	0.294662
Chr1:1740001-1745000	0.300634	0.26422	0.270256	0.294662
Chr1:1745001-1750000	0.409955	0.421495	0.401289	0.408509
Chr1:1750001-1755000	0.391735	0.377458	0.311204	0.34154
Chr1:1755001-1760000	0.346184	0.528441	0.360341	0.321449
Chr1:1760001-1765000	0.264193	0.471822	0.37672	0.274571
Chr1:1765001-1770000	0.382625	0.396331	0.303014	0.34154
Chr1:1770001-1775000	0.482836	0.547314	0.319393	0.328146
Chr1:1775001-1780000	0.491946	0.490695	0.483185	0.46878
Chr1:1780001-1785000	0.646818	0.515859	0.360341	0.348237
Chr1:1785001-1790000	0.601268	0.641678	0.458616	0.421902
Chr1:1790001-1795000	0.701479	0.641678	0.499564	0.361631
Chr1:1795001-1800000	0.573937	0.52215	0.597839	0.488871
Chr1:1800001-1805000	0.655928	0.503277	0.434047	0.462084
Chr1:1805001-1810000	0.728809	0.666842	0.57327	0.649596
Chr1:1810001-1815000	0.78347	0.78008	0.56508	0.629505
Chr1:1815001-1820000	0.80169	1.01285	0.614218	0.709868
Chr1:1820001-1825000	1.21165	1.36514	1.08102	0.997833
Chr1:1825001-1830000	0.847241	0.893317	0.532322	0.803624
Chr1:1830001-1835000	0.938342	1.03801	0.646976	0.736655
Chr1:1835001-1840000	1.11143	1.06317	0.679735	0.736655
Chr1:1840001-1845000	1.06588	1.01914	0.679735	0.736655
Chr1:1845001-1850000	0.701479	0.880735	0.57327	0.636202
Chr1:1850001-1855000	0.8108	0.78008	0.696114	0.676383
Chr1:1855001-1860000	0.519277	0.553605	0.524133	0.529052
Chr1:1860001-1865000	0.327964	0.52215	0.37672	0.354934
Chr1:1865001-1870000	0.391735	0.402622	0.253877	0.241087
Chr1:1870001-1875000	0.537497	0.553605	0.37672	0.421902
Chr1:1875001-1880000	0.491946	0.440368	0.368531	0.388418
Chr1:1880001-1885000	0.455506	0.377458	0.311204	0.334843
Chr1:1885001-1890000	0.592158	0.415204	0.38491	0.361631
Chr1:1890001-1895000	0.364405	0.421495	0.327583	0.529052
Chr1:1895001-1900000	0.400845	0.427786	0.294825	0.23439
Chr1:1900001-1905000	0.245973	0.26422	0.221118	0.308056
Chr1:1905001-1910000	0.373515	0.308257	0.221118	0.267875
Chr1:1910001-1915000	0.163982	0.283093	0.18836	0.241087
Chr1:1915001-1920000	0.209533	0.245348	0.229308	0.308056
Chr1:1920001-1925000	0.309744	0.207602	0.237498	0.328146
Chr1:1925001-1930000	0.337074	0.339712	0.319393	0.274571
Chr1:1930001-1935000	0.446396	0.314548	0.155602	0.227693
Chr1:1935001-1940000	0.309744	0.352294	0.237498	0.314753
Chr1:1940001-1945000	0.255083	0.270511	0.311204	0.227693
Chr1:1945001-1950000	0.218643	0.333421	0.335772	0.261178
Chr1:1950001-1955000	0.318854	0.32713	0.335772	0.321449
Chr1:1955001-1960000	0.227753	0.283093	0.303014	0.287965
Chr1:1960001-1965000	0.355294	0.270511	0.237498	0.241087
Chr1:1965001-1970000	0.227753	0.308257	0.245687	0.254481
Chr1:1970001-1975000	0.182202	0.232766	0.229308	0.247784
Chr1:1975001-1980000	0.300634	0.415204	0.360341	0.368327
Chr1:1980001-1985000	0.327964	0.226475	0.253877	0.160725
Chr1:1985001-1990000	0.200423	0.283093	0.311204	0.241087
Chr1:1990001-1995000	0.264193	0.220184	0.270256	0.187512
Chr1:1995001-2000000	0.337074	0.283093	0.335772	0.254481
Chr1:2000001-2005000	0.291524	0.364876	0.303014	0.354934
Chr1:2005001-2010000	0.236863	0.283093	0.278445	0.287965
Chr1:2010001-2015000	0.245973	0.289384	0.237498	0.200906
Chr1:2015001-2020000	0.236863	0.26422	0.204739	0.167422
Chr1:2020001-2025000	0.300634	0.320839	0.360341	0.254481
Chr1:2025001-2030000	0.245973	0.295675	0.221118	0.2143
Chr1:2030001-2035000	0.227753	0.207602	0.278445	0.261178
Chr1:2035001-2040000	0.327964	0.289384	0.335772	0.261178
Chr1:2040001-2045000	0.337074	0.352294	0.253877	0.287965
Chr1:2045001-2050000	0.209533	0.270511	0.212929	0.261178
Chr1:2050001-2055000	0.182202	0.176147	0.163791	0.174118
Chr1:2055001-2060000	0.282414	0.295675	0.229308	0.321449
Chr1:2060001-2065000	0.382625	0.226475	0.38491	0.287965
Chr1:2065001-2070000	0.373515	0.45924	0.303014	0.321449
Chr1:2070001-2075000	0.273303	0.245348	0.311204	0.314753
Chr1:2075001-2080000	0.364405	0.346003	0.311204	0.381721
Chr1:2080001-2085000	0.255083	0.371167	0.286635	0.334843
Chr1:2085001-2090000	0.346184	0.396331	0.262066	0.254481
Chr1:2090001-2095000	0.364405	0.276802	0.343962	0.321449
Chr1:2095001-2100000	0.364405	0.339712	0.303014	0.328146
Chr1:2100001-2105000	0.282414	0.371167	0.319393	0.328146
Chr1:2105001-2110000	0.382625	0.52215	0.442237	0.441993
Chr1:2110001-2115000	0.400845	0.434077	0.327583	0.314753
Chr1:2115001-2120000	0.391735	0.421495	0.253877	0.428599
Chr1:2120001-2125000	0.491946	0.478113	0.38491	0.462084
Chr1:2125001-2130000	0.637708	0.78637	0.671545	0.522355
Chr1:2130001-2135000	0.537497	0.515859	0.589649	0.44869
Chr1:2135001-2140000	0.646818	0.622805	0.696114	0.562537
Chr1:2140001-2145000	0.756139	0.647969	0.597839	0.582627
Chr1:2145001-2150000	0.692369	0.666842	0.622408	0.66299
Chr1:2150001-2155000	0.528387	0.58506	0.499564	0.642899
Chr1:2155001-2160000	0.428175	0.578769	0.515943	0.549143
Chr1:2160001-2165000	0.8108	0.975099	0.712493	0.696474
Chr1:2165001-2170000	0.573937	0.811534	0.524133	0.529052
Chr1:2170001-2175000	0.537497	0.534732	0.540512	0.46878
Chr1:2175001-2180000	0.501056	0.534732	0.474995	0.415206
Chr1:2180001-2185000	0.501056	0.515859	0.409479	0.462084
Chr1:2185001-2190000	0.473726	0.452949	0.270256	0.354934
Chr1:2190001-2195000	0.510166	0.39004	0.401289	0.348237
Chr1:2195001-2200000	0.400845	0.528441	0.450427	0.408509
Chr1:2200001-2205000	0.455506	0.427786	0.360341	0.294662
Chr1:2205001-2210000	0.364405	0.402622	0.352152	0.375024
Chr1:2210001-2215000	0.318854	0.333421	0.294825	0.247784
Chr1:2215001-2220000	0.391735	0.396331	0.401289	0.321449
Chr1:2220001-2225000	0.455506	0.415204	0.434047	0.569233
Chr1:2225001-2230000	0.446396	0.534732	0.38491	0.488871
Chr1:2230001-2235000	0.455506	0.371167	0.401289	0.44869
Chr1:2235001-2240000	0.346184	0.333421	0.303014	0.328146
Chr1:2240001-2245000	0.327964	0.314548	0.368531	0.314753
Chr1:2245001-2250000	0.501056	0.559896	0.524133	0.46878
Chr1:2250001-2255000	0.437285	0.434077	0.393099	0.361631
Chr1:2255001-2260000	0.346184	0.371167	0.38491	0.435296
Chr1:2260001-2265000	0.346184	0.301966	0.335772	0.375024
Chr1:2265001-2270000	0.400845	0.39004	0.286635	0.421902
Chr1:2270001-2275000	0.400845	0.383749	0.311204	0.348237
Chr1:2275001-2280000	0.409955	0.352294	0.343962	0.254481
Chr1:2280001-2285000	0.255083	0.270511	0.319393	0.207603
Chr1:2285001-2290000	0.382625	0.308257	0.311204	0.294662
Chr1:2290001-2295000	0.337074	0.346003	0.303014	0.368327
Chr1:2295001-2300000	0.200423	0.188729	0.18836	0.241087
Chr1:2300001-2305000	0.346184	0.320839	0.237498	0.241087
Chr1:2305001-2310000	0.419065	0.289384	0.343962	0.274571
Chr1:2310001-2315000	0.473726	0.440368	0.37672	0.441993
Chr1:2315001-2320000	0.282414	0.352294	0.221118	0.34154
Chr1:2320001-2325000	0.409955	0.553605	0.524133	0.488871
Chr1:2325001-2330000	0.337074	0.503277	0.303014	0.34154
Chr1:2330001-2335000	0.182202	0.283093	0.253877	0.23439
Chr1:2335001-2340000	0.173092	0.276802	0.368531	0.200906
Chr1:2340001-2345000	0.455506	0.415204	0.466806	0.368327
Chr1:2345001-2350000	0.309744	0.339712	0.262066	0.321449
Chr1:2350001-2355000	0.264193	0.270511	0.303014	0.187512
Chr1:2355001-2360000	0.291524	0.339712	0.262066	0.294662
Chr1:2360001-2365000	0.236863	0.308257	0.245687	0.281268
Chr1:2365001-2370000	0.264193	0.314548	0.19655	0.34154
Chr1:2370001-2375000	0.255083	0.25793	0.221118	0.274571
Chr1:2375001-2380000	0.300634	0.207602	0.18836	0.227693
Chr1:2380001-2385000	0.227753	0.232766	0.180171	0.227693
Chr1:2385001-2390000	0.264193	0.320839	0.229308	0.241087
Chr1:2390001-2395000	0.245973	0.308257	0.204739	0.207603
Chr1:2395001-2400000	0.282414	0.320839	0.294825	0.207603
Chr1:2400001-2405000	0.173092	0.32713	0.262066	0.140634
Chr1:2405001-2410000	0.218643	0.276802	0.294825	0.254481
Chr1:2410001-2415000	0.227753	0.220184	0.303014	0.274571
Chr1:2415001-2420000	0.255083	0.239057	0.163791	0.241087
Chr1:2420001-2425000	0.182202	0.295675	0.163791	0.267875
Chr1:2425001-2430000	0.218643	0.314548	0.204739	0.194209
Chr1:2430001-2435000	0.346184	0.371167	0.253877	0.287965
Chr1:2435001-2440000	0.236863	0.320839	0.278445	0.274571
Chr1:2440001-2445000	0.355294	0.270511	0.262066	0.227693
Chr1:2445001-2450000	0.200423	0.352294	0.286635	0.261178
Chr1:2450001-2455000	0.428175	0.421495	0.401289	0.328146
Chr1:2455001-2460000	0.637708	0.660551	0.466806	0.488871
Chr1:2460001-2465000	0.309744	0.440368	0.38491	0.294662
Chr1:2465001-2470000	0.355294	0.440368	0.343962	0.321449
Chr1:2470001-2475000	0.528387	0.553605	0.319393	0.354934
Chr1:2475001-2480000	0.555717	0.673133	0.548701	0.515659
Chr1:2480001-2485000	0.327964	0.383749	0.294825	0.267875
Chr1:2485001-2490000	0.583047	0.52215	0.556891	0.636202
Chr1:2490001-2495000	0.546607	0.496986	0.352152	0.44869
Chr1:2495001-2500000	0.473726	0.484404	0.303014	0.314753
Chr1:2500001-2505000	0.419065	0.490695	0.393099	0.401812
Chr1:2505001-2510000	0.491946	0.509568	0.417668	0.421902
Chr1:2510001-2515000	0.446396	0.610224	0.524133	0.535749
Chr1:2515001-2520000	0.601268	0.723461	0.556891	0.656293
Chr1:2520001-2525000	0.510166	0.490695	0.352152	0.281268
Chr1:2525001-2530000	0.409955	0.415204	0.37672	0.281268
Chr1:2530001-2535000	0.400845	0.408913	0.319393	0.321449
Chr1:2535001-2540000	0.428175	0.402622	0.221118	0.23439
Chr1:2540001-2545000	0.373515	0.289384	0.278445	0.321449
Chr1:2545001-2550000	0.346184	0.276802	0.262066	0.314753
Chr1:2550001-2555000	0.337074	0.308257	0.270256	0.247784
Chr1:2555001-2560000	0.191312	0.402622	0.335772	0.308056
Chr1:2560001-2565000	0.309744	0.314548	0.253877	0.274571
Chr1:2565001-2570000	0.455506	0.308257	0.229308	0.287965
Chr1:2570001-2575000	0.528387	0.478113	0.352152	0.354934
Chr1:2575001-2580000	0.400845	0.358585	0.253877	0.254481
Chr1:2580001-2585000	0.400845	0.427786	0.474995	0.361631
Chr1:2585001-2590000	0.555717	0.515859	0.540512	0.562537
Chr1:2590001-2595000	0.0364405	0.0377458	0.0245687	0.0401812
Chr1:2595001-2600000	0.00911012	0.00629096	0.00818957	0.0133937
Chr1:2600001-2605000	0.0364405	0.00629096	0.00818957	0.0200906
Chr1:2605001-2610000	0.0455506	0.0251639	0.0163791	0.0334843
Chr1:2610001-2615000	0.0728809	0.0880735	0.0327583	0.046878
Chr1:2615001-2620000	0.355294	0.421495	0.294825	0.274571
Chr1:2620001-2625000	0.455506	0.484404	0.409479	0.308056
Chr1:2625001-2630000	0.537497	0.484404	0.434047	0.328146
Chr1:2630001-2635000	0.218643	0.163565	0.180171	0.207603
Chr1:2635001-2640000	0	0	0	0
Chr1:2640001-2645000	0	0	0	0
Chr1:2645001-2650000	0	0	0	0
Chr1:2650001-2655000	0	0	0	0
Chr1:2655001-2660000	0	0	0	0
Chr1:2660001-2665000	0	0	0	0
Chr1:2665001-2670000	0	0	0	0
Chr1:2670001-2675000	0	0	0	0
Chr1:2675001-2680000	0	0	0	0
Chr1:2680001-2685000	0.0182202	0.00629096	0.00818957	0.00669686
Chr1:2685001-2690000	0.127542	0.150983	0.139223	0.160725
Chr1:2690001-2695000	0.136652	0.138401	0.155602	0.0803624
Chr1:2695001-2700000	0.291524	0.333421	0.212929	0.334843
Chr1:2700001-2705000	0.355294	0.383749	0.360341	0.194209
Chr1:2705001-2710000	0.464616	0.358585	0.270256	0.227693
Chr1:2710001-2715000	0.455506	0.478113	0.368531	0.368327
Chr1:2715001-2720000	0.409955	0.452949	0.368531	0.348237
Chr1:2720001-2725000	0.491946	0.440368	0.352152	0.200906
Chr1:2725001-2730000	0.655928	0.58506	0.409479	0.408509
Chr1:2730001-2735000	0.692369	0.603933	0.368531	0.301359
Chr1:2735001-2740000	0.77436	0.868153	0.450427	0.44869
Chr1:2740001-2745000	0.564827	0.767498	0.245687	0.435296
Chr1:2745001-2750000	0.78347	0.811534	0.270256	0.455387
Chr1:2750001-2755000	1.07499	0.918481	0.360341	0.482174
Chr1:2755001-2760000	0.674149	0.736043	0.409479	0.562537
Chr1:2760001-2765000	0.847241	0.685715	0.37672	0.421902
Chr1:2765001-2770000	0.974782	0.91219	0.474995	0.388418
Chr1:2770001-2775000	0.838131	1.03172	0.532322	0.408509
Chr1:2775001-2780000	1.02944	1.30223	0.614218	0.542446
Chr1:2780001-2785000	1.22076	1.37143	0.589649	0.569233
Chr1:2785001-2790000	0.956562	1.11979	0.458616	0.455387
Chr1:2790001-2795000	1.05677	1.05688	0.540512	0.475477
Chr1:2795001-2800000	0.947452	0.937354	0.458616	0.428599
Chr1:2800001-2805000	0.883681	1.05059	0.474995	0.482174
Chr1:2805001-2810000	0.965672	0.956226	0.540512	0.502265
Chr1:2810001-2815000	0.674149	0.660551	0.360341	0.415206
Chr1:2815001-2820000	0.737919	0.736043	0.262066	0.334843
Chr1:2820001-2825000	0.455506	0.616514	0.327583	0.361631
Chr1:2825001-2830000	0.637708	0.767498	0.474995	0.421902
Chr1:2830001-2835000	0.419065	0.616514	0.245687	0.301359
Chr1:2835001-2840000	0.546607	0.65426	0.409479	0.435296
Chr1:2840001-2845000	0.546607	0.547314	0.368531	0.415206
Chr1:2845001-2850000	0.419065	0.559896	0.286635	0.321449
Chr1:2850001-2855000	0.391735	0.509568	0.335772	0.23439
Chr1:2855001-2860000	0.455506	0.452949	0.335772	0.267875
Chr1:2860001-2865000	0.364405	0.415204	0.294825	0.388418
Chr1:2865001-2870000	0.391735	0.465531	0.204739	0.227693
Chr1:2870001-2875000	0.437285	0.45924	0.401289	0.388418
Chr1:2875001-2880000	0.419065	0.415204	0.270256	0.308056
Chr1:2880001-2885000	0.400845	0.541023	0.253877	0.287965
Chr1:2885001-2890000	0.510166	0.364876	0.253877	0.254481
Chr1:2890001-2895000	0.419065	0.427786	0.352152	0.328146
Chr1:2895001-2900000	0.419065	0.301966	0.335772	0.267875
Chr1:2900001-2905000	0.355294	0.364876	0.253877	0.375024
Chr1:2905001-2910000	0.273303	0.308257	0.352152	0.274571
Chr1:2910001-2915000	0.364405	0.346003	0.311204	0.281268
Chr1:2915001-2920000	0.245973	0.26422	0.155602	0.194209
Chr1:2920001-2925000	0.318854	0.371167	0.253877	0.274571
Chr1:2925001-2930000	0.291524	0.283093	0.360341	0.354934
Chr1:2930001-2935000	0.273303	0.201311	0.319393	0.267875
Chr1:2935001-2940000	0.282414	0.364876	0.237498	0.220997
Chr1:2940001-2945000	0.273303	0.270511	0.229308	0.194209
Chr1:2945001-2950000	0.327964	0.213893	0.147412	0.187512
Chr1:2950001-2955000	0.291524	0.283093	0.253877	0.180815
Chr1:2955001-2960000	0.218643	0.276802	0.229308	0.194209
Chr1:2960001-2965000	0.373515	0.339712	0.303014	0.274571
Chr1:2965001-2970000	0.400845	0.364876	0.319393	0.194209
Chr1:2970001-2975000	0.291524	0.270511	0.286635	0.301359
Chr1:2975001-2980000	0.373515	0.333421	0.221118	0.241087
Chr1:2980001-2985000	0.273303	0.352294	0.262066	0.194209
Chr1:2985001-2990000	0.355294	0.289384	0.360341	0.274571
Chr1:2990001-2995000	0.273303	0.276802	0.204739	0.287965
Chr1:2995001-3000000	0.245973	0.295675	0.253877	0.254481
Chr1:3000001-3005000	0.255083	0.26422	0.18836	0.220997
Chr1:3005001-3010000	0.273303	0.232766	0.212929	0.207603
Chr1:3010001-3015000	0.391735	0.364876	0.253877	0.368327
Chr1:3015001-3020000	0.236863	0.346003	0.278445	0.23439
Chr1:3020001-3025000	0.218643	0.371167	0.286635	0.207603
Chr1:3025001-3030000	0.282414	0.283093	0.204739	0.247784
Chr1:3030001-3035000	0.255083	0.25793	0.237498	0.254481
Chr1:3035001-3040000	0.282414	0.295675	0.253877	0.281268
Chr1:3040001-3045000	0.327964	0.289384	0.212929	0.334843
Chr1:3045001-3050000	0.382625	0.320839	0.286635	0.301359
Chr1:3050001-3055000	0.318854	0.32713	0.262066	0.314753
Chr1:3055001-3060000	0.154872	0.245348	0.163791	0.287965
Chr1:3060001-3065000	0.291524	0.26422	0.319393	0.227693
Chr1:3065001-3070000	0.218643	0.245348	0.393099	0.23439
Chr1:3070001-3075000	0.236863	0.320839	0.278445	0.23439
Chr1:3075001-3080000	0.236863	0.314548	0.303014	0.321449
Chr1:3080001-3085000	0.282414	0.245348	0.229308	0.241087
Chr1:3085001-3090000	0.501056	0.465531	0.474995	0.354934
Chr1:3090001-3095000	0.346184	0.32713	0.286635	0.348237
Chr1:3095001-3100000	0.255083	0.308257	0.204739	0.314753
Chr1:3100001-3105000	0.337074	0.371167	0.204739	0.334843
Chr1:3105001-3110000	0.309744	0.352294	0.319393	0.348237
Chr1:3110001-3115000	0.437285	0.358585	0.319393	0.34154
Chr1:3115001-3120000	0.337074	0.26422	0.204739	0.308056
Chr1:3120001-3125000	0.264193	0.346003	0.180171	0.294662
Chr1:3125001-3130000	0.282414	0.308257	0.245687	0.23439
Chr1:3130001-3135000	0.355294	0.421495	0.294825	0.241087
Chr1:3135001-3140000	0.355294	0.358585	0.352152	0.462084
Chr1:3140001-3145000	0.245973	0.26422	0.262066	0.254481
Chr1:3145001-3150000	0.218643	0.232766	0.204739	0.227693
Chr1:3150001-3155000	0.282414	0.276802	0.319393	0.227693
Chr1:3155001-3160000	0.227753	0.232766	0.245687	0.281268
Chr1:3160001-3165000	0.273303	0.25793	0.237498	0.274571
Chr1:3165001-3170000	0.200423	0.26422	0.155602	0.247784
Chr1:3170001-3175000	0.200423	0.113237	0.147412	0.120544
Chr1:3175001-3180000	0.227753	0.276802	0.212929	0.241087
Chr1:3180001-3185000	0.291524	0.232766	0.270256	0.261178
Chr1:3185001-3190000	0.255083	0.150983	0.18836	0.2143
Chr1:3190001-3195000	0.182202	0.314548	0.171981	0.194209
Chr1:3195001-3200000	0.337074	0.251639	0.245687	0.267875
Chr1:3200001-3205000	0.273303	0.289384	0.229308	0.247784
Chr1:3205001-3210000	0.264193	0.232766	0.262066	0.348237
Chr1:3210001-3215000	0.273303	0.226475	0.311204	0.261178
Chr1:3215001-3220000	0.154872	0.138401	0.163791	0.227693
Chr1:3220001-3225000	0.273303	0.213893	0.229308	0.261178
Chr1:3225001-3230000	0.218643	0.232766	0.18836	0.200906
Chr1:3230001-3235000	0.236863	0.314548	0.245687	0.2143
Chr1:3235001-3240000	0.327964	0.25793	0.327583	0.321449
Chr1:3240001-3245000	0.182202	0.283093	0.212929	0.321449
Chr1:3245001-3250000	0.245973	0.251639	0.303014	0.314753
Chr1:3250001-3255000	0.218643	0.220184	0.212929	0.261178
Chr1:3255001-3260000	0.182202	0.270511	0.155602	0.274571
Chr1:3260001-3265000	0.255083	0.220184	0.319393	0.247784
Chr1:3265001-3270000	0.218643	0.220184	0.18836	0.254481
Chr1:3270001-3275000	0.182202	0.251639	0.270256	0.254481
Chr1:3275001-3280000	0.218643	0.213893	0.221118	0.274571
Chr1:3280001-3285000	0.282414	0.201311	0.19655	0.227693
Chr1:3285001-3290000	0.245973	0.283093	0.204739	0.267875
Chr1:3290001-3295000	0.209533	0.26422	0.18836	0.194209
Chr1:3295001-3300000	0.245973	0.207602	0.229308	0.200906
Chr1:3300001-3305000	0.264193	0.301966	0.294825	0.274571
Chr1:3305001-3310000	0.163982	0.239057	0.221118	0.254481
Chr1:3310001-3315000	0.309744	0.239057	0.237498	0.314753
Chr1:3315001-3320000	0.282414	0.245348	0.221118	0.308056
Chr1:3320001-3325000	0.273303	0.320839	0.294825	0.241087
Chr1:3325001-3330000	0.273303	0.26422	0.171981	0.113847
Chr1:3330001-3335000	0.318854	0.239057	0.262066	0.23439
Chr1:3335001-3340000	0.309744	0.314548	0.294825	0.274571
Chr1:3340001-3345000	0.218643	0.339712	0.270256	0.23439
Chr1:3345001-3350000	0.218643	0.25793	0.237498	0.227693
Chr1:3350001-3355000	0.255083	0.19502	0.171981	0.267875
Chr1:3355001-3360000	0.327964	0.232766	0.262066	0.241087
Chr1:3360001-3365000	0.300634	0.440368	0.221118	0.281268
Chr1:3365001-3370000	0.364405	0.396331	0.270256	0.321449
Chr1:3370001-3375000	0.373515	0.427786	0.417668	0.408509
Chr1:3375001-3380000	0.245973	0.232766	0.171981	0.274571
Chr1:3380001-3385000	0.318854	0.320839	0.212929	0.267875
Chr1:3385001-3390000	0.273303	0.270511	0.212929	0.2143
Chr1:3390001-3395000	0.236863	0.333421	0.229308	0.241087
Chr1:3395001-3400000	0.227753	0.301966	0.286635	0.261178
Chr1:3400001-3405000	0.291524	0.352294	0.253877	0.267875
Chr1:3405001-3410000	0.291524	0.364876	0.474995	0.254481
Chr1:3410001-3415000	0.182202	0.26422	0.270256	0.247784
Chr1:3415001-3420000	0.355294	0.314548	0.303014	0.294662
Chr1:3420001-3425000	0.236863	0.301966	0.245687	0.247784
Chr1:3425001-3430000	0.364405	0.220184	0.286635	0.174118
Chr1:3430001-3435000	0.245973	0.283093	0.327583	0.308056
Chr1:3435001-3440000	0.291524	0.383749	0.335772	0.200906
Chr1:3440001-3445000	0.273303	0.320839	0.245687	0.220997
Chr1:3445001-3450000	0.318854	0.339712	0.212929	0.180815
Chr1:3450001-3455000	0.355294	0.358585	0.221118	0.334843
Chr1:3455001-3460000	0.273303	0.333421	0.237498	0.294662
Chr1:3460001-3465000	0.400845	0.421495	0.335772	0.321449
Chr1:3465001-3470000	0.382625	0.377458	0.352152	0.267875
Chr1:3470001-3475000	0.337074	0.358585	0.335772	0.348237
Chr1:3475001-3480000	0.346184	0.39004	0.253877	0.281268
Chr1:3480001-3485000	0.409955	0.566187	0.319393	0.388418
Chr1:3485001-3490000	0.318854	0.471822	0.294825	0.261178
Chr1:3490001-3495000	0.400845	0.39004	0.270256	0.354934
Chr1:3495001-3500000	0.646818	0.490695	0.442237	0.381721
Chr1:3500001-3505000	0.355294	0.352294	0.360341	0.34154
Chr1:3505001-3510000	0.692369	0.698297	0.638787	0.542446
Chr1:3510001-3515000	0.601268	0.578769	0.606028	0.66299
Chr1:3515001-3520000	0.737919	0.736043	0.58146	0.562537
Chr1:3520001-3525000	0.728809	0.748625	0.630597	0.669686
Chr1:3525001-3530000	1.19342	0.956226	0.909043	0.817017
Chr1:3530001-3535000	0.901901	1.0443	0.655166	0.676383
Chr1:3535001-3540000	0.911011	0.975099	0.687924	0.763442
Chr1:3540001-3545000	1.02944	0.962518	0.737062	0.79023
Chr1:3545001-3550000	0.701479	0.591351	0.450427	0.441993
Chr1:3550001-3555000	0.391735	0.629096	0.409479	0.502265
Chr1:3555001-3560000	0.692369	0.591351	0.294825	0.361631
Chr1:3560001-3565000	0.546607	0.65426	0.409479	0.401812
Chr1:3565001-3570000	0.865461	0.748625	0.548701	0.562537
Chr1:3570001-3575000	0.446396	0.534732	0.507753	0.415206
Chr1:3575001-3580000	0.573937	0.58506	0.458616	0.55584
Chr1:3580001-3585000	0.446396	0.541023	0.37672	0.415206
Chr1:3585001-3590000	0.446396	0.515859	0.458616	0.46878
Chr1:3590001-3595000	0.528387	0.478113	0.38491	0.415206
Chr1:3595001-3600000	0.592158	0.421495	0.360341	0.462084
Chr1:3600001-3605000	0.428175	0.440368	0.270256	0.415206
Chr1:3605001-3610000	0.419065	0.446658	0.401289	0.354934
Chr1:3610001-3615000	0.309744	0.427786	0.311204	0.241087
Chr1:3615001-3620000	0.318854	0.333421	0.294825	0.314753
Chr1:3620001-3625000	0.282414	0.245348	0.327583	0.334843
Chr1:3625001-3630000	0.318854	0.402622	0.286635	0.314753
Chr1:3630001-3635000	0.318854	0.352294	0.278445	0.381721
Chr1:3635001-3640000	0.309744	0.396331	0.335772	0.23439
Chr1:3640001-3645000	0.245973	0.371167	0.294825	0.354934
Chr1:3645001-3650000	0.264193	0.339712	0.155602	0.227693
Chr1:3650001-3655000	0.227753	0.301966	0.262066	0.261178
Chr1:3655001-3660000	0.291524	0.377458	0.294825	0.354934
Chr1:3660001-3665000	0.346184	0.308257	0.19655	0.261178
Chr1:3665001-3670000	0.245973	0.32713	0.262066	0.261178
Chr1:3670001-3675000	0.255083	0.333421	0.229308	0.261178
Chr1:3675001-3680000	0.264193	0.339712	0.278445	0.375024
Chr1:3680001-3685000	0.173092	0.25793	0.278445	0.294662
Chr1:3685001-3690000	0.346184	0.352294	0.360341	0.361631
Chr1:3690001-3695000	0.409955	0.314548	0.368531	0.368327
Chr1:3695001-3700000	0.282414	0.26422	0.253877	0.174118
Chr1:3700001-3705000	0.209533	0.301966	0.221118	0.314753
Chr1:3705001-3710000	0.191312	0.301966	0.245687	0.267875
Chr1:3710001-3715000	0.355294	0.496986	0.303014	0.334843
Chr1:3715001-3720000	0.300634	0.32713	0.180171	0.23439
Chr1:3720001-3725000	0.327964	0.289384	0.212929	0.254481
Chr1:3725001-3730000	0.364405	0.346003	0.253877	0.2143
Chr1:3730001-3735000	0.236863	0.276802	0.245687	0.308056
Chr1:3735001-3740000	0.309744	0.346003	0.319393	0.294662
Chr1:3740001-3745000	0.245973	0.295675	0.180171	0.220997
Chr1:3745001-3750000	0.355294	0.339712	0.221118	0.287965
Chr1:3750001-3755000	0.245973	0.333421	0.368531	0.207603
Chr1:3755001-3760000	0.218643	0.239057	0.212929	0.2143
Chr1:3760001-3765000	0.264193	0.245348	0.311204	0.308056
Chr1:3765001-3770000	0.291524	0.245348	0.311204	0.314753
Chr1:3770001-3775000	0.501056	0.547314	0.425858	0.354934
Chr1:3775001-3780000	0.446396	0.358585	0.319393	0.308056
Chr1:3780001-3785000	0.273303	0.276802	0.18836	0.274571
Chr1:3785001-3790000	0.264193	0.32713	0.253877	0.274571
Chr1:3790001-3795000	0.245973	0.213893	0.237498	0.207603
Chr1:3795001-3800000	0.291524	0.371167	0.270256	0.294662
Chr1:3800001-3805000	0.282414	0.408913	0.253877	0.241087
Chr1:3805001-3810000	0.154872	0.320839	0.212929	0.2143
Chr1:3810001-3815000	0.364405	0.308257	0.442237	0.421902
Chr1:3815001-3820000	0.273303	0.421495	0.474995	0.314753
Chr1:3820001-3825000	0.437285	0.415204	0.343962	0.354934
Chr1:3825001-3830000	0.327964	0.232766	0.360341	0.241087
Chr1:3830001-3835000	0.182202	0.295675	0.229308	0.227693
Chr1:3835001-3840000	0.182202	0.220184	0.180171	0.241087
Chr1:3840001-3845000	0.127542	0.270511	0.245687	0.287965
Chr1:3845001-3850000	0.00911012	0.0377458	0.0245687	0.0267875
Chr1:3850001-3855000	0	0	0	0
Chr1:3855001-3860000	0	0	0	0
Chr1:3860001-3865000	0	0	0	0
Chr1:3865001-3870000	0	0	0	0
Chr1:3870001-3875000	0	0	0	0
Chr1:3875001-3880000	0	0	0	0
Chr1:3880001-3885000	0	0	0	0
Chr1:3885001-3890000	0	0	0	0
Chr1:3890001-3895000	0	0	0	0
Chr1:3895001-3900000	0	0	0	0
Chr1:3900001-3905000	0	0	0	0
Chr1:3905001-3910000	0	0	0	0
Chr1:3910001-3915000	0	0	0	0
Chr1:3915001-3920000	0	0	0	0
Chr1:3920001-3925000	0	0	0	0
Chr1:3925001-3930000	0	0	0	0
Chr1:3930001-3935000	0	0	0	0
Chr1:3935001-3940000	0	0	0	0
Chr1:3940001-3945000	0	0	0	0
Chr1:3945001-3950000	0	0	0	0
Chr1:3950001-3955000	0	0	0	0
Chr1:3955001-3960000	0	0	0	0
Chr1:3960001-3965000	0	0	0	0
Chr1:3965001-3970000	0	0	0	0
Chr1:3970001-3975000	0	0	0	0
Chr1:3975001-3980000	0	0	0	0
Chr1:3980001-3985000	0	0	0	0
Chr1:3985001-3990000	0	0	0	0
Chr1:3990001-3995000	0	0	0	0
Chr1:3995001-4000000	0.191312	0.245348	0.253877	0.160725
Chr1:4000001-4005000	0.173092	0.157274	0.212929	0.167422
Chr1:4005001-4010000	0.291524	0.226475	0.270256	0.254481
Chr1:4010001-4015000	0.264193	0.226475	0.18836	0.261178
Chr1:4015001-4020000	0.291524	0.308257	0.212929	0.154028
Chr1:4020001-4025000	0.273303	0.163565	0.180171	0.207603
Chr1:4025001-4030000	0.255083	0.26422	0.229308	0.227693
Chr1:4030001-4035000	0.245973	0.283093	0.212929	0.207603
Chr1:4035001-4040000	0.145762	0.207602	0.212929	0.133937
Chr1:4040001-4045000	0.200423	0.289384	0.212929	0.194209
Chr1:4045001-4050000	0.218643	0.207602	0.212929	0.200906
Chr1:4050001-4055000	0.200423	0.270511	0.180171	0.23439
Chr1:4055001-4060000	0.127542	0.26422	0.122844	0.12724
Chr1:4060001-4065000	0.127542	0.25793	0.147412	0.133937
Chr1:4065001-4070000	0.173092	0.232766	0.221118	0.187512
Chr1:4070001-4075000	0.309744	0.26422	0.18836	0.267875
Chr1:4075001-4080000	0.245973	0.213893	0.212929	0.274571
Chr1:4080001-4085000	0.291524	0.295675	0.212929	0.287965
Chr1:4085001-4090000	0.245973	0.201311	0.221118	0.328146
Chr1:4090001-4095000	0.236863	0.270511	0.237498	0.207603
Chr1:4095001-4100000	0.309744	0.226475	0.229308	0.247784
Chr1:4100001-4105000	0.145762	0.100655	0.0900853	0.154028
Chr1:4105001-4110000	0.191312	0.251639	0.229308	0.254481
Chr1:4110001-4115000	0.163982	0.232766	0.147412	0.133937
Chr1:4115001-4120000	0.191312	0.182438	0.163791	0.147331
Chr1:4120001-4125000	0.163982	0.182438	0.0982749	0.167422
Chr1:4125001-4130000	0.209533	0.220184	0.155602	0.154028
Chr1:4130001-4135000	0.227753	0.201311	0.270256	0.2143
Chr1:4135001-4140000	0.227753	0.207602	0.245687	0.227693
Chr1:4140001-4145000	0.163982	0.19502	0.19655	0.187512
Chr1:4145001-4150000	0.182202	0.220184	0.286635	0.227693
Chr1:4150001-4155000	0.209533	0.251639	0.106464	0.254481
Chr1:4155001-4160000	0.200423	0.276802	0.163791	0.274571
Chr1:4160001-4165000	0.145762	0.144692	0.171981	0.133937
Chr1:4165001-4170000	0.136652	0.176147	0.155602	0.194209
Chr1:4170001-4175000	0.282414	0.188729	0.229308	0.220997
Chr1:4175001-4180000	0.191312	0.232766	0.18836	0.194209
Chr1:4180001-4185000	0.173092	0.207602	0.286635	0.200906
Chr1:4185001-4190000	0.209533	0.163565	0.221118	0.23439
Chr1:4190001-4195000	0.264193	0.276802	0.180171	0.227693
Chr1:4195001-4200000	0.209533	0.226475	0.212929	0.247784
Chr1:4200001-4205000	0.218643	0.320839	0.18836	0.314753
Chr1:4205001-4210000	0.273303	0.283093	0.229308	0.180815
Chr1:4210001-4215000	0.227753	0.182438	0.147412	0.220997
Chr1:4215001-4220000	0.182202	0.138401	0.18836	0.200906
Chr1:4220001-4225000	0.209533	0.226475	0.147412	0.167422
Chr1:4225001-4230000	0.200423	0.270511	0.294825	0.287965
Chr1:4230001-4235000	0.218643	0.232766	0.204739	0.261178
Chr1:4235001-4240000	0.209533	0.13211	0.212929	0.200906
Chr1:4240001-4245000	0.136652	0.144692	0.237498	0.180815
Chr1:4245001-4250000	0.127542	0.176147	0.122844	0.167422
Chr1:4250001-4255000	0.327964	0.352294	0.319393	0.274571
Chr1:4255001-4260000	0.382625	0.289384	0.294825	0.254481
Chr1:4260001-4265000	0.173092	0.201311	0.278445	0.301359
Chr1:4265001-4270000	0.236863	0.251639	0.204739	0.334843
Chr1:4270001-4275000	0.200423	0.207602	0.237498	0.220997
Chr1:4275001-4280000	0.209533	0.201311	0.229308	0.261178
Chr1:4280001-4285000	0.300634	0.26422	0.204739	0.200906
Chr1:4285001-4290000	0.209533	0.188729	0.294825	0.220997
Chr1:4290001-4295000	0.282414	0.25793	0.171981	0.261178
Chr1:4295001-4300000	0.182202	0.251639	0.245687	0.200906
Chr1:4300001-4305000	0.227753	0.25793	0.343962	0.274571
Chr1:4305001-4310000	0.300634	0.19502	0.171981	0.207603
Chr1:4310001-4315000	0.182202	0.226475	0.303014	0.328146
Chr1:4315001-4320000	0.300634	0.308257	0.294825	0.281268
Chr1:4320001-4325000	0.318854	0.32713	0.368531	0.321449
Chr1:4325001-4330000	0.182202	0.251639	0.229308	0.334843
Chr1:4330001-4335000	0.163982	0.207602	0.229308	0.200906
Chr1:4335001-4340000	0.163982	0.320839	0.245687	0.23439
Chr1:4340001-4345000	0.273303	0.226475	0.221118	0.207603
Chr1:4345001-4350000	0.218643	0.26422	0.360341	0.334843
Chr1:4350001-4355000	0.282414	0.339712	0.294825	0.308056
Chr1:4355001-4360000	0.227753	0.270511	0.237498	0.207603
Chr1:4360001-4365000	0.218643	0.283093	0.327583	0.267875
Chr1:4365001-4370000	0.182202	0.150983	0.245687	0.160725
Chr1:4370001-4375000	0.282414	0.308257	0.171981	0.220997
Chr1:4375001-4380000	0.200423	0.245348	0.131033	0.267875
Chr1:4380001-4385000	0.163982	0.232766	0.155602	0.267875
Chr1:4385001-4390000	0.264193	0.176147	0.204739	0.294662
Chr1:4390001-4395000	0.218643	0.213893	0.229308	0.207603
Chr1:4395001-4400000	0.236863	0.32713	0.319393	0.23439
Chr1:4400001-4405000	0.282414	0.201311	0.253877	0.207603
Chr1:4405001-4410000	0.182202	0.251639	0.221118	0.227693
Chr1:4410001-4415000	0.209533	0.245348	0.147412	0.23439
Chr1:4415001-4420000	0.227753	0.270511	0.163791	0.227693
Chr1:4420001-4425000	0.282414	0.239057	0.221118	0.207603
Chr1:4425001-4430000	0.282414	0.201311	0.171981	0.254481
Chr1:4430001-4435000	0.264193	0.301966	0.270256	0.23439
Chr1:4435001-4440000	0.182202	0.245348	0.18836	0.267875
Chr1:4440001-4445000	0.282414	0.232766	0.204739	0.267875
Chr1:4445001-4450000	0.264193	0.239057	0.204739	0.294662
Chr1:4450001-4455000	0.218643	0.239057	0.229308	0.314753
Chr1:4455001-4460000	0.218643	0.19502	0.180171	0.23439
Chr1:4460001-4465000	0.191312	0.283093	0.270256	0.241087
Chr1:4465001-4470000	0.337074	0.320839	0.237498	0.247784
Chr1:4470001-4475000	0.264193	0.364876	0.343962	0.261178
Chr1:4475001-4480000	0.291524	0.339712	0.278445	0.247784
Chr1:4480001-4485000	0.255083	0.32713	0.245687	0.254481
Chr1:4485001-4490000	0.282414	0.220184	0.270256	0.328146
Chr1:4490001-4495000	0.182202	0.201311	0.163791	0.287965
Chr1:4495001-4500000	0.245973	0.19502	0.171981	0.261178
Chr1:4500001-4505000	0.255083	0.207602	0.204739	0.227693
Chr1:4505001-4510000	0.264193	0.239057	0.212929	0.23439
Chr1:4510001-4515000	0.309744	0.26422	0.229308	0.281268
Chr1:4515001-4520000	0.209533	0.251639	0.286635	0.23439
Chr1:4520001-4525000	0.291524	0.19502	0.245687	0.261178
Chr1:4525001-4530000	0.245973	0.232766	0.147412	0.187512
Chr1:4530001-4535000	0.309744	0.364876	0.253877	0.227693
Chr1:4535001-4540000	0.163982	0.270511	0.19655	0.2143
Chr1:4540001-4545000	0.191312	0.301966	0.180171	0.281268
Chr1:4545001-4550000	0.337074	0.201311	0.204739	0.167422
Chr1:4550001-4555000	0.209533	0.270511	0.303014	0.23439
Chr1:4555001-4560000	0.245973	0.283093	0.245687	0.220997
Chr1:4560001-4565000	0.182202	0.182438	0.204739	0.200906
Chr1:4565001-4570000	0.255083	0.213893	0.237498	0.180815
Chr1:4570001-4575000	0.245973	0.19502	0.262066	0.254481
Chr1:4575001-4580000	0.173092	0.251639	0.278445	0.194209
Chr1:4580001-4585000	0.209533	0.289384	0.278445	0.308056
Chr1:4585001-4590000	0.200423	0.251639	0.221118	0.23439
Chr1:4590001-4595000	0.300634	0.314548	0.335772	0.314753
Chr1:4595001-4600000	0.300634	0.289384	0.245687	0.321449
Chr1:4600001-4605000	0.255083	0.26422	0.229308	0.247784
Chr1:4605001-4610000	0.245973	0.276802	0.163791	0.267875
Chr1:4610001-4615000	0.273303	0.26422	0.311204	0.23439
Chr1:4615001-4620000	0.255083	0.245348	0.237498	0.321449
Chr1:4620001-4625000	0.163982	0.201311	0.229308	0.247784
Chr1:4625001-4630000	0.245973	0.339712	0.18836	0.287965
Chr1:4630001-4635000	0.264193	0.295675	0.270256	0.254481
Chr1:4635001-4640000	0.227753	0.232766	0.229308	0.227693
Chr1:4640001-4645000	0.282414	0.239057	0.253877	0.247784
Chr1:4645001-4650000	0.236863	0.289384	0.245687	0.247784
Chr1:4650001-4655000	0.245973	0.232766	0.180171	0.247784
Chr1:4655001-4660000	0.282414	0.276802	0.155602	0.23439
Chr1:4660001-4665000	0.391735	0.371167	0.229308	0.160725
Chr1:4665001-4670000	0.191312	0.251639	0.262066	0.314753
Chr1:4670001-4675000	0.209533	0.308257	0.180171	0.187512
Chr1:4675001-4680000	0.273303	0.213893	0.212929	0.227693
Chr1:4680001-4685000	0.209533	0.295675	0.163791	0.2143
Chr1:4685001-4690000	0.200423	0.213893	0.180171	0.23439
Chr1:4690001-4695000	0.191312	0.320839	0.18836	0.274571
Chr1:4695001-4700000	0.227753	0.26422	0.19655	0.207603
Chr1:4700001-4705000	0.291524	0.232766	0.253877	0.301359
Chr1:4705001-4710000	0.300634	0.207602	0.212929	0.207603
Chr1:4710001-4715000	0.264193	0.26422	0.327583	0.334843
Chr1:4715001-4720000	0.218643	0.245348	0.245687	0.180815
Chr1:4720001-4725000	0.245973	0.251639	0.237498	0.167422
Chr1:4725001-4730000	0.227753	0.207602	0.155602	0.187512
Chr1:4730001-4735000	0.200423	0.188729	0.270256	0.261178
Chr1:4735001-4740000	0.273303	0.207602	0.245687	0.207603
Chr1:4740001-4745000	0.209533	0.251639	0.278445	0.194209
Chr1:4745001-4750000	0.255083	0.239057	0.229308	0.207603
Chr1:4750001-4755000	0.236863	0.295675	0.229308	0.2143
Chr1:4755001-4760000	0.255083	0.26422	0.221118	0.2143
Chr1:4760001-4765000	0.264193	0.163565	0.221118	0.154028
Chr1:4765001-4770000	0.218643	0.232766	0.18836	0.10715
Chr1:4770001-4775000	0.364405	0.25793	0.18836	0.2143
Chr1:4775001-4780000	0.273303	0.270511	0.278445	0.23439
Chr1:4780001-4785000	0.173092	0.26422	0.262066	0.2143
Chr1:4785001-4790000	0.173092	0.213893	0.18836	0.267875
Chr1:4790001-4795000	0.273303	0.352294	0.221118	0.247784
Chr1:4795001-4800000	0.264193	0.32713	0.253877	0.321449
Chr1:4800001-4805000	0.355294	0.25793	0.311204	0.241087
Chr1:4805001-4810000	0.182202	0.26422	0.286635	0.294662
Chr1:4810001-4815000	0.273303	0.289384	0.278445	0.241087
Chr1:4815001-4820000	0.236863	0.32713	0.221118	0.287965
Chr1:4820001-4825000	0.291524	0.201311	0.180171	0.174118
Chr1:4825001-4830000	0.291524	0.19502	0.303014	0.200906
Chr1:4830001-4835000	0.236863	0.26422	0.212929	0.194209
Chr1:4835001-4840000	0.227753	0.239057	0.303014	0.227693
Chr1:4840001-4845000	0.173092	0.270511	0.18836	0.187512
Chr1:4845001-4850000	0.163982	0.308257	0.270256	0.23439
Chr1:4850001-4855000	0.218643	0.314548	0.270256	0.314753
Chr1:4855001-4860000	0.245973	0.19502	0.303014	0.241087
Chr1:4860001-4865000	0.209533	0.245348	0.229308	0.254481
Chr1:4865001-4870000	0.282414	0.39004	0.368531	0.328146
Chr1:4870001-4875000	0.391735	0.408913	0.393099	0.368327
Chr1:4875001-4880000	0.282414	0.251639	0.245687	0.301359
Chr1:4880001-4885000	0.264193	0.301966	0.253877	0.361631
Chr1:4885001-4890000	0.200423	0.25793	0.294825	0.281268
Chr1:4890001-4895000	0.264193	0.232766	0.294825	0.274571
Chr1:4895001-4900000	0.209533	0.245348	0.270256	0.227693
Chr1:4900001-4905000	0.327964	0.283093	0.319393	0.328146
Chr1:4905001-4910000	0.227753	0.26422	0.229308	0.294662
Chr1:4910001-4915000	0.236863	0.245348	0.294825	0.314753
Chr1:4915001-4920000	0.264193	0.276802	0.155602	0.187512
Chr1:4920001-4925000	0.0455506	0.0692006	0.0491374	0.0602718
Chr1:4925001-4930000	0.173092	0.226475	0.171981	0.227693
Chr1:4930001-4935000	0.200423	0.289384	0.237498	0.187512
Chr1:4935001-4940000	0.173092	0.25793	0.155602	0.241087
Chr1:4940001-4945000	0.327964	0.270511	0.286635	0.261178
Chr1:4945001-4950000	0.318854	0.283093	0.229308	0.274571
Chr1:4950001-4955000	0.309744	0.26422	0.360341	0.301359
Chr1:4955001-4960000	0.227753	0.213893	0.204739	0.227693
Chr1:4960001-4965000	0.200423	0.245348	0.237498	0.281268
Chr1:4965001-4970000	0.282414	0.283093	0.212929	0.274571
Chr1:4970001-4975000	0.264193	0.346003	0.311204	0.220997
Chr1:4975001-4980000	0.209533	0.289384	0.278445	0.261178
Chr1:4980001-4985000	0.300634	0.314548	0.237498	0.314753
Chr1:4985001-4990000	0.245973	0.301966	0.270256	0.301359
Chr1:4990001-4995000	0.191312	0.270511	0.360341	0.247784
Chr1:4995001-5000000	0.227753	0.314548	0.270256	0.301359
Chr1:5000001-5005000	0.291524	0.251639	0.270256	0.207603
Chr1:5005001-5010000	0.300634	0.295675	0.303014	0.267875
Chr1:5010001-5015000	0.419065	0.26422	0.278445	0.274571
Chr1:5015001-5020000	0.300634	0.320839	0.368531	0.287965
Chr1:5020001-5025000	0.218643	0.245348	0.303014	0.301359
Chr1:5025001-5030000	0.200423	0.295675	0.327583	0.321449
Chr1:5030001-5035000	0.364405	0.276802	0.245687	0.227693
Chr1:5035001-5040000	0.236863	0.270511	0.147412	0.261178
Chr1:5040001-5045000	0.273303	0.232766	0.253877	0.294662
Chr1:5045001-5050000	0.264193	0.276802	0.278445	0.2143
Chr1:5050001-5055000	0.355294	0.333421	0.319393	0.267875
Chr1:5055001-5060000	0.245973	0.301966	0.18836	0.308056
Chr1:5060001-5065000	0.236863	0.308257	0.221118	0.308056
Chr1:5065001-5070000	0.227753	0.232766	0.229308	0.281268
Chr1:5070001-5075000	0.264193	0.320839	0.212929	0.2143
Chr1:5075001-5080000	0.200423	0.207602	0.212929	0.314753
Chr1:5080001-5085000	0.264193	0.308257	0.311204	0.314753
Chr1:5085001-5090000	0.282414	0.383749	0.368531	0.395115
Chr1:5090001-5095000	0.337074	0.295675	0.286635	0.408509
Chr1:5095001-5100000	0.327964	0.25793	0.221118	0.23439
Chr1:5100001-5105000	0.264193	0.295675	0.253877	0.301359
Chr1:5105001-5110000	0.0637708	0.0817825	0.0737061	0.0803624
Chr1:5110001-5115000	0.173092	0.232766	0.237498	0.2143
Chr1:5115001-5120000	0.355294	0.239057	0.450427	0.381721
Chr1:5120001-5125000	0.337074	0.25793	0.360341	0.354934
Chr1:5125001-5130000	0.273303	0.270511	0.319393	0.34154
Chr1:5130001-5135000	0.318854	0.276802	0.270256	0.227693
Chr1:5135001-5140000	0.227753	0.320839	0.450427	0.294662
Chr1:5140001-5145000	0.282414	0.213893	0.253877	0.200906
Chr1:5145001-5150000	0.245973	0.232766	0.229308	0.281268
Chr1:5150001-5155000	0.355294	0.270511	0.442237	0.388418
Chr1:5155001-5160000	0.318854	0.270511	0.262066	0.261178
Chr1:5160001-5165000	0.245973	0.283093	0.270256	0.267875
Chr1:5165001-5170000	0.318854	0.289384	0.311204	0.254481
Chr1:5170001-5175000	0.200423	0.26422	0.245687	0.287965
Chr1:5175001-5180000	0.0637708	0.13211	0.0818957	0.113847
Chr1:5180001-5185000	0.300634	0.251639	0.221118	0.2143
Chr1:5185001-5190000	0.282414	0.352294	0.253877	0.254481
Chr1:5190001-5195000	0.218643	0.232766	0.212929	0.254481
Chr1:5195001-5200000	0.327964	0.251639	0.278445	0.281268
Chr1:5200001-5205000	0.309744	0.239057	0.286635	0.281268
Chr1:5205001-5210000	0.318854	0.26422	0.303014	0.301359
Chr1:5210001-5215000	0.245973	0.226475	0.19655	0.220997
Chr1:5215001-5220000	0.218643	0.320839	0.229308	0.194209
Chr1:5220001-5225000	0.318854	0.226475	0.311204	0.220997
Chr1:5225001-5230000	0.218643	0.320839	0.221118	0.254481
Chr1:5230001-5235000	0.309744	0.226475	0.229308	0.301359
Chr1:5235001-5240000	0.218643	0.308257	0.204739	0.287965
Chr1:5240001-5245000	0.255083	0.207602	0.327583	0.274571
Chr1:5245001-5250000	0.163982	0.270511	0.286635	0.267875
Chr1:5250001-5255000	0.273303	0.251639	0.253877	0.247784
Chr1:5255001-5260000	0.154872	0.308257	0.212929	0.2143
Chr1:5260001-5265000	0.209533	0.19502	0.278445	0.274571
Chr1:5265001-5270000	0.337074	0.289384	0.343962	0.267875
Chr1:5270001-5275000	0.355294	0.32713	0.253877	0.301359
Chr1:5275001-5280000	0.191312	0.232766	0.286635	0.261178
Chr1:5280001-5285000	0.136652	0.207602	0.245687	0.274571
Chr1:5285001-5290000	0.209533	0.308257	0.270256	0.321449
Chr1:5290001-5295000	0.382625	0.339712	0.352152	0.348237
Chr1:5295001-5300000	0.282414	0.220184	0.262066	0.274571
Chr1:5300001-5305000	0.182202	0.226475	0.245687	0.194209
Chr1:5305001-5310000	0.264193	0.270511	0.278445	0.287965
Chr1:5310001-5315000	0.200423	0.207602	0.155602	0.301359
Chr1:5315001-5320000	0.327964	0.226475	0.311204	0.294662
Chr1:5320001-5325000	0.355294	0.201311	0.278445	0.23439
Chr1:5325001-5330000	0.337074	0.239057	0.155602	0.2143
Chr1:5330001-5335000	0.182202	0.245348	0.163791	0.187512
Chr1:5335001-5340000	0.200423	0.245348	0.237498	0.274571
Chr1:5340001-5345000	0.227753	0.276802	0.204739	0.200906
Chr1:5345001-5350000	0.154872	0.232766	0.270256	0.2143
Chr1:5350001-5355000	0.182202	0.226475	0.311204	0.274571
Chr1:5355001-5360000	0.227753	0.276802	0.303014	0.207603
Chr1:5360001-5365000	0.236863	0.276802	0.417668	0.294662
Chr1:5365001-5370000	0.291524	0.182438	0.139223	0.207603
Chr1:5370001-5375000	0.118431	0.251639	0.19655	0.2143
Chr1:5375001-5380000	0.236863	0.25793	0.212929	0.287965
Chr1:5380001-5385000	0.236863	0.213893	0.204739	0.301359
Chr1:5385001-5390000	0.245973	0.26422	0.352152	0.23439
Chr1:5390001-5395000	0.227753	0.144692	0.131033	0.2143
Chr1:5395001-5400000	0.282414	0.220184	0.311204	0.267875
Chr1:5400001-5405000	0.218643	0.201311	0.262066	0.241087
Chr1:5405001-5410000	0.273303	0.201311	0.245687	0.167422
Chr1:5410001-5415000	0.282414	0.26422	0.262066	0.261178
Chr1:5415001-5420000	0.273303	0.358585	0.319393	0.381721
Chr1:5420001-5425000	0.218643	0.207602	0.245687	0.23439
Chr1:5425001-5430000	0.218643	0.213893	0.270256	0.281268
Chr1:5430001-5435000	0.245973	0.226475	0.180171	0.261178
Chr1:5435001-5440000	0.255083	0.220184	0.245687	0.328146
Chr1:5440001-5445000	0.309744	0.245348	0.212929	0.308056
Chr1:5445001-5450000	0.327964	0.176147	0.221118	0.2143
Chr1:5450001-5455000	0.182202	0.213893	0.131033	0.227693
Chr1:5455001-5460000	0.273303	0.232766	0.368531	0.294662
Chr1:5460001-5465000	0.154872	0.239057	0.204739	0.308056
Chr1:5465001-5470000	0.218643	0.346003	0.401289	0.254481
Chr1:5470001-5475000	0.200423	0.239057	0.229308	0.187512
Chr1:5475001-5480000	0.182202	0.295675	0.270256	0.207603
Chr1:5480001-5485000	0.154872	0.220184	0.237498	0.241087
Chr1:5485001-5490000	0.209533	0.251639	0.19655	0.261178
Chr1:5490001-5495000	0.273303	0.176147	0.229308	0.261178
Chr1:5495001-5500000	0.145762	0.232766	0.212929	0.261178
Chr1:5500001-5505000	0.264193	0.201311	0.237498	0.281268
Chr1:5505001-5510000	0.227753	0.283093	0.278445	0.23439
Chr1:5510001-5515000	0.227753	0.226475	0.237498	0.207603
Chr1:5515001-5520000	0.245973	0.169856	0.262066	0.23439
Chr1:5520001-5525000	0.227753	0.239057	0.212929	0.220997
Chr1:5525001-5530000	0.145762	0.201311	0.229308	0.23439
Chr1:5530001-5535000	0.218643	0.26422	0.245687	0.267875
Chr1:5535001-5540000	0.163982	0.251639	0.229308	0.247784
Chr1:5540001-5545000	0.173092	0.201311	0.270256	0.194209
Chr1:5545001-5550000	0.273303	0.283093	0.245687	0.281268
Chr1:5550001-5555000	0.209533	0.207602	0.245687	0.261178
Chr1:5555001-5560000	0.255083	0.239057	0.278445	0.254481
Chr1:5560001-5565000	0.255083	0.226475	0.221118	0.267875
Chr1:5565001-5570000	0.209533	0.220184	0.229308	0.294662
Chr1:5570001-5575000	0.273303	0.207602	0.303014	0.267875
Chr1:5575001-5580000	0.264193	0.226475	0.327583	0.200906
Chr1:5580001-5585000	0.209533	0.245348	0.221118	0.220997
Chr1:5585001-5590000	0.218643	0.251639	0.294825	0.281268
Chr1:5590001-5595000	0.264193	0.220184	0.270256	0.207603
Chr1:5595001-5600000	0.282414	0.26422	0.204739	0.2143
Chr1:5600001-5605000	0.400845	0.251639	0.311204	0.375024
Chr1:5605001-5610000	0.255083	0.283093	0.38491	0.287965
Chr1:5610001-5615000	0.218643	0.232766	0.237498	0.207603
Chr1:5615001-5620000	0.245973	0.358585	0.253877	0.267875
Chr1:5620001-5625000	0.182202	0.289384	0.171981	0.227693
Chr1:5625001-5630000	0.264193	0.19502	0.311204	0.254481
Chr1:5630001-5635000	0.200423	0.188729	0.18836	0.287965
Chr1:5635001-5640000	0.209533	0.283093	0.278445	0.254481
Chr1:5640001-5645000	0.255083	0.26422	0.122844	0.23439
Chr1:5645001-5650000	0.163982	0.207602	0.253877	0.294662
Chr1:5650001-5655000	0.200423	0.226475	0.221118	0.261178
Chr1:5655001-5660000	0.218643	0.19502	0.180171	0.301359
Chr1:5660001-5665000	0.227753	0.19502	0.139223	0.247784
Chr1:5665001-5670000	0.309744	0.308257	0.335772	0.287965
Chr1:5670001-5675000	0.236863	0.226475	0.253877	0.254481
Chr1:5675001-5680000	0.227753	0.26422	0.180171	0.247784
Chr1:5680001-5685000	0.145762	0.207602	0.221118	0.261178
Chr1:5685001-5690000	0.309744	0.276802	0.212929	0.23439
Chr1:5690001-5695000	0.236863	0.239057	0.343962	0.254481
Chr1:5695001-5700000	0.200423	0.276802	0.180171	0.180815
Chr1:5700001-5705000	0.163982	0.19502	0.212929	0.187512
Chr1:5705001-5710000	0.318854	0.270511	0.18836	0.194209
Chr1:5710001-5715000	0.200423	0.207602	0.270256	0.227693
Chr1:5715001-5720000	0.200423	0.289384	0.286635	0.274571
Chr1:5720001-5725000	0.218643	0.289384	0.18836	0.227693
Chr1:5725001-5730000	0.409955	0.371167	0.360341	0.334843
Chr1:5730001-5735000	0.564827	0.528441	0.704303	0.542446
Chr1:5735001-5740000	0.346184	0.352294	0.360341	0.455387
Chr1:5740001-5745000	0.273303	0.283093	0.180171	0.187512
Chr1:5745001-5750000	0.218643	0.25793	0.18836	0.23439
Chr1:5750001-5755000	0.255083	0.239057	0.229308	0.241087
Chr1:5755001-5760000	0.245973	0.207602	0.212929	0.294662
Chr1:5760001-5765000	0.200423	0.13211	0.204739	0.274571
Chr1:5765001-5770000	0.200423	0.19502	0.245687	0.261178
Chr1:5770001-5775000	0.200423	0.201311	0.221118	0.167422
Chr1:5775001-5780000	0.245973	0.176147	0.253877	0.194209
Chr1:5780001-5785000	0.273303	0.25793	0.237498	0.187512
Chr1:5785001-5790000	0.218643	0.301966	0.229308	0.200906
Chr1:5790001-5795000	0.245973	0.176147	0.327583	0.133937
Chr1:5795001-5800000	0.282414	0.283093	0.245687	0.247784
Chr1:5800001-5805000	0.282414	0.213893	0.319393	0.314753
Chr1:5805001-5810000	0.236863	0.251639	0.352152	0.267875
Chr1:5810001-5815000	0.273303	0.245348	0.286635	0.301359
Chr1:5815001-5820000	0.218643	0.289384	0.229308	0.287965
Chr1:5820001-5825000	0.264193	0.226475	0.245687	0.301359
Chr1:5825001-5830000	0.264193	0.163565	0.147412	0.200906
Chr1:5830001-5835000	0.273303	0.251639	0.294825	0.294662
Chr1:5835001-5840000	0.209533	0.308257	0.212929	0.308056
Chr1:5840001-5845000	0.182202	0.232766	0.155602	0.200906
Chr1:5845001-5850000	0.255083	0.157274	0.147412	0.2143
Chr1:5850001-5855000	0.218643	0.207602	0.204739	0.254481
Chr1:5855001-5860000	0.264193	0.251639	0.360341	0.348237
Chr1:5860001-5865000	0.182202	0.276802	0.253877	0.227693
Chr1:5865001-5870000	0.245973	0.232766	0.237498	0.2143
Chr1:5870001-5875000	0.191312	0.201311	0.212929	0.287965
Chr1:5875001-5880000	0.236863	0.295675	0.229308	0.160725
Chr1:5880001-5885000	0.200423	0.169856	0.122844	0.2143
Chr1:5885001-5890000	0.200423	0.251639	0.204739	0.187512
Chr1:5890001-5895000	0.182202	0.213893	0.229308	0.23439
Chr1:5895001-5900000	0.227753	0.232766	0.278445	0.194209
Chr1:5900001-5905000	0.327964	0.19502	0.18836	0.220997
Chr1:5905001-5910000	0.236863	0.182438	0.180171	0.180815
Chr1:5910001-5915000	0.209533	0.301966	0.204739	0.200906
Chr1:5915001-5920000	0.209533	0.226475	0.19655	0.261178
Chr1:5920001-5925000	0.163982	0.150983	0.212929	0.2143
Chr1:5925001-5930000	0.173092	0.295675	0.253877	0.321449
Chr1:5930001-5935000	0.154872	0.232766	0.253877	0.227693
Chr1:5935001-5940000	0.291524	0.239057	0.180171	0.267875
Chr1:5940001-5945000	0.145762	0.245348	0.139223	0.187512
Chr1:5945001-5950000	0.273303	0.26422	0.286635	0.207603
Chr1:5950001-5955000	0.200423	0.25793	0.303014	0.254481
Chr1:5955001-5960000	0.273303	0.25793	0.253877	0.267875
Chr1:5960001-5965000	0.300634	0.32713	0.237498	0.194209
Chr1:5965001-5970000	0.282414	0.245348	0.262066	0.287965
Chr1:5970001-5975000	0.273303	0.19502	0.229308	0.200906
Chr1:5975001-5980000	0.245973	0.314548	0.37672	0.287965
Chr1:5980001-5985000	0.309744	0.314548	0.245687	0.227693
Chr1:5985001-5990000	0.227753	0.289384	0.352152	0.247784
Chr1:5990001-5995000	0.255083	0.346003	0.311204	0.294662
Chr1:5995001-6000000	0.200423	0.364876	0.253877	0.254481
Chr1:6000001-6005000	0.291524	0.314548	0.237498	0.321449
Chr1:6005001-6010000	0.227753	0.270511	0.221118	0.254481
Chr1:6010001-6015000	0.264193	0.295675	0.278445	0.23439
Chr1:6015001-6020000	0.264193	0.339712	0.245687	0.287965
Chr1:6020001-6025000	0.337074	0.289384	0.237498	0.254481
Chr1:6025001-6030000	0.327964	0.346003	0.270256	0.227693
Chr1:6030001-6035000	0.355294	0.301966	0.294825	0.261178
Chr1:6035001-6040000	0.364405	0.308257	0.286635	0.281268
Chr1:6040001-6045000	0.437285	0.415204	0.393099	0.328146
Chr1:6045001-6050000	0.428175	0.383749	0.37672	0.354934
Chr1:6050001-6055000	0.464616	0.484404	0.548701	0.562537
Chr1:6055001-6060000	0.419065	0.408913	0.319393	0.354934
Chr1:6060001-6065000	0.245973	0.415204	0.343962	0.301359
Chr1:6065001-6070000	0.419065	0.364876	0.352152	0.287965
Chr1:6070001-6075000	0.227753	0.421495	0.360341	0.375024
Chr1:6075001-6080000	0.355294	0.434077	0.278445	0.348237
Chr1:6080001-6085000	0.428175	0.32713	0.417668	0.261178
Chr1:6085001-6090000	0.510166	0.547314	0.360341	0.348237
Chr1:6090001-6095000	0.400845	0.339712	0.335772	0.348237
Chr1:6095001-6100000	0.318854	0.314548	0.286635	0.321449
Chr1:6100001-6105000	0.537497	0.39004	0.262066	0.34154
Chr1:6105001-6110000	0.300634	0.39004	0.278445	0.354934
Chr1:6110001-6115000	0.264193	0.358585	0.294825	0.254481
Chr1:6115001-6120000	0.437285	0.333421	0.335772	0.287965
Chr1:6120001-6125000	0.419065	0.377458	0.393099	0.34154
Chr1:6125001-6130000	0.264193	0.371167	0.303014	0.287965
Chr1:6130001-6135000	0.337074	0.421495	0.286635	0.287965
Chr1:6135001-6140000	0.391735	0.314548	0.180171	0.281268
Chr1:6140001-6145000	0.337074	0.314548	0.229308	0.328146
Chr1:6145001-6150000	0.300634	0.364876	0.343962	0.301359
Chr1:6150001-6155000	0.391735	0.358585	0.327583	0.361631
Chr1:6155001-6160000	0.236863	0.308257	0.335772	0.294662
Chr1:6160001-6165000	0.346184	0.39004	0.262066	0.241087
Chr1:6165001-6170000	0.428175	0.408913	0.327583	0.375024
Chr1:6170001-6175000	0.327964	0.358585	0.229308	0.334843
Chr1:6175001-6180000	0.409955	0.427786	0.425858	0.381721
Chr1:6180001-6185000	0.464616	0.440368	0.327583	0.321449
Chr1:6185001-6190000	0.364405	0.471822	0.253877	0.287965
Chr1:6190001-6195000	0.409955	0.396331	0.253877	0.34154
Chr1:6195001-6200000	0.419065	0.446658	0.245687	0.247784
Chr1:6200001-6205000	0.419065	0.541023	0.417668	0.361631
Chr1:6205001-6210000	0.482836	0.496986	0.37672	0.314753
Chr1:6210001-6215000	0.583047	0.541023	0.401289	0.34154
Chr1:6215001-6220000	0.428175	0.396331	0.335772	0.361631
Chr1:6220001-6225000	0.555717	0.446658	0.368531	0.395115
Chr1:6225001-6230000	0.437285	0.503277	0.278445	0.328146
Chr1:6230001-6235000	0.455506	0.534732	0.401289	0.395115
Chr1:6235001-6240000	0.519277	0.471822	0.360341	0.294662
Chr1:6240001-6245000	0.282414	0.352294	0.327583	0.294662
Chr1:6245001-6250000	0.300634	0.358585	0.311204	0.375024
Chr1:6250001-6255000	0.364405	0.440368	0.311204	0.381721
Chr1:6255001-6260000	0.692369	0.887026	0.778009	0.750049
Chr1:6260001-6265000	0.573937	0.704588	0.524133	0.589324
Chr1:6265001-6270000	0.747029	0.723461	0.655166	0.535749
Chr1:6270001-6275000	0.683259	0.78637	0.548701	0.529052
Chr1:6275001-6280000	0.610378	0.647969	0.393099	0.401812
Chr1:6280001-6285000	0.573937	0.597642	0.540512	0.441993
Chr1:6285001-6290000	0.382625	0.610224	0.352152	0.455387
Chr1:6290001-6295000	0.446396	0.578769	0.393099	0.488871
Chr1:6295001-6300000	0.847241	0.861862	0.622408	0.549143
Chr1:6300001-6305000	0.701479	0.736043	0.499564	0.609415
Chr1:6305001-6310000	0.728809	0.679424	0.614218	0.589324
Chr1:6310001-6315000	0.409955	0.566187	0.38491	0.388418
Chr1:6315001-6320000	0.419065	0.434077	0.393099	0.314753
Chr1:6320001-6325000	0.583047	0.541023	0.687924	0.562537
Chr1:6325001-6330000	0.355294	0.484404	0.311204	0.287965
Chr1:6330001-6335000	0.437285	0.503277	0.38491	0.328146
Chr1:6335001-6340000	0.373515	0.364876	0.343962	0.308056
Chr1:6340001-6345000	0.364405	0.39004	0.253877	0.308056
Chr1:6345001-6350000	0.327964	0.358585	0.253877	0.381721
Chr1:6350001-6355000	0.409955	0.314548	0.319393	0.361631
Chr1:6355001-6360000	0.409955	0.289384	0.327583	0.334843
Chr1:6360001-6365000	0.300634	0.25793	0.204739	0.281268
Chr1:6365001-6370000	0.145762	0.19502	0.155602	0.180815
Chr1:6370001-6375000	0.337074	0.440368	0.343962	0.348237
Chr1:6375001-6380000	0.327964	0.283093	0.253877	0.220997
Chr1:6380001-6385000	0.364405	0.276802	0.245687	0.308056
Chr1:6385001-6390000	0.282414	0.270511	0.262066	0.2143
Chr1:6390001-6395000	0.318854	0.320839	0.237498	0.241087
Chr1:6395001-6400000	0.355294	0.301966	0.229308	0.227693
Chr1:6400001-6405000	0.364405	0.383749	0.335772	0.281268
Chr1:6405001-6410000	0.227753	0.283093	0.37672	0.274571
Chr1:6410001-6415000	0.309744	0.364876	0.311204	0.294662
Chr1:6415001-6420000	0.373515	0.289384	0.303014	0.401812
Chr1:6420001-6425000	0.409955	0.308257	0.38491	0.348237
Chr1:6425001-6430000	0.264193	0.239057	0.237498	0.274571
Chr1:6430001-6435000	0.382625	0.39004	0.262066	0.241087
Chr1:6435001-6440000	0.282414	0.32713	0.286635	0.308056
Chr1:6440001-6445000	0.373515	0.541023	0.360341	0.287965
Chr1:6445001-6450000	0.327964	0.471822	0.360341	0.267875
Chr1:6450001-6455000	0.519277	0.553605	0.483185	0.381721
Chr1:6455001-6460000	0.327964	0.471822	0.303014	0.261178
Chr1:6460001-6465000	0.309744	0.364876	0.262066	0.287965
Chr1:6465001-6470000	0.464616	0.402622	0.327583	0.395115
Chr1:6470001-6475000	0.510166	0.484404	0.335772	0.415206
Chr1:6475001-6480000	0.491946	0.484404	0.352152	0.301359
Chr1:6480001-6485000	0.455506	0.440368	0.311204	0.294662
Chr1:6485001-6490000	0.318854	0.346003	0.270256	0.267875
Chr1:6490001-6495000	0.264193	0.283093	0.253877	0.254481
Chr1:6495001-6500000	0.236863	0.364876	0.253877	0.321449
Chr1:6500001-6505000	0.464616	0.396331	0.278445	0.261178
Chr1:6505001-6510000	0.382625	0.358585	0.37672	0.34154
Chr1:6510001-6515000	0.245973	0.346003	0.262066	0.254481
Chr1:6515001-6520000	0.227753	0.26422	0.303014	0.287965
Chr1:6520001-6525000	0.282414	0.339712	0.286635	0.187512
Chr1:6525001-6530000	0.337074	0.421495	0.270256	0.274571
Chr1:6530001-6535000	0.337074	0.415204	0.352152	0.294662
Chr1:6535001-6540000	0.291524	0.408913	0.360341	0.287965
Chr1:6540001-6545000	0.391735	0.358585	0.270256	0.381721
Chr1:6545001-6550000	0.446396	0.742334	0.589649	0.455387
Chr1:6550001-6555000	0.382625	0.471822	0.409479	0.408509
Chr1:6555001-6560000	0.510166	0.503277	0.56508	0.46878
Chr1:6560001-6565000	0.455506	0.490695	0.303014	0.401812
Chr1:6565001-6570000	0.747029	0.591351	0.491374	0.57593
Chr1:6570001-6575000	0.419065	0.629096	0.466806	0.609415
Chr1:6575001-6580000	0.400845	0.364876	0.319393	0.334843
Chr1:6580001-6585000	0.400845	0.396331	0.368531	0.294662
Chr1:6585001-6590000	0.327964	0.440368	0.368531	0.354934
Chr1:6590001-6595000	0.355294	0.377458	0.360341	0.301359
Chr1:6595001-6600000	0.428175	0.478113	0.409479	0.301359
Chr1:6600001-6605000	0.391735	0.446658	0.270256	0.361631
Chr1:6605001-6610000	0.537497	0.503277	0.327583	0.549143
Chr1:6610001-6615000	0.510166	0.578769	0.532322	0.529052
Chr1:6615001-6620000	0.655928	0.616514	0.466806	0.455387
Chr1:6620001-6625000	0.610378	0.616514	0.425858	0.44869
Chr1:6625001-6630000	0.555717	0.647969	0.352152	0.462084
Chr1:6630001-6635000	0.628598	0.616514	0.417668	0.46878
Chr1:6635001-6640000	0.610378	0.679424	0.450427	0.508962
Chr1:6640001-6645000	0.692369	0.685715	0.646976	0.602718
Chr1:6645001-6650000	0.482836	0.698297	0.491374	0.609415
Chr1:6650001-6655000	0.501056	0.496986	0.507753	0.428599
Chr1:6655001-6660000	0.546607	0.666842	0.532322	0.522355
Chr1:6660001-6665000	0.929232	0.887026	0.884474	0.629505
Chr1:6665001-6670000	0.510166	0.52215	0.434047	0.421902
Chr1:6670001-6675000	0.80169	0.817825	0.786199	0.756746
Chr1:6675001-6680000	0.610378	0.610224	0.450427	0.415206
Chr1:6680001-6685000	0.546607	0.452949	0.409479	0.415206
Chr1:6685001-6690000	0.79258	0.78637	0.57327	0.522355
Chr1:6690001-6695000	0.337074	0.333421	0.409479	0.368327
Chr1:6695001-6700000	0.391735	0.415204	0.327583	0.368327
Chr1:6700001-6705000	0.355294	0.408913	0.311204	0.328146
Chr1:6705001-6710000	0.318854	0.465531	0.286635	0.348237
Chr1:6710001-6715000	0.419065	0.39004	0.294825	0.34154
Chr1:6715001-6720000	0.419065	0.32713	0.319393	0.241087
Chr1:6720001-6725000	0.555717	0.333421	0.352152	0.281268
Chr1:6725001-6730000	0.337074	0.45924	0.303014	0.294662
Chr1:6730001-6735000	0.482836	0.320839	0.311204	0.301359
Chr1:6735001-6740000	0.300634	0.396331	0.37672	0.321449
Chr1:6740001-6745000	0.391735	0.452949	0.311204	0.301359
Chr1:6745001-6750000	0.373515	0.534732	0.458616	0.482174
Chr1:6750001-6755000	0.264193	0.358585	0.286635	0.34154
Chr1:6755001-6760000	0.346184	0.333421	0.245687	0.281268
Chr1:6760001-6765000	0.555717	0.396331	0.409479	0.354934
Chr1:6765001-6770000	0.364405	0.352294	0.303014	0.281268
Chr1:6770001-6775000	0.282414	0.295675	0.311204	0.328146
Chr1:6775001-6780000	0.291524	0.25793	0.229308	0.254481
Chr1:6780001-6785000	0.373515	0.283093	0.303014	0.375024
Chr1:6785001-6790000	0.419065	0.371167	0.319393	0.328146
Chr1:6790001-6795000	0.409955	0.377458	0.425858	0.348237
Chr1:6795001-6800000	0.300634	0.39004	0.319393	0.267875
Chr1:6800001-6805000	0.327964	0.421495	0.278445	0.281268
Chr1:6805001-6810000	0.455506	0.421495	0.466806	0.395115
Chr1:6810001-6815000	0.510166	0.421495	0.311204	0.408509
Chr1:6815001-6820000	0.473726	0.396331	0.294825	0.301359
Chr1:6820001-6825000	0.200423	0.301966	0.253877	0.220997
Chr1:6825001-6830000	0.209533	0.308257	0.294825	0.274571
Chr1:6830001-6835000	0.209533	0.295675	0.303014	0.261178
Chr1:6835001-6840000	0.236863	0.39004	0.37672	0.287965
Chr1:6840001-6845000	0.373515	0.452949	0.474995	0.475477
Chr1:6845001-6850000	0.419065	0.490695	0.401289	0.368327
Chr1:6850001-6855000	0.409955	0.39004	0.327583	0.361631
Chr1:6855001-6860000	0.309744	0.346003	0.401289	0.375024
Chr1:6860001-6865000	0.327964	0.377458	0.311204	0.482174
Chr1:6865001-6870000	0.364405	0.383749	0.253877	0.388418
Chr1:6870001-6875000	0.309744	0.32713	0.327583	0.267875
Chr1:6875001-6880000	0.318854	0.421495	0.360341	0.301359
Chr1:6880001-6885000	0.409955	0.364876	0.311204	0.435296
Chr1:6885001-6890000	0.318854	0.301966	0.303014	0.354934
Chr1:6890001-6895000	0.337074	0.339712	0.343962	0.314753
Chr1:6895001-6900000	0.318854	0.314548	0.37672	0.334843
Chr1:6900001-6905000	0.318854	0.320839	0.360341	0.281268
Chr1:6905001-6910000	0.373515	0.446658	0.319393	0.361631
Chr1:6910001-6915000	0.291524	0.39004	0.294825	0.308056
Chr1:6915001-6920000	0.245973	0.19502	0.327583	0.200906
Chr1:6920001-6925000	0.255083	0.314548	0.253877	0.361631
Chr1:6925001-6930000	0.382625	0.440368	0.294825	0.381721
Chr1:6930001-6935000	0.382625	0.283093	0.327583	0.354934
Chr1:6935001-6940000	0.264193	0.276802	0.19655	0.23439
Chr1:6940001-6945000	0.355294	0.289384	0.417668	0.294662
Chr1:6945001-6950000	0.318854	0.383749	0.327583	0.314753
Chr1:6950001-6955000	0.318854	0.320839	0.393099	0.314753
Chr1:6955001-6960000	0.264193	0.320839	0.286635	0.247784
Chr1:6960001-6965000	0.300634	0.289384	0.335772	0.401812
Chr1:6965001-6970000	0.364405	0.239057	0.294825	0.321449
Chr1:6970001-6975000	0.273303	0.276802	0.237498	0.220997
Chr1:6975001-6980000	0.236863	0.295675	0.212929	0.254481
Chr1:6980001-6985000	0.200423	0.239057	0.278445	0.23439
Chr1:6985001-6990000	0.218643	0.26422	0.180171	0.254481
Chr1:6990001-6995000	0.273303	0.32713	0.229308	0.287965
Chr1:6995001-7000000	0.273303	0.220184	0.18836	0.187512
Chr1:7000001-7005000	0.200423	0.239057	0.294825	0.23439
Chr1:7005001-7010000	0.382625	0.295675	0.253877	0.241087
Chr1:7010001-7015000	0.163982	0.314548	0.19655	0.227693
Chr1:7015001-7020000	0.264193	0.207602	0.163791	0.220997
Chr1:7020001-7025000	0.218643	0.251639	0.204739	0.247784
Chr1:7025001-7030000	0.318854	0.289384	0.311204	0.34154
Chr1:7030001-7035000	0.282414	0.346003	0.278445	0.241087
Chr1:7035001-7040000	0.209533	0.226475	0.204739	0.2143
Chr1:7040001-7045000	0.245973	0.207602	0.278445	0.334843
Chr1:7045001-7050000	0.200423	0.32713	0.237498	0.254481
Chr1:7050001-7055000	0.291524	0.25793	0.245687	0.281268
Chr1:7055001-7060000	0.245973	0.289384	0.253877	0.267875
Chr1:7060001-7065000	0.236863	0.201311	0.237498	0.227693
Chr1:7065001-7070000	0.227753	0.295675	0.237498	0.227693
Chr1:7070001-7075000	0.173092	0.276802	0.237498	0.227693
Chr1:7075001-7080000	0.337074	0.283093	0.18836	0.23439
Chr1:7080001-7085000	0.264193	0.201311	0.171981	0.294662
Chr1:7085001-7090000	0.200423	0.188729	0.262066	0.254481
Chr1:7090001-7095000	0.245973	0.308257	0.237498	0.274571
Chr1:7095001-7100000	0.300634	0.245348	0.237498	0.220997
Chr1:7100001-7105000	0.245973	0.301966	0.180171	0.321449
Chr1:7105001-7110000	0.273303	0.245348	0.229308	0.261178
Chr1:7110001-7115000	0.218643	0.26422	0.155602	0.180815
Chr1:7115001-7120000	0.346184	0.301966	0.270256	0.187512
Chr1:7120001-7125000	0.218643	0.283093	0.229308	0.140634
Chr1:7125001-7130000	0.264193	0.295675	0.155602	0.247784
Chr1:7130001-7135000	0.282414	0.270511	0.270256	0.274571
Chr1:7135001-7140000	0.327964	0.301966	0.303014	0.314753
Chr1:7140001-7145000	0.145762	0.239057	0.262066	0.200906
Chr1:7145001-7150000	0.209533	0.251639	0.221118	0.247784
Chr1:7150001-7155000	0.236863	0.26422	0.180171	0.267875
Chr1:7155001-7160000	0.136652	0.232766	0.221118	0.194209
Chr1:7160001-7165000	0.191312	0.251639	0.171981	0.180815
Chr1:7165001-7170000	0.318854	0.308257	0.204739	0.267875
Chr1:7170001-7175000	0.273303	0.32713	0.335772	0.267875
Chr1:7175001-7180000	0.200423	0.245348	0.19655	0.194209
Chr1:7180001-7185000	0.273303	0.26422	0.278445	0.227693
Chr1:7185001-7190000	0.300634	0.239057	0.18836	0.241087
Chr1:7190001-7195000	0.273303	0.226475	0.262066	0.314753
Chr1:7195001-7200000	0.327964	0.346003	0.311204	0.254481
Chr1:7200001-7205000	0.391735	0.295675	0.352152	0.368327
Chr1:7205001-7210000	0.264193	0.251639	0.253877	0.227693
Chr1:7210001-7215000	0.264193	0.276802	0.229308	0.194209
Chr1:7215001-7220000	0.200423	0.220184	0.139223	0.194209
Chr1:7220001-7225000	0.209533	0.220184	0.253877	0.287965
Chr1:7225001-7230000	0.245973	0.251639	0.286635	0.287965
Chr1:7230001-7235000	0.255083	0.239057	0.262066	0.354934
Chr1:7235001-7240000	0.300634	0.25793	0.229308	0.180815
Chr1:7240001-7245000	0.337074	0.276802	0.229308	0.274571
Chr1:7245001-7250000	0.291524	0.308257	0.221118	0.308056
Chr1:7250001-7255000	0.364405	0.188729	0.245687	0.247784
Chr1:7255001-7260000	0.200423	0.182438	0.18836	0.334843
Chr1:7260001-7265000	0.318854	0.32713	0.270256	0.167422
Chr1:7265001-7270000	0.291524	0.352294	0.311204	0.328146
Chr1:7270001-7275000	0.227753	0.245348	0.253877	0.308056
Chr1:7275001-7280000	0.346184	0.32713	0.262066	0.34154
Chr1:7280001-7285000	0.227753	0.270511	0.204739	0.247784
Chr1:7285001-7290000	0.291524	0.232766	0.19655	0.281268
Chr1:7290001-7295000	0.209533	0.232766	0.147412	0.113847
Chr1:7295001-7300000	0.218643	0.226475	0.303014	0.314753
Chr1:7300001-7305000	0.236863	0.157274	0.286635	0.2143
Chr1:7305001-7310000	0.327964	0.270511	0.204739	0.247784
Chr1:7310001-7315000	0.182202	0.201311	0.319393	0.220997
Chr1:7315001-7320000	0.191312	0.207602	0.253877	0.167422
Chr1:7320001-7325000	0.209533	0.320839	0.19655	0.261178
Chr1:7325001-7330000	0.245973	0.245348	0.278445	0.267875
Chr1:7330001-7335000	0.273303	0.251639	0.303014	0.220997
Chr1:7335001-7340000	0.264193	0.232766	0.229308	0.247784
Chr1:7340001-7345000	0.364405	0.213893	0.303014	0.267875
Chr1:7345001-7350000	0.218643	0.251639	0.245687	0.281268
Chr1:7350001-7355000	0.209533	0.226475	0.204739	0.200906
Chr1:7355001-7360000	0.191312	0.251639	0.229308	0.308056
Chr1:7360001-7365000	0.309744	0.150983	0.278445	0.287965
Chr1:7365001-7370000	0.236863	0.333421	0.401289	0.321449
Chr1:7370001-7375000	0.300634	0.25793	0.237498	0.274571
Chr1:7375001-7380000	0.236863	0.239057	0.311204	0.247784
Chr1:7380001-7385000	0.182202	0.232766	0.237498	0.321449
Chr1:7385001-7390000	0.245973	0.333421	0.303014	0.2143
Chr1:7390001-7395000	0.318854	0.301966	0.229308	0.261178
Chr1:7395001-7400000	0.245973	0.308257	0.270256	0.241087
Chr1:7400001-7405000	0.163982	0.245348	0.262066	0.247784
Chr1:7405001-7410000	0.191312	0.220184	0.229308	0.180815
Chr1:7410001-7415000	0.218643	0.226475	0.229308	0.281268
Chr1:7415001-7420000	0.209533	0.26422	0.262066	0.261178
Chr1:7420001-7425000	0.145762	0.339712	0.180171	0.254481
Chr1:7425001-7430000	0.291524	0.188729	0.278445	0.247784
Chr1:7430001-7435000	0.218643	0.201311	0.278445	0.23439
Chr1:7435001-7440000	0.209533	0.213893	0.245687	0.200906
Chr1:7440001-7445000	0.200423	0.213893	0.171981	0.23439
Chr1:7445001-7450000	0.173092	0.251639	0.221118	0.227693
Chr1:7450001-7455000	0.145762	0.207602	0.229308	0.254481
Chr1:7455001-7460000	0.264193	0.333421	0.352152	0.281268
Chr1:7460001-7465000	0.236863	0.207602	0.286635	0.254481
Chr1:7465001-7470000	0.163982	0.226475	0.180171	0.274571
Chr1:7470001-7475000	0.081991	0.0692006	0.114654	0.0937561
Chr1:7475001-7480000	0.109321	0.119528	0.131033	0.100453
Chr1:7480001-7485000	0.227753	0.251639	0.212929	0.287965
Chr1:7485001-7490000	0.227753	0.232766	0.155602	0.120544
Chr1:7490001-7495000	0.236863	0.207602	0.180171	0.160725
Chr1:7495001-7500000	0.191312	0.207602	0.171981	0.241087
Chr1:7500001-7505000	0.227753	0.207602	0.221118	0.174118
Chr1:7505001-7510000	0.255083	0.19502	0.245687	0.281268
Chr1:7510001-7515000	0.318854	0.25793	0.229308	0.261178
Chr1:7515001-7520000	0.273303	0.232766	0.253877	0.308056
Chr1:7520001-7525000	0.154872	0.226475	0.171981	0.321449
Chr1:7525001-7530000	0.173092	0.213893	0.221118	0.301359
Chr1:7530001-7535000	0.218643	0.25793	0.229308	0.241087
Chr1:7535001-7540000	0.182202	0.251639	0.212929	0.254481
Chr1:7540001-7545000	0.209533	0.220184	0.147412	0.220997
Chr1:7545001-7550000	0.227753	0.232766	0.147412	0.187512
Chr1:7550001-7555000	0.227753	0.182438	0.180171	0.207603
Chr1:7555001-7560000	0.227753	0.220184	0.253877	0.207603
Chr1:7560001-7565000	0.173092	0.213893	0.180171	0.220997
Chr1:7565001-7570000	0.218643	0.226475	0.212929	0.261178
Chr1:7570001-7575000	0.245973	0.270511	0.229308	0.227693
Chr1:7575001-7580000	0.236863	0.289384	0.180171	0.301359
Chr1:7580001-7585000	0.209533	0.213893	0.171981	0.241087
Chr1:7585001-7590000	0.236863	0.26422	0.245687	0.321449
Chr1:7590001-7595000	0.209533	0.220184	0.229308	0.2143
Chr1:7595001-7600000	0.245973	0.251639	0.327583	0.334843
Chr1:7600001-7605000	0.255083	0.245348	0.278445	0.23439
Chr1:7605001-7610000	0.209533	0.207602	0.335772	0.287965
Chr1:7610001-7615000	0.282414	0.283093	0.204739	0.187512
Chr1:7615001-7620000	0.236863	0.226475	0.19655	0.187512
Chr1:7620001-7625000	0.191312	0.25793	0.319393	0.2143
Chr1:7625001-7630000	0.218643	0.26422	0.352152	0.23439
Chr1:7630001-7635000	0.255083	0.276802	0.294825	0.368327
Chr1:7635001-7640000	0.154872	0.251639	0.286635	0.2143
Chr1:7640001-7645000	0.318854	0.25793	0.253877	0.227693
Chr1:7645001-7650000	0.227753	0.333421	0.311204	0.267875
Chr1:7650001-7655000	0.264193	0.245348	0.221118	0.227693
Chr1:7655001-7660000	0.182202	0.176147	0.19655	0.12724
Chr1:7660001-7665000	0.0455506	0.0503277	0.0737061	0.0669686
Chr1:7665001-7670000	0.145762	0.245348	0.245687	0.187512
Chr1:7670001-7675000	0.264193	0.245348	0.262066	0.227693
Chr1:7675001-7680000	0.400845	0.295675	0.245687	0.314753
Chr1:7680001-7685000	0.400845	0.314548	0.171981	0.281268
Chr1:7685001-7690000	0.309744	0.289384	0.245687	0.328146
Chr1:7690001-7695000	0.291524	0.301966	0.180171	0.23439
Chr1:7695001-7700000	0.291524	0.276802	0.155602	0.227693
Chr1:7700001-7705000	0.346184	0.270511	0.262066	0.348237
Chr1:7705001-7710000	0.373515	0.434077	0.393099	0.462084
Chr1:7710001-7715000	0.264193	0.434077	0.19655	0.354934
Chr1:7715001-7720000	0.245973	0.364876	0.294825	0.421902
Chr1:7720001-7725000	0.446396	0.352294	0.253877	0.301359
Chr1:7725001-7730000	0.400845	0.396331	0.286635	0.488871
Chr1:7730001-7735000	0.537497	0.440368	0.262066	0.354934
Chr1:7735001-7740000	0.364405	0.465531	0.204739	0.328146
Chr1:7740001-7745000	0.619488	0.515859	0.450427	0.44869
Chr1:7745001-7750000	0.318854	0.39004	0.229308	0.261178
Chr1:7750001-7755000	0.327964	0.364876	0.352152	0.348237
Chr1:7755001-7760000	0.409955	0.478113	0.311204	0.314753
Chr1:7760001-7765000	0.546607	0.346003	0.368531	0.308056
Chr1:7765001-7770000	0.309744	0.295675	0.450427	0.368327
Chr1:7770001-7775000	0.428175	0.352294	0.434047	0.415206
Chr1:7775001-7780000	0.400845	0.402622	0.286635	0.368327
Chr1:7780001-7785000	0.391735	0.383749	0.303014	0.274571
Chr1:7785001-7790000	0.382625	0.396331	0.303014	0.435296
Chr1:7790001-7795000	0.355294	0.377458	0.343962	0.321449
Chr1:7795001-7800000	0.437285	0.434077	0.434047	0.508962
Chr1:7800001-7805000	0.309744	0.333421	0.335772	0.328146
Chr1:7805001-7810000	0.464616	0.396331	0.401289	0.34154
Chr1:7810001-7815000	0.446396	0.427786	0.474995	0.421902
Chr1:7815001-7820000	0.409955	0.39004	0.458616	0.354934
Chr1:7820001-7825000	0.537497	0.478113	0.425858	0.287965
Chr1:7825001-7830000	0.391735	0.421495	0.360341	0.368327
Chr1:7830001-7835000	0.473726	0.396331	0.57327	0.462084
Chr1:7835001-7840000	0.337074	0.301966	0.37672	0.435296
Chr1:7840001-7845000	0.355294	0.440368	0.425858	0.401812
Chr1:7845001-7850000	0.373515	0.364876	0.442237	0.421902
Chr1:7850001-7855000	0.428175	0.383749	0.368531	0.462084
Chr1:7855001-7860000	0.337074	0.314548	0.303014	0.321449
Chr1:7860001-7865000	0.318854	0.396331	0.352152	0.348237
Chr1:7865001-7870000	0.528387	0.346003	0.491374	0.435296
Chr1:7870001-7875000	0.455506	0.415204	0.499564	0.462084
Chr1:7875001-7880000	0.391735	0.408913	0.434047	0.395115
Chr1:7880001-7885000	0.382625	0.364876	0.425858	0.421902
Chr1:7885001-7890000	0.455506	0.377458	0.474995	0.455387
Chr1:7890001-7895000	0.309744	0.364876	0.540512	0.515659
Chr1:7895001-7900000	0.446396	0.534732	0.507753	0.441993
Chr1:7900001-7905000	0.355294	0.320839	0.319393	0.415206
Chr1:7905001-7910000	0.236863	0.371167	0.393099	0.361631
Chr1:7910001-7915000	0.391735	0.383749	0.286635	0.301359
Chr1:7915001-7920000	0.309744	0.440368	0.474995	0.435296
Chr1:7920001-7925000	0.291524	0.358585	0.37672	0.328146
Chr1:7925001-7930000	0.300634	0.320839	0.368531	0.401812
Chr1:7930001-7935000	0.455506	0.45924	0.442237	0.435296
Chr1:7935001-7940000	0.455506	0.553605	0.327583	0.522355
Chr1:7940001-7945000	0.419065	0.352294	0.37672	0.334843
Chr1:7945001-7950000	0.400845	0.434077	0.352152	0.348237
Chr1:7950001-7955000	0.419065	0.465531	0.466806	0.334843
Chr1:7955001-7960000	0.337074	0.383749	0.37672	0.308056
Chr1:7960001-7965000	0.400845	0.408913	0.474995	0.441993
Chr1:7965001-7970000	0.346184	0.465531	0.352152	0.301359
Chr1:7970001-7975000	0.391735	0.45924	0.368531	0.502265
Chr1:7975001-7980000	0.437285	0.490695	0.466806	0.388418
Chr1:7980001-7985000	0.528387	0.496986	0.524133	0.455387
Chr1:7985001-7990000	0.537497	0.597642	0.56508	0.569233
Chr1:7990001-7995000	0.464616	0.566187	0.450427	0.535749
Chr1:7995001-8000000	0.683259	0.572478	0.450427	0.55584
Chr1:8000001-8005000	0.428175	0.566187	0.589649	0.515659
Chr1:8005001-8010000	0.646818	0.597642	0.409479	0.549143
Chr1:8010001-8015000	0.409955	0.415204	0.442237	0.408509
Chr1:8015001-8020000	0.537497	0.490695	0.532322	0.428599
Chr1:8020001-8025000	0.473726	0.528441	0.466806	0.549143
Chr1:8025001-8030000	0.355294	0.465531	0.458616	0.542446
Chr1:8030001-8035000	0.327964	0.346003	0.311204	0.441993
Chr1:8035001-8040000	0.419065	0.452949	0.360341	0.375024
Chr1:8040001-8045000	0.501056	0.421495	0.37672	0.321449
Chr1:8045001-8050000	0.327964	0.346003	0.294825	0.220997
Chr1:8050001-8055000	0.264193	0.364876	0.303014	0.294662
Chr1:8055001-8060000	0.382625	0.289384	0.368531	0.354934
Chr1:8060001-8065000	0.400845	0.515859	0.458616	0.475477
Chr1:8065001-8070000	0.400845	0.396331	0.368531	0.462084
Chr1:8070001-8075000	0.437285	0.478113	0.352152	0.428599
Chr1:8075001-8080000	0.446396	0.471822	0.532322	0.408509
Chr1:8080001-8085000	0.464616	0.352294	0.311204	0.354934
Chr1:8085001-8090000	0.501056	0.534732	0.450427	0.415206
Chr1:8090001-8095000	0.300634	0.396331	0.37672	0.381721
Chr1:8095001-8100000	0.373515	0.283093	0.335772	0.2143
Chr1:8100001-8105000	0.255083	0.371167	0.303014	0.281268
Chr1:8105001-8110000	0.309744	0.301966	0.245687	0.287965
Chr1:8110001-8115000	0.264193	0.251639	0.237498	0.200906
Chr1:8115001-8120000	0.200423	0.25793	0.212929	0.247784
Chr1:8120001-8125000	0.337074	0.25793	0.278445	0.227693
Chr1:8125001-8130000	0.300634	0.295675	0.303014	0.220997
Chr1:8130001-8135000	0.327964	0.339712	0.294825	0.254481
Chr1:8135001-8140000	0.191312	0.226475	0.237498	0.200906
Chr1:8140001-8145000	0.291524	0.295675	0.262066	0.261178
Chr1:8145001-8150000	0.291524	0.346003	0.229308	0.281268
Chr1:8150001-8155000	0.291524	0.346003	0.253877	0.314753
Chr1:8155001-8160000	0.346184	0.276802	0.237498	0.281268
Chr1:8160001-8165000	0.245973	0.346003	0.303014	0.301359
Chr1:8165001-8170000	0.273303	0.358585	0.335772	0.408509
Chr1:8170001-8175000	0.337074	0.346003	0.253877	0.294662
Chr1:8175001-8180000	0.309744	0.270511	0.237498	0.301359
Chr1:8180001-8185000	0.200423	0.346003	0.37672	0.267875
Chr1:8185001-8190000	0.227753	0.295675	0.221118	0.227693
Chr1:8190001-8195000	0.346184	0.276802	0.229308	0.2143
Chr1:8195001-8200000	0.309744	0.239057	0.270256	0.220997
Chr1:8200001-8205000	0.300634	0.226475	0.311204	0.261178
Chr1:8205001-8210000	0.191312	0.163565	0.319393	0.328146
Chr1:8210001-8215000	0.227753	0.301966	0.245687	0.281268
Chr1:8215001-8220000	0.227753	0.339712	0.245687	0.200906
Chr1:8220001-8225000	0.236863	0.239057	0.18836	0.241087
Chr1:8225001-8230000	0.191312	0.232766	0.327583	0.294662
Chr1:8230001-8235000	0.218643	0.232766	0.262066	0.301359
Chr1:8235001-8240000	0.200423	0.333421	0.229308	0.287965
Chr1:8240001-8245000	0.291524	0.301966	0.237498	0.2143
Chr1:8245001-8250000	0.391735	0.39004	0.294825	0.287965
Chr1:8250001-8255000	0.327964	0.276802	0.38491	0.254481
Chr1:8255001-8260000	0.273303	0.25793	0.37672	0.2143
Chr1:8260001-8265000	0.255083	0.32713	0.19655	0.241087
Chr1:8265001-8270000	0.309744	0.270511	0.303014	0.194209
Chr1:8270001-8275000	0.382625	0.39004	0.262066	0.308056
Chr1:8275001-8280000	0.291524	0.352294	0.212929	0.267875
Chr1:8280001-8285000	0.318854	0.383749	0.229308	0.247784
Chr1:8285001-8290000	0.227753	0.371167	0.229308	0.267875
Chr1:8290001-8295000	0.300634	0.301966	0.286635	0.180815
Chr1:8295001-8300000	0.309744	0.396331	0.270256	0.247784
Chr1:8300001-8305000	0.327964	0.270511	0.270256	0.348237
Chr1:8305001-8310000	0.364405	0.176147	0.253877	0.408509
Chr1:8310001-8315000	0.537497	0.346003	0.245687	0.34154
Chr1:8315001-8320000	0.264193	0.283093	0.229308	0.301359
Chr1:8320001-8325000	0.327964	0.283093	0.262066	0.281268
Chr1:8325001-8330000	0.273303	0.276802	0.245687	0.227693
Chr1:8330001-8335000	0.273303	0.308257	0.180171	0.220997
Chr1:8335001-8340000	0.227753	0.239057	0.212929	0.167422
Chr1:8340001-8345000	0.391735	0.333421	0.37672	0.308056
Chr1:8345001-8350000	0.318854	0.251639	0.229308	0.314753
Chr1:8350001-8355000	0.245973	0.314548	0.303014	0.267875
Chr1:8355001-8360000	0.327964	0.346003	0.286635	0.261178
Chr1:8360001-8365000	0.236863	0.295675	0.262066	0.281268
Chr1:8365001-8370000	0.255083	0.220184	0.262066	0.334843
Chr1:8370001-8375000	0.364405	0.314548	0.19655	0.254481
Chr1:8375001-8380000	0.318854	0.371167	0.335772	0.267875
Chr1:8380001-8385000	0.255083	0.358585	0.286635	0.267875
Chr1:8385001-8390000	0.291524	0.26422	0.270256	0.247784
Chr1:8390001-8395000	0.255083	0.295675	0.262066	0.281268
Chr1:8395001-8400000	0.255083	0.220184	0.278445	0.254481
Chr1:8400001-8405000	0.163982	0.201311	0.171981	0.254481
Chr1:8405001-8410000	0.300634	0.25793	0.311204	0.354934
Chr1:8410001-8415000	0.245973	0.251639	0.278445	0.241087
Chr1:8415001-8420000	0.309744	0.301966	0.180171	0.227693
Chr1:8420001-8425000	0.245973	0.346003	0.311204	0.227693
Chr1:8425001-8430000	0.200423	0.270511	0.327583	0.267875
Chr1:8430001-8435000	0.391735	0.471822	0.286635	0.375024
Chr1:8435001-8440000	0.346184	0.352294	0.401289	0.321449
Chr1:8440001-8445000	0.255083	0.415204	0.368531	0.241087
Chr1:8445001-8450000	0.327964	0.39004	0.327583	0.334843
Chr1:8450001-8455000	0.273303	0.352294	0.450427	0.375024
Chr1:8455001-8460000	0.327964	0.289384	0.335772	0.354934
Chr1:8460001-8465000	0.291524	0.301966	0.319393	0.23439
Chr1:8465001-8470000	0.327964	0.364876	0.327583	0.267875
Chr1:8470001-8475000	0.391735	0.352294	0.434047	0.348237
Chr1:8475001-8480000	0.428175	0.371167	0.253877	0.475477
Chr1:8480001-8485000	0.337074	0.26422	0.38491	0.428599
Chr1:8485001-8490000	0.318854	0.289384	0.450427	0.415206
Chr1:8490001-8495000	0.373515	0.314548	0.417668	0.401812
Chr1:8495001-8500000	0.400845	0.346003	0.368531	0.462084
Chr1:8500001-8505000	0.200423	0.289384	0.38491	0.408509
Chr1:8505001-8510000	0.209533	0.377458	0.253877	0.334843
Chr1:8510001-8515000	0.391735	0.383749	0.352152	0.294662
Chr1:8515001-8520000	0.318854	0.364876	0.524133	0.462084
Chr1:8520001-8525000	0.236863	0.314548	0.417668	0.401812
Chr1:8525001-8530000	0.245973	0.421495	0.38491	0.287965
Chr1:8530001-8535000	0.355294	0.26422	0.38491	0.348237
Chr1:8535001-8540000	0.327964	0.346003	0.360341	0.274571
Chr1:8540001-8545000	0.282414	0.364876	0.368531	0.354934
Chr1:8545001-8550000	0.318854	0.396331	0.38491	0.44869
Chr1:8550001-8555000	0.355294	0.364876	0.319393	0.314753
Chr1:8555001-8560000	0.255083	0.339712	0.37672	0.381721
Chr1:8560001-8565000	0.145762	0.150983	0.212929	0.154028
Chr1:8565001-8570000	0.236863	0.352294	0.434047	0.381721
Chr1:8570001-8575000	0.282414	0.320839	0.303014	0.395115
Chr1:8575001-8580000	0.501056	0.308257	0.450427	0.462084
Chr1:8580001-8585000	0.391735	0.408913	0.38491	0.421902
Chr1:8585001-8590000	0.291524	0.320839	0.286635	0.368327
Chr1:8590001-8595000	0.227753	0.245348	0.450427	0.408509
Chr1:8595001-8600000	0.382625	0.295675	0.311204	0.381721
Chr1:8600001-8605000	0.510166	0.440368	0.491374	0.441993
Chr1:8605001-8610000	0.437285	0.383749	0.434047	0.428599
Chr1:8610001-8615000	0.382625	0.358585	0.278445	0.482174
Chr1:8615001-8620000	0.473726	0.346003	0.38491	0.428599
Chr1:8620001-8625000	0.519277	0.408913	0.368531	0.482174
Chr1:8625001-8630000	0.501056	0.377458	0.491374	0.375024
Chr1:8630001-8635000	0.364405	0.434077	0.556891	0.395115
Chr1:8635001-8640000	0.382625	0.383749	0.278445	0.415206
Chr1:8640001-8645000	0.419065	0.383749	0.491374	0.44869
Chr1:8645001-8650000	0.400845	0.427786	0.409479	0.388418
Chr1:8650001-8655000	0.519277	0.45924	0.401289	0.502265
Chr1:8655001-8660000	0.419065	0.352294	0.409479	0.415206
Chr1:8660001-8665000	0.437285	0.320839	0.38491	0.462084
Chr1:8665001-8670000	0.355294	0.39004	0.335772	0.46878
Chr1:8670001-8675000	0.300634	0.402622	0.286635	0.308056
Chr1:8675001-8680000	0.419065	0.364876	0.335772	0.34154
Chr1:8680001-8685000	0.300634	0.232766	0.262066	0.241087
Chr1:8685001-8690000	0.346184	0.358585	0.524133	0.462084
Chr1:8690001-8695000	0.382625	0.402622	0.507753	0.428599
Chr1:8695001-8700000	0.327964	0.421495	0.327583	0.522355
Chr1:8700001-8705000	0.437285	0.32713	0.474995	0.475477
Chr1:8705001-8710000	0.519277	0.333421	0.409479	0.562537
Chr1:8710001-8715000	0.400845	0.396331	0.360341	0.421902
Chr1:8715001-8720000	0.264193	0.333421	0.253877	0.301359
Chr1:8720001-8725000	0.446396	0.58506	0.450427	0.455387
Chr1:8725001-8730000	0.446396	0.515859	0.548701	0.435296
Chr1:8730001-8735000	0.555717	0.452949	0.483185	0.508962
Chr1:8735001-8740000	0.419065	0.434077	0.37672	0.428599
Chr1:8740001-8745000	0.473726	0.52215	0.57327	0.46878
Chr1:8745001-8750000	0.528387	0.421495	0.58146	0.488871
Chr1:8750001-8755000	0.592158	0.471822	0.434047	0.334843
Chr1:8755001-8760000	0.400845	0.471822	0.483185	0.515659
Chr1:8760001-8765000	0.491946	0.572478	0.417668	0.421902
Chr1:8765001-8770000	0.428175	0.402622	0.483185	0.441993
Chr1:8770001-8775000	0.373515	0.371167	0.425858	0.408509
Chr1:8775001-8780000	0.519277	0.629096	0.524133	0.542446
Chr1:8780001-8785000	0.573937	0.415204	0.606028	0.482174
Chr1:8785001-8790000	0.300634	0.339712	0.532322	0.408509
Chr1:8790001-8795000	0.419065	0.528441	0.434047	0.435296
Chr1:8795001-8800000	0.555717	0.446658	0.303014	0.435296
Chr1:8800001-8805000	0.619488	0.52215	0.491374	0.542446
Chr1:8805001-8810000	0.628598	0.629096	0.401289	0.428599
Chr1:8810001-8815000	0.592158	0.559896	0.548701	0.589324
Chr1:8815001-8820000	0.637708	0.471822	0.540512	0.542446
Chr1:8820001-8825000	0.637708	0.58506	0.556891	0.562537
Chr1:8825001-8830000	0.619488	0.597642	0.515943	0.529052
Chr1:8830001-8835000	0.583047	0.52215	0.360341	0.488871
Chr1:8835001-8840000	0.583047	0.559896	0.540512	0.529052
Chr1:8840001-8845000	0.573937	0.679424	0.597839	0.549143
Chr1:8845001-8850000	0.710589	0.729752	0.696114	0.562537
Chr1:8850001-8855000	0.710589	0.811534	0.671545	0.66299
Chr1:8855001-8860000	0.592158	0.78637	0.646976	0.542446
Chr1:8860001-8865000	0.683259	0.71717	0.56508	0.589324
Chr1:8865001-8870000	0.710589	0.817825	0.76982	0.709868
Chr1:8870001-8875000	1.19342	1.08834	0.818957	0.984439
Chr1:8875001-8880000	0.947452	0.887026	0.917232	0.803624
Chr1:8880001-8885000	1.03855	1.08205	0.843526	0.863895
Chr1:8885001-8890000	1.05677	1.11979	0.76163	0.756746
Chr1:8890001-8895000	1.18432	1.17641	0.786199	0.796927
Chr1:8895001-8900000	1.19342	1.22045	0.778009	0.910773
Chr1:8900001-8905000	1.12054	1.22674	0.868095	0.904077
Chr1:8905001-8910000	1.21165	1.15754	1.01551	1.00453
Chr1:8910001-8915000	1.03855	1.13237	0.917232	0.783533
Chr1:8915001-8920000	0.628598	0.666842	0.491374	0.495568
Chr1:8920001-8925000	0.446396	0.383749	0.417668	0.55584
Chr1:8925001-8930000	0.683259	0.58506	0.499564	0.515659
Chr1:8930001-8935000	0.737919	0.773789	0.646976	0.729958
Chr1:8935001-8940000	0.911011	1.05059	0.876284	0.796927
Chr1:8940001-8945000	0.683259	0.937354	0.671545	0.542446
Chr1:8945001-8950000	0.79258	0.91219	0.712493	0.696474
Chr1:8950001-8955000	0.719699	0.899608	0.712493	0.696474
Chr1:8955001-8960000	0.77436	0.798952	0.646976	0.723261
Chr1:8960001-8965000	0.883681	1.13237	0.737062	0.642899
Chr1:8965001-8970000	0.737919	0.84928	0.614218	0.582627
Chr1:8970001-8975000	0.947452	1.02543	0.712493	0.723261
Chr1:8975001-8980000	1.09321	1.05059	0.728872	0.837108
Chr1:8980001-8985000	1.13876	1.23932	0.76982	0.763442
Chr1:8985001-8990000	1.19342	1.25819	0.818957	0.750049
Chr1:8990001-8995000	1.15698	1.06946	0.745251	0.830411
Chr1:8995001-9000000	1.16609	0.968808	0.917232	0.843805
Chr1:9000001-9005000	1.0841	1.27707	0.753441	0.950955
Chr1:9005001-9010000	0.974782	1.17641	0.818957	0.723261
Chr1:9010001-9015000	1.0841	1.15125	0.794389	0.81032
Chr1:9015001-9020000	1.19342	1.01285	0.794389	0.716564
Chr1:9020001-9025000	1.02944	1.28336	0.655166	0.857199
Chr1:9025001-9030000	1.19342	1.27077	0.663355	0.830411
Chr1:9030001-9035000	1.03855	0.968808	0.687924	0.636202
Chr1:9035001-9040000	1.0841	1.00026	0.655166	0.656293
Chr1:9040001-9045000	0.983892	1.03172	0.76982	0.703171
Chr1:9045001-9050000	1.05677	1.13237	0.737062	0.750049
Chr1:9050001-9055000	1.20254	0.937354	0.720682	0.723261
Chr1:9055001-9060000	0.847241	0.84928	0.58146	0.515659
Chr1:9060001-9065000	1.02944	0.962518	0.606028	0.796927
Chr1:9065001-9070000	1.10232	0.943645	0.687924	0.783533
Chr1:9070001-9075000	0.983892	1.23303	0.663355	0.783533
Chr1:9075001-9080000	1.18432	1.00026	0.597839	0.696474
Chr1:9080001-9085000	0.911011	0.842989	0.57327	0.68308
Chr1:9085001-9090000	0.947452	0.943645	0.38491	0.569233
Chr1:9090001-9095000	0.674149	0.842989	0.556891	0.763442
Chr1:9095001-9100000	0.665038	0.673133	0.515943	0.55584
Chr1:9100001-9105000	0.728809	0.918481	0.507753	0.750049
Chr1:9105001-9110000	0.76525	0.824116	0.524133	0.569233
Chr1:9110001-9115000	0.610378	0.65426	0.483185	0.569233
Chr1:9115001-9120000	0.583047	0.742334	0.442237	0.388418
Chr1:9120001-9125000	0.674149	0.748625	0.507753	0.602718
Chr1:9125001-9130000	0.874571	0.761207	0.589649	0.669686
Chr1:9130001-9135000	1.10232	1.17641	0.810768	0.736655
Chr1:9135001-9140000	0.665038	0.566187	0.499564	0.609415
Chr1:9140001-9145000	0.911011	0.861862	0.720682	0.656293
Chr1:9145001-9150000	1.19342	1.32739	0.95818	0.924167
Chr1:9150001-9155000	1.12054	1.09463	0.671545	0.957651
Chr1:9155001-9160000	1.15698	1.35885	0.794389	0.837108
Chr1:9160001-9165000	0.974782	0.956226	0.679735	0.596021
Chr1:9165001-9170000	0.76525	0.798952	0.483185	0.495568
Chr1:9170001-9175000	0.78347	0.842989	0.556891	0.55584
Chr1:9175001-9180000	0.683259	0.635387	0.474995	0.55584
Chr1:9180001-9185000	0.610378	0.710879	0.335772	0.428599
Chr1:9185001-9190000	0.701479	0.748625	0.646976	0.55584
Chr1:9190001-9195000	0.628598	0.610224	0.499564	0.408509
Chr1:9195001-9200000	0.564827	0.547314	0.417668	0.368327
Chr1:9200001-9205000	0.619488	0.503277	0.311204	0.455387
Chr1:9205001-9210000	0.464616	0.484404	0.303014	0.287965
Chr1:9210001-9215000	0.464616	0.427786	0.327583	0.348237
Chr1:9215001-9220000	0.428175	0.427786	0.38491	0.308056
Chr1:9220001-9225000	0.428175	0.333421	0.352152	0.388418
Chr1:9225001-9230000	0.364405	0.364876	0.327583	0.354934
Chr1:9230001-9235000	0.309744	0.471822	0.286635	0.301359
Chr1:9235001-9240000	0.264193	0.415204	0.303014	0.368327
Chr1:9240001-9245000	0.473726	0.434077	0.442237	0.348237
Chr1:9245001-9250000	0.382625	0.346003	0.303014	0.261178
Chr1:9250001-9255000	0.346184	0.377458	0.303014	0.334843
Chr1:9255001-9260000	0.455506	0.465531	0.286635	0.381721
Chr1:9260001-9265000	0.400845	0.434077	0.311204	0.23439
Chr1:9265001-9270000	0.355294	0.415204	0.311204	0.348237
Chr1:9270001-9275000	0.373515	0.352294	0.262066	0.308056
Chr1:9275001-9280000	0.364405	0.434077	0.278445	0.301359
Chr1:9280001-9285000	0.273303	0.408913	0.417668	0.328146
Chr1:9285001-9290000	0.364405	0.39004	0.19655	0.368327
Chr1:9290001-9295000	0.300634	0.371167	0.360341	0.381721
Chr1:9295001-9300000	0.491946	0.471822	0.37672	0.415206
Chr1:9300001-9305000	0.555717	0.427786	0.474995	0.44869
Chr1:9305001-9310000	0.355294	0.509568	0.442237	0.281268
Chr1:9310001-9315000	0.446396	0.396331	0.474995	0.375024
Chr1:9315001-9320000	0.355294	0.358585	0.401289	0.241087
Chr1:9320001-9325000	0.346184	0.408913	0.278445	0.267875
Chr1:9325001-9330000	0.510166	0.578769	0.360341	0.314753
Chr1:9330001-9335000	0.218643	0.427786	0.204739	0.301359
Chr1:9335001-9340000	0.227753	0.371167	0.37672	0.328146
Chr1:9340001-9345000	0.337074	0.465531	0.303014	0.368327
Chr1:9345001-9350000	0.464616	0.440368	0.343962	0.361631
Chr1:9350001-9355000	0.464616	0.503277	0.466806	0.475477
Chr1:9355001-9360000	0.391735	0.383749	0.360341	0.334843
Chr1:9360001-9365000	0.428175	0.434077	0.286635	0.321449
Chr1:9365001-9370000	0.364405	0.434077	0.19655	0.241087
Chr1:9370001-9375000	0.337074	0.333421	0.221118	0.294662
Chr1:9375001-9380000	0.300634	0.408913	0.335772	0.388418
Chr1:9380001-9385000	0.300634	0.402622	0.221118	0.267875
Chr1:9385001-9390000	0.437285	0.465531	0.237498	0.321449
Chr1:9390001-9395000	0.373515	0.421495	0.294825	0.220997
Chr1:9395001-9400000	0.464616	0.440368	0.303014	0.381721
Chr1:9400001-9405000	0.528387	0.478113	0.253877	0.368327
Chr1:9405001-9410000	0.446396	0.377458	0.237498	0.388418
Chr1:9410001-9415000	0.482836	0.496986	0.311204	0.294662
Chr1:9415001-9420000	0.583047	0.553605	0.327583	0.328146
Chr1:9420001-9425000	0.601268	0.610224	0.393099	0.428599
Chr1:9425001-9430000	0.601268	0.591351	0.38491	0.408509
Chr1:9430001-9435000	0.719699	0.748625	0.417668	0.495568
Chr1:9435001-9440000	0.446396	0.660551	0.360341	0.381721
Chr1:9440001-9445000	0.665038	0.635387	0.335772	0.314753
Chr1:9445001-9450000	0.710589	0.647969	0.368531	0.328146
Chr1:9450001-9455000	0.683259	0.792662	0.368531	0.395115
Chr1:9455001-9460000	0.77436	0.792662	0.483185	0.542446
Chr1:9460001-9465000	0.737919	0.811534	0.556891	0.522355
Chr1:9465001-9470000	0.78347	0.91219	0.474995	0.46878
Chr1:9470001-9475000	0.583047	0.761207	0.434047	0.569233
Chr1:9475001-9480000	0.683259	0.78637	0.450427	0.415206
Chr1:9480001-9485000	0.674149	0.817825	0.450427	0.475477
Chr1:9485001-9490000	0.592158	0.622805	0.417668	0.408509
Chr1:9490001-9495000	0.519277	0.723461	0.434047	0.46878
Chr1:9495001-9500000	0.701479	0.78637	0.515943	0.408509
Chr1:9500001-9505000	0.555717	0.71717	0.474995	0.395115
Chr1:9505001-9510000	0.546607	0.591351	0.352152	0.415206
Chr1:9510001-9515000	0.573937	0.65426	0.38491	0.368327
Chr1:9515001-9520000	0.510166	0.566187	0.303014	0.368327
Chr1:9520001-9525000	0.437285	0.402622	0.303014	0.34154
Chr1:9525001-9530000	0.409955	0.371167	0.278445	0.368327
Chr1:9530001-9535000	0.364405	0.408913	0.237498	0.281268
Chr1:9535001-9540000	0.337074	0.364876	0.245687	0.247784
Chr1:9540001-9545000	0.346184	0.377458	0.319393	0.274571
Chr1:9545001-9550000	0.337074	0.383749	0.253877	0.261178
Chr1:9550001-9555000	0.318854	0.39004	0.319393	0.34154
Chr1:9555001-9560000	0.446396	0.434077	0.38491	0.261178
Chr1:9560001-9565000	0.245973	0.371167	0.352152	0.254481
Chr1:9565001-9570000	0.327964	0.396331	0.278445	0.308056
Chr1:9570001-9575000	0.400845	0.333421	0.262066	0.274571
Chr1:9575001-9580000	0.273303	0.314548	0.237498	0.180815
Chr1:9580001-9585000	0.300634	0.270511	0.221118	0.23439
Chr1:9585001-9590000	0.264193	0.276802	0.303014	0.301359
Chr1:9590001-9595000	0.382625	0.408913	0.335772	0.388418
Chr1:9595001-9600000	0.437285	0.434077	0.38491	0.334843
Chr1:9600001-9605000	0.510166	0.440368	0.352152	0.475477
Chr1:9605001-9610000	0.300634	0.333421	0.327583	0.308056
Chr1:9610001-9615000	0.337074	0.465531	0.311204	0.348237
Chr1:9615001-9620000	0.491946	0.434077	0.474995	0.475477
Chr1:9620001-9625000	0.473726	0.452949	0.425858	0.401812
Chr1:9625001-9630000	0.373515	0.440368	0.393099	0.261178
Chr1:9630001-9635000	0.510166	0.465531	0.368531	0.34154
Chr1:9635001-9640000	0.419065	0.440368	0.57327	0.441993
Chr1:9640001-9645000	0.583047	0.346003	0.393099	0.515659
Chr1:9645001-9650000	0.537497	0.679424	0.638787	0.703171
Chr1:9650001-9655000	0.82902	0.811534	0.663355	0.776836
Chr1:9655001-9660000	0.555717	0.616514	0.458616	0.535749
Chr1:9660001-9665000	0.592158	0.65426	0.483185	0.502265
Chr1:9665001-9670000	0.619488	0.767498	0.548701	0.66299
Chr1:9670001-9675000	0.756139	0.811534	0.483185	0.602718
Chr1:9675001-9680000	0.637708	0.767498	0.704303	0.656293
Chr1:9680001-9685000	0.747029	0.830407	0.786199	0.649596
Chr1:9685001-9690000	1.24809	1.33998	0.999128	1.15856
Chr1:9690001-9695000	1.06588	0.855571	0.96637	0.830411
Chr1:9695001-9700000	1.10232	1.02543	0.76163	0.743352
Chr1:9700001-9705000	0.838131	0.968808	0.671545	0.750049
Chr1:9705001-9710000	1.01122	0.937354	0.712493	0.857199
Chr1:9710001-9715000	1.02033	0.962518	0.974559	0.870592
Chr1:9715001-9720000	0.79258	0.660551	0.548701	0.616111
Chr1:9720001-9725000	0.628598	0.534732	0.483185	0.44869
Chr1:9725001-9730000	0.482836	0.729752	0.515943	0.582627
Chr1:9730001-9735000	0.628598	0.666842	0.507753	0.542446
Chr1:9735001-9740000	0.482836	0.629096	0.368531	0.415206
Chr1:9740001-9745000	0.537497	0.58506	0.393099	0.508962
Chr1:9745001-9750000	0.437285	0.434077	0.442237	0.381721
Chr1:9750001-9755000	0.473726	0.484404	0.434047	0.44869
Chr1:9755001-9760000	0.428175	0.471822	0.38491	0.328146
Chr1:9760001-9765000	0.546607	0.427786	0.442237	0.529052
Chr1:9765001-9770000	0.391735	0.377458	0.442237	0.361631
Chr1:9770001-9775000	0.245973	0.301966	0.343962	0.247784
Chr1:9775001-9780000	0.400845	0.427786	0.491374	0.488871
Chr1:9780001-9785000	0.382625	0.434077	0.425858	0.428599
Chr1:9785001-9790000	0.200423	0.346003	0.343962	0.308056
Chr1:9790001-9795000	0.346184	0.45924	0.229308	0.200906
Chr1:9795001-9800000	0.309744	0.434077	0.262066	0.314753
Chr1:9800001-9805000	0.373515	0.377458	0.352152	0.334843
Chr1:9805001-9810000	0.273303	0.320839	0.294825	0.34154
Chr1:9810001-9815000	0.282414	0.364876	0.319393	0.328146
Chr1:9815001-9820000	0.346184	0.32713	0.212929	0.388418
Chr1:9820001-9825000	0.428175	0.45924	0.303014	0.44869
Chr1:9825001-9830000	0.373515	0.427786	0.286635	0.301359
Chr1:9830001-9835000	0.355294	0.308257	0.270256	0.361631
Chr1:9835001-9840000	0.491946	0.339712	0.270256	0.388418
Chr1:9840001-9845000	0.501056	0.534732	0.319393	0.408509
Chr1:9845001-9850000	0.382625	0.471822	0.368531	0.415206
Chr1:9850001-9855000	0.519277	0.528441	0.319393	0.401812
Chr1:9855001-9860000	0.346184	0.45924	0.401289	0.475477
Chr1:9860001-9865000	0.437285	0.534732	0.270256	0.441993
Chr1:9865001-9870000	0.501056	0.65426	0.474995	0.488871
Chr1:9870001-9875000	0.583047	0.496986	0.442237	0.462084
Chr1:9875001-9880000	0.665038	0.591351	0.466806	0.515659
Chr1:9880001-9885000	0.865461	0.874444	1.03189	0.803624
Chr1:9885001-9890000	0.573937	0.559896	0.540512	0.475477
Chr1:9890001-9895000	0.546607	0.698297	0.483185	0.502265
Chr1:9895001-9900000	0.601268	0.767498	0.540512	0.415206
Chr1:9900001-9905000	0.79258	0.918481	0.630597	0.549143
Chr1:9905001-9910000	0.573937	0.692006	0.614218	0.562537
Chr1:9910001-9915000	0.665038	0.71717	0.638787	0.636202
Chr1:9915001-9920000	0.683259	0.597642	0.499564	0.589324
Chr1:9920001-9925000	0.482836	0.629096	0.532322	0.529052
Chr1:9925001-9930000	0.646818	0.742334	0.646976	0.569233
Chr1:9930001-9935000	0.719699	0.666842	0.606028	0.689777
Chr1:9935001-9940000	0.710589	0.729752	0.434047	0.508962
Chr1:9940001-9945000	0.592158	0.767498	0.491374	0.522355
Chr1:9945001-9950000	0.683259	0.805243	0.56508	0.542446
Chr1:9950001-9955000	0.628598	0.692006	0.434047	0.629505
Chr1:9955001-9960000	0.573937	0.591351	0.57327	0.562537
Chr1:9960001-9965000	0.719699	0.704588	0.712493	0.629505
Chr1:9965001-9970000	0.737919	0.798952	0.679735	0.66299
Chr1:9970001-9975000	0.78347	0.673133	0.720682	0.55584
Chr1:9975001-9980000	0.756139	0.692006	0.57327	0.515659
Chr1:9980001-9985000	0.692369	0.547314	0.38491	0.495568
Chr1:9985001-9990000	0.683259	0.78637	0.57327	0.622808
Chr1:9990001-9995000	0.510166	0.490695	0.499564	0.46878
[truncated: 617,151+ more rows]
