# Supplementary material for: Mutant H3 histones drive human pre-leukemic hematopoietic stem cell expansion and promote leukemic aggressiveness
Source: Nat Commun. 2019 Jun 28;10:2891. doi: 10.1038/s41467-019-10705-z (PMC6599207; doi:10.1038/s41467-019-10705-z)
Supplement: Supplementary file 7 — Source Data [file 41467_2019_10705_MOESM7_ESM.xlsx]

## Sheet: Figure 1
	Figure 1a Colony number					Figure 1e Drosophila hemocytes				Figure 1g Percent CD34+CD38- in GFP+CD45+					Figure 1k CMP
	H3.1 WT	H3.1 Q69H				control	H3.3 WT	H3.3 K27M		HIST1H3H WT	HIST1H3H K27M	HIST1H3F WT	HIST1H3F K27I		HIST1H3H WT	HIST1H3H K27M
	14	6				17000000	14400000	16000000		0.8	5.1	4.59	8.02		2.16	22.2
	17	5				23000000	13000000	20400000		6.13	8.14	2.48	5.26		11	27.5
	10	4				19000000	12600000	20800000		3.2	7.45	6.97	8.14		7.69	16.8
	21	3				20600000	17600000	39000000		4.84	5.84	3.96	9.04
						17000000	15600000	19600000		3.45	6.87	1.28	9.4		Figure 1l MEP
	Figure 1b Colony number					14000000	9800000	14600000		3.28	6.17	5.13	6.64		HIST1H3H WT	HIST1H3H K27M
	H3.1 WT	H3.1 Q69H				24400000	12600000	18000000							1.18	10.3
	8	3				19600000	19400000	23000000		Figure 1h HSC1					4.67	11.6
	7	6				20400000	14800000	17600000		HIST1H3H WT	HIST1H3H K27M				3	4.6
	16	4				12000000	20000000	26600000		2.3	13
	12	0				13200000	17000000	27000000		4.48	12.5				Figure 1m GMP
						23000000	15000000	18800000		1.78	12.8				HIST1H3H WT	HIST1H3H K27M
	Figure 1c Colony number					19400000	16800000	29000000							78.1	50
	HIST1H3H WT	HIST1H3H K27M	HIST1H3F WT	HIST1H3F K27I		24000000	15200000	40000000		Figure 1i HSC2					68.3	43.9
	47	17	48	40		15000000	17200000	46000000		HIST1H3F WT	HIST1H3F K27I				71.1	61.6
	57	19	46	30		11600000	13400000	22800000		4.55	14.8
	48	16	52	44		36000000	22400000	23000000		9.09	11.5				Figure 1n Granulocytes
	62	14	54	39		15800000	16600000	70000000		9.9	15				HIST1H3H WT	HIST1H3H K27M
						16400000	14600000	54000000							6.63	76.9
	Figure 1d Colony number					10000000	18200000	26000000							38.2	76
	HIST1H3H WT	HIST1H3H K27M	HIST1H3F WT	HIST1H3F K27I		19400000	16400000	20000000							13.4	77.7
	15	22	12	31		23600000	13200000	22000000							52.2	63.3
	11	21	18	24		10800000	11600000	29000000							34.2	69.7
	17	21	14	22		12000000	17400000	30600000							46.8	58.4
	14	27	20	27		28000000	9800000	32000000
						22400000	16200000	49000000							Figure 1o Ratio of erythroblast to erythrocyte
						27000000	18000000	29000000
						34000000	11200000	31000000							HIST1H3H WT	HIST1H3H K27M
						23000000	18400000	60000000							0.84375	6.75333
						21600000	13800000	22600000							2.17731	12.979
						11000000	18000000	60000000							1.81081	13.0492
						18000000	24000000	50000000							2.65366	5.55422
						14000000	27000000	40000000							3.11217	22.5071
						10000000	42000000	70000000							0.386243	1.49858
						11000000	28400000	40000000
						9600000	23800000	34000000
						24000000	19600000	20000000
						14000000	30000000	70000000
						32000000	7000000	40000000
						24000000	15000000	40000000

## Sheet: Figure 2
	Figure 2a Growth curve-Cell output
	Days	Luc2			HIST1H3H WT			HIST1H3H K27M			HIST1H3F WT			HIST1H3F K27I
	0	400000	400000	400000	400000	400000	400000	400000	400000	400000	400000	400000	400000	400000	400000	400000
	3	982880	946000	891360	848864	930784	972944	1520688	1352768	1489744	817280	822656	932928	1283024	1203296	1250912
	7	3825723	4122365	3586904	3257397	3578492	3830091	6724908	6550752	6096927	3271670	3136393	3491502	5443563	5794978	5681643
	10	5835911	6458263	6488566	6735645	7052349	7002786	21365570	22035420	19837200	5150263	5068285	6481484	14382330	15191880	13153910
	14	22955900	26427210	26211210	23583380	22742420	26289860	87202300	94242850	84026420	17549010	18496000	24507790	54470480	59244080	49737570
	17	43817310	51205360	47922480	50458060	43494420	53355790	314493300	349203700	314188300	33058820	35720210	42394550	202567000	192725700	145830500
	21	152505300	191657600	172923500	206639900	168006800	214949200	1760156000	1578778000	1774887000	114806700	132209100	168160500	844647700	782212100	635377900
	Figure 2b Colonies						Figure 2f GFP+CD45+ engfratment in spleen (%)
	Luc2	HIST1H3H WT	HIST1H3H K27M	HIST1H3F WT	HIST1H3F K27I		Luc2	HIST1H3H WT	HIST1H3H K27M	HIST1H3F WT	HIST1H3F K27I
	15	22	62	14	38		1.08	1.64	15.6	2.02	34.3
	13	19	63	15	61		1.25	0.68	48.4	1.98	47.6
	18	17	62	12	38		1.41	1.22	38.8	2.35	38.5
	9	13	71	16	59		0.81	0.94	52.7	2.51	25.7
							2.12	0.98		3.1	56
	Figure 2d Percent GFP+ cells in CD45+ (%)
	Luc2	HIST1H3H WT	HIST1H3H K27M	HIST1H3F WT	HIST1H3F K27I		Figure 2g GFP+CD45+ engraftment in contralateral femur (%)
	57.7	46.3	97.8	51.8	94.5		Luc2	HIST1H3H WT	HIST1H3H K27M	HIST1H3F WT	HIST1H3F K27I
	37.3	28	97.7	51.2	97.7		21.9	4.88	52	9.22	60.5
	47.4	47.1	96.6	42.9	92.8		23.5	5.6	83.8	17.5	86.7
	52.1	25.9	95.8	52.4	53.1		5.25	4.55	79.7	21	69.8
	39.7	30.1		39.5	97.3		2.85	6.38	80.5	4.23	67.6
							38.3	2.38		1.85	90.9
	Figure 2e GFP+CD45+ engraftment in inject femur (%)
	Luc2	HIST1H3H WT	HIST1H3H K27M	HIST1H3F WT	HIST1H3F K27I
	22.4	20.8	63.9	22.4	48
	20.4	11.1	75.4	20.4	86.3
	13.2	21.6	68.6	13.2	46.5
	24.5	13.9	66.1	24.5	19.5
	21	14.2		21	78

## Sheet: Figure 3
Figure 3a
	ChemiDoc MP imaging system (BioRad) was used to image

## Sheet: Supplementary Fig 2
	Supplementary Fig 2a Percent CD34+CD38- in CD45+GFP+					Supplementary Fig 2c Percent HSC1 in CD34+CD38-					Supplementary Fig 2f Percent MLP in CD34+CD38-					Supplementary Fig 2i Percent GMP in CD34+CD38+CD7-CD10-
	CB #1					CB #1					CB #1					CB #1
	HIST1H3H WT	HIST1H3H K27M	HIST1H3F WT	HIST1H3F K27I		HIST1H3H WT	HIST1H3H K27M	HIST1H3F WT	HIST1H3F K27I		HIST1H3H WT	HIST1H3H K27M	HIST1H3F WT	HIST1H3F K27I		HIST1H3H WT	HIST1H3H K27M	HIST1H3F WT	HIST1H3F K27I
	0.8	5.1	4.59	8.02		2.3	13	3.85	11.9		58	5.17	62.9	14.4		78.1	50	73.8	56.2
	6.13	8.14	2.48	5.26		4.48	12.5	2.27	4.2		24.7	17.2	43.2	38.9		68.3	43.9	71.8	61.9
	3.2	7.45	6.97	8.14		1.78	12.8	8.61	8.55		56.7	28	31	20		71.1	61.6	66.7	57.5
	4.84	5.84	3.96	9.04		CB #2					CB #2					CB #2
	3.45	6.87	1.28	9.4		HIST1H3H WT	HIST1H3H K27M	HIST1H3F WT	HIST1H3F K27I		HIST1H3H WT	HIST1H3H K27M	HIST1H3F WT	HIST1H3F K27I		HIST1H3H WT	HIST1H3H K27M	HIST1H3F WT	HIST1H3F K27I
	3.28	6.17	5.13	6.64		3.22	13.8	5.91	5.16		60.8	32.3	51.9	48.8		58.7	41.9	54	46.4
	CB #2					7.81	13.5	2.43	7.86		47.7	30.2	62.6	48.1		59	36.4	57.9	37.3
	HIST1H3H WT	HIST1H3H K27M	HIST1H3F WT	HIST1H3F K27I		3.12	14.7	5.33	9.12		42.7	27.1	47.3	39.5		54.6	24.2	49.6	52
	0.66	4.01	2.27	4.12
	2.49	6.1	2.55	5.7
	2.31	5.43	2.52	3.3		Supplementary Fig 2d Percent HSC2 in CD34+CD38-					Supplementary Fig 2g Percent CMP in CD34+CD38+CD7-CD10-
	3.07	3.32	2.67	4.16		CB #1					CB #1
	1.75	5.36	1.79	4.23		HIST1H3H WT	HIST1H3H K27M	HIST1H3F WT	HIST1H3F K27I		HIST1H3H WT	HIST1H3H K27M	HIST1H3F WT	HIST1H3F K27I
						9.81	21.6	4.55	14.8		2.16	22.2	8.07	15.8
						12.5	12.2	9.09	11.5		11	27.5	6.15	9.53
	Supplementary Fig 2b Percent CD34+CD38+ in CD45+GFP+					6.39	8.79	9.9	15		7.69	16.8	10.6	17.9
	CB #1					CB #2					CB #2
	HIST1H3H WT	HIST1H3H K27M	HIST1H3HF WT	HIST1H3HF K27I		HIST1H3H WT	HIST1H3H K27M	HIST1H3F WT	HIST1H3F K27I		HIST1H3H WT	HIST1H3H K27M	HIST1H3F WT	HIST1H3F K27I
	7.23	9.93	2.85	5.65		6.27	12.9	6.46	11.7		13	26.4	11.9	22.1
	6.64	6.64	7.12	7.86		5.81	8.96	4.66	9.38		18.2	31.1	15.1	28.6
	9.01	3.65	7.5	7.52		5.21	8.91	6	9.12		12.2	41.1	18.8	19.2
	3.87	6.04	6.65	6.43
	5.57	6.67	3.1	4.11
	9.64	6.05	8.62	5.17		Supplementary Fig 2e Percent MPP in CD34+CD38-					Supplementary Fig 2h Percent MEP in CD34+CD38+CD7-CD10-
	CB #2					CB #1					CB #1
	HIST1H3H WT	HIST1H3H K27M	HIST1H3F WT	HIST1H3F K27I		HIST1H3H WT	HIST1H3H K27M	HIST1H3F WT	HIST1H3F K27I		HIST1H3H WT	HIST1H3H K27M	HIST1H3F WT	HIST1H3F K27I
	12.4	13.6	13	10.7		10	21.2	9.79	21.8		1.18	10.3	2.41	8.33
	8.06	7.84	9.37	7.03		30.2	16.8	19.3	21.8		4.67	11.6	1.54	5.78
	9.31	13.7	10.8	10.9		16.1	14.3	17.4	27		3	4.6	4.53	6.61
	9.66	8.64	12.8	7.86		CB #2					CB #2
	7.32	6.87	12.6	14.6		HIST1H3H WT	HIST1H3H K27M	HIST1H3F WT	HIST1H3F K27I		HIST1H3H WT	HIST1H3H K27M	HIST1H3F WT	HIST1H3F K27I
						9.83	12.3	8	12.8		6.02	12.2	3.44	9.46
						6.98	10.1	10.7	10.9		4.55	16.5	6.44	14.9
						14.6	13.4	18	11.3		6.31	22.4	8.08	8.34

## Sheet: Supplementary Fig 4
	Supplementary Fig 4a Ratio					Supplementary Fig 4b Percent Granulocytes in CD45+CD33+
	CB #1					CB #1
	HIST1H3H WT	HIST1H3H K27M	HIST1H3F WT	HIST1H3F K27I		HIST1H3H WT	HIST1H3H K27M	HIST1H3F WT	HIST1H3F K27I
	0.84375	6.75333	0.027027	7.05814		6.63	76.9	44	68.7
	2.17731	12.979	0.004	8.96998		38.2	76	60.5	66.3
	1.81081	13.0492	5.36897	8.0148		13.4	77.7	65.3	77.7
	2.65366	5.55422	0.325397	7.40154		52.2	63.3	37.1	79.8
	3.11217	22.5071	0.0135135	9.10156		34.2	69.7	38.9	70.6
	0.386243	1.49858	2.17209	9.65644		46.8	58.4	59	61.3
	CB #2					CB #2
	HIST1H3H WT	HIST1H3H K27M	HIST1H3F WT	HIST1H3F K27I		HIST1H3H WT	HIST1H3H K27M	HIST1H3F WT	HIST1H3F K27I
	0.617647	6.85	2.58621	5.01639		14.5	60.6	39.5	51.9
	5.85075	12.375	3.21739	6.54545		46.8	72.9	56.9	55.7
	2.01515	7.53333	0.571429	2.35898		36.4	63.6	50.6	59.1
	4.19048	4.41176	0.142857	4.9537		58.6	59.1	33.6	59.4
	1.51111	19.3885	3.86047	8.39759		43.1	69.6	19.5	53.4

## Sheet: Supplementary Fig 5
	Supplementary Figure 5a UNC1999								Supplementary Figure 5d Vorinostat
	uM	WT			K27M				nM	WT			K27M
	15	0	0	0	0	0	0		0	86.0633	104.026	109.91	100.297	98.196	101.507
	9	0	0.013068	0.013068	0.020616	0	0.005154		250	64.3564	53.6176	49.9938	105.48	99.8161	105.104
	8.5	0.008712	0.013068	0.008712	0.291197	1.23952	8.81064		500	30.4115	39.645	40.5466	98.7822	96.3259	100.051
	8		0.034848	0.034848	4.99416	7.01965	21.0177		1000	20.1953	25.8861	21.5806	62.97	68.9861	75.3564
	7.5	0.300566	1.96893	10.7071	19.0077	22.8474	47.3157		2000	1.48977	1.53501	2.09971	8.2117	5.98332	4.9872
	7	10.2933	8.96907	11.1863	32.0909	41.3088	47.7769		5000	0.0811182	0.0795582	0.0530388	0.23038	0.215623	0.259895
	6.5	15.3158	16.0171	16.5312	44.1228	51.279	57.7318
	5.5	24.0714	25.3913	24.6944	61.8008	72.7606	53.4385
	5	28.9676	28.3578	27.6129	52.8948	77.9764	87.7714		Supplementary Figure 5e Trichostatin A
	0	99.5223	93.5371	106.941	111.477	93.1779	95.3451		nM	WT			K27M
									0	98.0696	108.037	93.8939	99.2985	100.094	100.608
									100	96.8976	89.3229	96.1253	108.729	107.677	109.208
	Supplementary Figure 5b GSK-J4								150	90.546	76.6303	87.4447	102.404	103.397	104.014
	uM	WT			K27M				200	79.616	72.5688	71.7348	95.5617	100.309	102.048
	0	98.5488	104.781	96.6697	103.661	99.5342	96.8053		400	1.61982	1.93988	0.888045	14.2963	17.9721	26.6262
	1	93.2451	93.0577	90.1298	102.1	98.0105	101.186		800	0.0480837	0.0435758	0.0210366	0.0575285	0.126219	0.0592458
	2	86.8563	83.3198	83.5384	101.528	97.9458	99.0463
	2.5	43.9269	79.5637	57.571	90.2574	87.7711	87.2177
	3	1.86295	8.06438	2.15211	19.7767	4.41994	41.6111		Supplementary Figure 5f Panobinostat
	4	0.0806034	0.0413093	0.0342565	0.137133	0.115081	0.124729		nM	WT			K27M
									0	96.9169	108.642	94.441	97.3145	100.263	102.423
									2	52.0269	60.4493	42.1267	104.305	111.703	111.802
	Supplementary Figure 5c JQ1								4	13.7521	14.1978	13.2498	93.7768	91.1315	94.314
	nM	WT			K27M				6	6.29219	7.76672	5.92719	75.5752	84.1709	76.2107
	0	96.7697	101.954	101.276	99.7009	101.745	98.5545		10	1.19997	0.83336	1.70225	13.3169	13.0045	10.7553
	100	92.8832	91.021	91.7164	103.36	102.809	103.579		20	0.0597565	0.0452211	0.0678316	0.633581	0.667644	0.621902
	200	43.7505	42.8314	47.5514	65.284	74.0464	70.6406
	250	36.084	32.5129	35.9909	49.8619	63.7167	60.9397
	400	7.35257	7.33905	7.37209	5.56087	7.73083	8.686
	500	2.51693	4.40463	3.39996	5.06793	5.57052	5.39948
	1000	0.421992	0.477556	0.479058	1.48494	1.53406	1.52091
